# Supplementary material for: Pulsatilla Decoction Can Treat the Dampness-Heat Diarrhea Rat Model by Regulating Glycerinphospholipid Metabolism Based Lipidomics Approach
Source: Front Pharmacol. 2020 Mar 3;11:197. doi: 10.3389/fphar.2020.00197 (PMC7064006; doi:10.3389/fphar.2020.00197)
Supplement: Supplementary file 1 [file Table_1.xlsx]

## Sheet: merge
No.	X	name	mz	mzmin	mzmax	rt	rtmin	rtmax	npeaks	C	M	P	QC	S	maxint	isotopes	adduct	pcgroup	num.ms1.spec	num.spec	isolation.warning	rt.extended	nhits.reverse	hits.reverse	nhits.forward	hits.forward	ms1name	mz	rt	name	ms2name	ms2mz	ms2rt	mzerror	rterror	forward	reverse	identification	lib	from.file	QC1	QC2	QC3	QC4	QC5	C1	C2	C3	C4
1POS	2814	M300T166_POS	300.289	300.287	300.295	166.045	148.931	173.403	43	8	8	8	5	8	30096070	[M]+		481	28	301	TRUE	FALSE	1	score{0.8493}adduct{Sph+H}name{Sphingosine(18:1)}	0		M300T166_POS	300.289	166.045	M300T166_POS	1838pos	300.29	165.451	2.3494	0.594108	So(d18:1)+H	So(d18:1)+H	_3	MetDDA	p180174 pos ms2	6.2098e+07	8.04663e+07	8.04783e+07	8.58758e+07	8.48e+07	7.28218e+07	2.97242e+07	4.60293e+07	4.79127e+07
2POS	2966	M302T188_POS	302.304	302.303	302.308	188.174	186.078	207.607	36	8	8	8	5	6	33922940	[M]+		45	4	230	FALSE	FALSE	1	score{0.8658}adduct{Sph+H}name{Sphingosine(18:0)}	0		M302T188_POS	302.304	188.174	M302T188_POS	1834pos	302.305	187.415	4.1531	0.759145	So(d18:0)+H	So(d18:0)+H	_4	MetDDA	p180174 pos ms2	5.35058e+07	4.26227e+07	5.25078e+07	5.09319e+07	5.25643e+07	9.55732e+06	5.15172e+07	5.54575e+07	5.20199e+07
3POS	3406	M314T148_POS	314.305	314.302	314.308	147.767	138.214	149.154	31	4	6	8	5	7	4098835			69	0	0	FALSE	FALSE	0		0		M314T148_POS	314.305	147.767	M314T148_POS	4659pos	314.305	147.001	2.08556	0.765787	WE(19:1)+NH4	WE(19:1)+NH4	_5	MetDDA	p180174 pos ms2	1.13953e+07	1.07471e+07	1.08016e+07	1.43266e+07	1.07387e+07	1.09563e+07	1.47387e+06	5.1959e+06	4.99243e+06
4POS	3602	M318T165_POS	318.299	318.294	318.303	165.176	147.313	207.607	51	8	8	8	5	8	27254370	[M]+	[M+CH3CN+Na]+ 254.283	481	4	212	TRUE	FALSE	1	score{0.8301}adduct{PhytoSph+H}name{Phytosphingosine(18:0)}	0		M318T165_POS	318.299	165.176	M318T165_POS	1835pos	318.3	164.133	3.36319	1.04325	So(d18:0+pO)+H	So(d18:0+pO)+H	_7	MetDDA	p180174 pos ms2	5.00948e+07	5.17184e+07	5.60419e+07	5.59313e+07	5.61864e+07	1.07716e+07	2.39519e+07	3.90114e+07	3.42398e+07
5POS	3969	M326T176_POS	326.304	326.302	326.315	176.391	174.547	178.149	38	7	8	8	5	8	5108460		[M+H]+ 325.299	707	14	174	FALSE	TRUE	0		0		M326T176_POS	326.304	176.391	M326T176_POS	1852pos	326.305	176.126	3.54117	0.264962	So(d20:2)+H	So(d20:2)+H	_10	MetDDA	p180174 pos ms2	1.44252e+07	1.65965e+07	249277	1.60551e+07	1.60435e+07	1.54622e+07	7.9407e+06	1.36843e+07	3.72136e+06
6POS	4042	M328T229_POS	328.321	328.318	328.329	229.165	227.393	241.878	47	8	8	8	5	8	9253472	[M]+	[M+H]+ 327.314	369	16	150	TRUE	FALSE	0		0		M328T229_POS	328.321	229.165	M328T229_POS	1847pos	328.321	228.731	1.23507	0.434296	So(d20:1)+H	So(d20:1)+H	_11	MetDDA	p180174 pos ms2	5.22442e+07	5.23756e+07	5.4375e+07	5.91838e+07	5.24353e+07	3.36495e+07	2.52556e+07	3.00683e+07	2.00373e+07
7POS	4043	M328T170_POS	328.322	328.318	328.324	169.533	168.325	182.728	30	5	5	7	5	7	18799320	[M]+		252	16	100	TRUE	TRUE	0		0		M328T170_POS	328.322	169.533	M328T170_POS	4660pos	328.321	168.983	3.33362	0.550327	WE(20:1)+NH4	WE(20:1)+NH4	_12	MetDDA	p180174 pos ms2	5.48866e+06	5.48604e+06	6.90882e+06	5.8305e+06	5.48705e+06	6.02547e+06	1.03254e+06	3.88031e+06	5.07614e+06
8POS	4511	M340T210_POS	340.285	340.281	340.295	210.389	206.314	222.193	34	7	5	7	5	6	8738789		[M+CH3CN+H]+ 298.25	328	20	196	FALSE	TRUE	0		0		M340T210_POS	340.285	210.389	M340T210_POS	40pos	340.285	210.519	1.11524	0.129829	Cer(d18:2/2:0)+H	Cer(d20:2)+H	_17	MetDDA	p180174 pos ms2	1.27044e+07	1.45815e+07	1.46553e+07	1.4166e+07	1.4145e+07	9.10746e+06	1.02066e+07	2.04871e+07	2.09497e+07
9POS	4523	M340T156_POS	340.322	340.318	340.323	156.12	153.802	157.663	37	8	8	8	5	8	7269680	[M]+	[M+H]+ 339.313	239	1	242	TRUE	FALSE	0		0		M340T156_POS	340.322	156.12	M340T156_POS	4662pos	340.321	155.949	2.62839	0.170708	WE(21:2)+NH4	WE(21:2)+NH4	_18	MetDDA	p180174 pos ms2	2.66985e+07	3.33783e+07	3.46592e+07	3.46803e+07	3.34205e+07	2.70661e+07	5.69139e+06	1.7751e+07	1.3649e+07
10POS	4659	M342T198_POS	342.338	342.328	342.339	198.38	196.964	218.57	41	8	8	8	5	8	59121320	[M]+		511	26	87	TRUE	FALSE	0		0		M342T198_POS	342.338	198.38	M342T198_POS	4661pos	342.337	197.928	2.75897	0.451572	WE(21:1)+NH4	WE(21:1)+NH4	_19	MetDDA	p180174 pos ms2	1.53655e+08	6.00193e+06	1.38689e+08	1.51425e+08	1.52044e+08	9.10385e+07	3.87245e+07	5.8948e+07	5.56369e+07
11POS	4699	M344T112_POS	344.278	344.275	344.283	111.931	110.409	121.153	39	7	8	8	5	8	7656102	[M]+	[M+NH4]+ 326.25	254	11	528	TRUE	TRUE	0		0		M344T112_POS	344.278	111.931	M344T112_POS	1pos	344.28	111.371	4.16959	0.560424	AcCa(12:0)+H	AcCa(12:0)+H	_20	MetDDA	p180174 pos ms2	3.5096e+07	4.82593e+07	3.88584e+07	3.9977e+07	4.14321e+07	1.26417e+07	1.3394e+07	3.65965e+07	3.56426e+07
12POS	4752	M346T228_POS	346.333	346.328	346.334	227.674	226.591	229.338	37	8	8	8	5	8	13535790	[M]+	[M+HCOO+2H]+ 299.311 [M+K]+ 307.362	226	14	201	TRUE	FALSE	1	score{0.808}adduct{PhytoSph+H}name{Phytosphingosine(20:0)}	0		M346T228_POS	346.333	227.674	M346T228_POS	1844pos	346.332	227.368	3.55005	0.306441	So(d20:0+pO)+H	So(d20:0+pO)+H	_22	MetDDA	p180174 pos ms2	5.48307e+07	6.09488e+07	6.56815e+07	6.53992e+07	6.54379e+07	3.42096e+07	2.70629e+07	2.75507e+07	2.66414e+07
13POS	4753	M346T413_POS	346.33	346.328	346.335	412.975	397.153	415.507	44	6	7	8	5	5	1729282	[M]+	[M+NH4]+ 328.306	455	0	0	FALSE	FALSE	0		0		M346T413_POS	346.33	412.975	M346T413_POS	1846pos	346.332	414	3.37972	1.025	So(d20:0+pO)+H	So(d20:0+pO)+H	_23	MetDDA	p180174 pos ms2	6.0722e+06	6.08231e+06	4.48901e+06	5.94645e+06	5.83853e+06	1.40912e+06	6.3255e+06	3.65247e+06	8.74875e+06
14POS	4755	M346T323_POS	346.33	346.329	346.335	323.137	321.569	324.715	25	5	4	6	5	5	2470415			634	1	152	TRUE	TRUE	1	score{0.8067}adduct{PhytoSph+H}name{Phytosphingosine(20:0)}	0		M346T323_POS	346.33	323.137	M346T323_POS	1845pos	346.332	321.48	3.09098	1.657	So(d20:0+pO)+H	So(d20:0+pO)+H	_24	MetDDA	p180174 pos ms2	5.60159e+06	4.45148e+06	4.78183e+06	4.4598e+06	4.24387e+06	595294	7.21149e+06	4.77346e+06	8.08983e+06
15POS	4796	M348T95_POS	348.276	348.268	348.282	95.324	94.0912	97.0492	37	8	8	8	5	7	80100550	[M]+	[M+NH4]+ 330.24 [M+H-2H2O]+ 383.289	303	0	0	FALSE	FALSE	0		0		M348T95_POS	348.276	95.324	M348T95_POS	321pos	348.274	94.8285	3.8748	0.495546	DG(15:0)+NH4	DG(15:0)+NH4	_26	MetDDA	p180174 pos ms2	1.18516e+08	1.19406e+08	1.18687e+08	1.23689e+08	1.21791e+08	1.04363e+08	4.77253e+07	2.06151e+08	2.03579e+08
16POS	4913	M351T101_POS	351.252	351.245	351.255	101.238	87.2443	106.68	50	8	8	6	5	5	621641000	[M]+	[M+H-2H2O]+ 386.268	130	22	480	TRUE	FALSE	0		0		M351T101_POS	351.252	101.238	M351T101_POS	1003pos	351.253	101.837	3.37792	0.599476	MG(18:4)+H	MG(18:4)+H	_29	MetDDA	p180174 pos ms2	7.01237e+08	6.9912e+08	6.53608e+08	7.10154e+08	7.42324e+08	7.96563e+08	3.38431e+08	5.09857e+08	9.09825e+08
17POS	4914	M351T533_POS	351.251	351.246	351.258	532.758	522.258	547.622	33	4	6	4	4	4	5221443			597	2	528	FALSE	TRUE	1	score{0.9582}adduct{MG+H}name{MG(18:4)}	0		M351T533_POS	351.251	532.758	M351T533_POS	1005pos	351.253	530.1	6.5096	2.658	MG(18:4)+H	MG(18:4)+H	_30	MetDDA	p180174 pos ms2	4.19861e+06	4.96418e+06	7.41897e+06	4.31698e+06	4.24841e+06	6.14968e+06	9.26032e+06	2.28433e+06	2.63677e+06
18POS	4915	M351T633_POS	351.252	351.245	351.257	633.145	620.479	650.653	40	4	5	4	5	4	6071145			683	3	603	TRUE	FALSE	0		0		M351T633_POS	351.252	633.145	M351T633_POS	1009pos	351.253	623.34	3.37792	9.8055	MG(18:4)+H	MG(18:4)+H	_31	MetDDA	p180174 pos ms2	1.13845e+07	1.10374e+07	1.08867e+07	1.09306e+07	1.1037e+07	1.81247e+06	8.7934e+06	2.59172e+06	3.19518e+06
19POS	4987	M352T209_POS	352.32	352.317	352.325	208.871	207.348	220.438	42	8	8	8	5	8	5862944	[M]+	[M+H]+ 351.315	328	14	632	TRUE	FALSE	0		0		M352T209_POS	352.32	208.871	M352T209_POS	4664pos	352.321	208.646	3.70544	0.224842	WE(6:0/16:3)+NH4	WE(22:3)+NH4	_37	MetDDA	p180174 pos ms2	2.43276e+07	2.44136e+07	2.57e+07	2.31589e+07	2.9485e+07	1.50159e+07	1.53358e+07	1.943e+07	4.35621e+07
20POS	5008	M353T229_POS	353.266	353.263	353.277	228.759	203.759	230.301	55	8	8	8	5	8	40414360	[M]+	[M+Na]+ 330.278	226	35	683	TRUE	TRUE	0		0		M353T229_POS	353.266	228.759	M353T229_POS	996pos	353.269	228.86	6.89707	0.100564	MG(18:3)+H	MG(18:3)+H	_40	MetDDA	p180174 pos ms2	982121	3.4096e+06	757182	1.34648e+06	6.99713e+06	5.75981e+06	7.08202e+06	1.87186e+07	9.37216e+06
21POS	5009	M353T140_2_POS	353.27	353.265	353.276	139.901	137.224	144.196	38	8	7	7	5	8	485573600		[M+H-H20]+ 370.27	171	22	563	TRUE	FALSE	0		0		M353T140_2_POS	353.27	139.901	M353T140_2_POS	991pos	353.269	139.357	3.29352	0.544216	MG(18:3)+H	MG(18:3)+H	_41	MetDDA	p180174 pos ms2	1.04358e+08	6.22034e+08	5.64293e+08	6.20291e+08	6.18633e+08	6.20444e+08	2.24182e+08	6.56128e+08	9.345e+08
22POS	5011	M353T121_POS	353.269	353.265	353.277	120.552	118.76	122.354	38	8	7	7	5	8	598719900	[M]+		79	11	522	TRUE	FALSE	1	score{0.8446}adduct{MG+H}name{MG(18:3)}	0		M353T121_POS	353.269	120.552	M353T121_POS	990pos	353.269	120.564	0.46282	0.0118112	MG(18:3)+H	MG(18:3)+H	_43	MetDDA	p180174 pos ms2	1.01163e+09	9.82257e+08	8.9922e+08	9.93524e+08	1.03741e+09	1.19498e+09	5.77475e+08	8.10502e+08	1.57968e+09
23POS	5117	M355T240_POS	355.283	355.28	355.294	239.565	210.205	257.218	74	8	8	8	5	8	17120510	[M]+	[M+H]+ 354.276	530	6	205	TRUE	FALSE	0		0		M355T240_POS	355.283	239.565	M355T240_POS	986pos	355.284	240.433	3.90252	0.867176	MG(18:2)+H	MG(18:2)+H	_48	MetDDA	p180174 pos ms2	6.9256e+07	7.01366e+07	7.01434e+07	7.01468e+07	6.56738e+07	5.2078e+07	2.78508e+07	4.61401e+07	3.49356e+07
24POS	5161	M356T235_POS	356.352	356.349	356.355	235.178	221.387	246.009	33	6	6	7	5	7	2287681	[M]+	[M+CH3CN+H]+ 314.323	748	2	118	TRUE	TRUE	0		0		M356T235_POS	356.352	235.178	M356T235_POS	4663pos	356.352	234.79	0.857298	0.388255	WE(22:1)+NH4	WE(22:1)+NH4	_50	MetDDA	p180174 pos ms2	5.65125e+06	5.8882e+06	6.31879e+06	6.02219e+06	5.88727e+06	3.429e+06	3.0489e+06	4.23839e+06	4.094e+06
25POS	5197	M357T314_POS	357.299	357.296	357.303	314.137	311.381	315.705	34	8	7	6	5	7	7427772		[M+H]+ 356.293	354	7	380	TRUE	FALSE	1	score{0.9752}adduct{MG+H}name{MG(18:1)}	0		M357T314_POS	357.299	314.137	M357T314_POS	980pos	357.3	313.959	3.46069	0.178214	MG(18:1)+H	MG(18:1)+H	_52	MetDDA	p180174 pos ms2	2.06389e+07	2.06495e+07	2.06868e+07	2.12812e+07	2.24949e+07	3.82816e+07	1.72002e+07	3.37025e+07	1.90959e+07
26POS	5198	M357T298_POS	357.299	357.291	357.303	298.343	296.713	299.773	29	7	5	6	5	4	24092000	[M]+	[M+H]+ 356.297	465	10	454	FALSE	FALSE	1	score{0.9791}adduct{MG+H}name{MG(18:1)}	0		M357T298_POS	357.299	298.343	M357T298_POS	977pos	357.3	298.274	2.90093	0.069135	MG(18:1)+H	MG(18:1)+H	_53	MetDDA	p180174 pos ms2	3.64151e+07	3.64035e+07	3.64569e+07	3.87154e+07	3.75332e+07	1.05641e+08	1.56711e+07	4.31447e+06	2.69725e+07
27POS	5222	M358T116_2_POS	358.294	358.292	358.298	116.229	96.3678	118.958	39	8	8	8	5	8	330529800	[M]+	[M+H]+ 357.285	121	37	63	TRUE	FALSE	0		0		M358T116_2_POS	358.294	116.229	M358T116_2_POS	2pos	358.295	116.327	3.02963	0.0977196	AcCa(13:0)+H	AcCa(13:0)+H	_54	MetDDA	p180174 pos ms2	1.21266e+09	1.635e+09	1.78207e+09	1.78828e+09	1.71004e+09	2.25267e+09	1.85083e+09	2.80592e+09	1.52575e+09
28POS	5608	M366T167_1_POS	366.338	366.333	366.34	167.06	165.465	168.877	37	8	8	8	5	8	35465880	[M]+	[M+NH4]+ 348.308	481	4	303	TRUE	FALSE	0		0		M366T167_1_POS	366.338	167.06	M366T167_1_POS	4669pos	366.337	166.556	4.76199	0.504022	WE(3:0/20:3)+NH4	WE(23:3)+NH4	_58	MetDDA	p180174 pos ms2	1.33249e+08	1.50004e+08	1.44069e+08	1.4406e+08	1.60271e+08	1.37471e+08	4.2233e+07	9.86143e+07	5.56722e+07
29POS	5644	M367T106_POS	367.247	367.244	367.257	105.552	88.0848	117.977	56	8	7	4	5	5	589527000	[M]+	[M+Na]+ 344.255	67	20	504	TRUE	FALSE	0		0		M367T106_POS	367.247	105.552	M367T106_POS	333pos	367.248	107.46	3.54394	1.9075	DG(18:3)+H	DG(18:3)+H	_59	MetDDA	p180174 pos ms2	2.55949e+08	6.56356e+08	6.5471e+08	6.53925e+08	6.07013e+08	8.71686e+08	3.68756e+08	6.53848e+08	1.17214e+09
30POS	5711	M368T209_2_POS	368.351	368.345	368.356	209.141	189.96	211.377	39	8	8	8	5	8	76562910		[M+H]+ 367.346	328	35	99	TRUE	FALSE	0		0		M368T209_2_POS	368.351	209.141	M368T209_2_POS	4668pos	368.352	208.811	3.27269	0.329729	WE(23:2)+NH4	WE(23:2)+NH4	_60	MetDDA	p180174 pos ms2	3.14314e+08	3.24956e+08	3.24263e+08	3.32762e+08	2.86292e+08	1.84315e+08	5.8633e+07	1.41234e+08	1.13506e+08
31POS	5733	M369T101_POS	369.262	369.253	369.267	101.393	87.9947	105.281	49	8	7	5	5	5	315664800	[M]+	[M+H-H20]+ 386.268	130	0	0	FALSE	FALSE	0		0		M369T101_POS	369.262	101.393	M369T101_POS	328pos	369.264	101.99	4.74325	0.597148	DG(6:0/12:2)+H	DG(18:2)+H	_61	MetDDA	p180174 pos ms2	1.19847e+08	2.61081e+08	2.78377e+08	2.78035e+08	2.79013e+08	2.97859e+08	1.30065e+08	2.71799e+08	4.03439e+08
32POS	5736	M369T128_POS	369.265	369.26	369.273	127.746	119.883	130.274	41	7	6	5	5	5	153932800	[M]+		151	13	836	TRUE	FALSE	0		0		M369T128_POS	369.265	127.746	M369T128_POS	330pos	369.264	126.081	4.46427	1.6653	DG(6:0/12:2)+H	DG(18:2)+H	_62	MetDDA	p180174 pos ms2	1.48674e+08	1.80473e+08	1.80762e+08	1.93622e+08	1.88271e+08	7.90384e+07	1.00353e+08	2.44436e+08	2.73936e+08
33POS	5802	M370T120_POS	370.294	370.292	370.298	119.827	114.844	121.684	38	8	8	8	5	8	56026600	[M]+	[M+NH4]+ 352.255	232	12	395	TRUE	FALSE	0		0		M370T120_POS	370.294	119.827	M370T120_POS	4pos	370.295	119.5	2.93145	0.326586	AcCa(14:1)+H	AcCa(14:1)+H	_63	MetDDA	p180174 pos ms2	9.19145e+07	1.20472e+08	1.27588e+08	1.273e+08	1.27362e+08	2.99549e+08	6.8406e+07	4.74444e+07	1.31702e+08
34POS	5830	M370T281_2_POS	370.37	370.365	370.377	281.183	280.12	282.375	38	8	8	8	5	8	47837140	[M]+	[M+K]+ 331.401 [M+Na]+ 347.375 [M+NH4]+ 352.33 [M+H]+ 369.357	544	31	59	TRUE	FALSE	0		0		M370T281_2_POS	370.37	281.183	M370T281_2_POS	4667pos	370.368	280.667	4.44016	0.516356	WE(23:1)+NH4	WE(23:1)+NH4	_64	MetDDA	p180174 pos ms2	1.02177e+08	1.13399e+08	1.12491e+08	9.92469e+06	1.13106e+08	7.49931e+07	2.79336e+07	5.45828e+07	5.21711e+07
35POS	5873	M371T141_POS	371.28	371.271	371.282	141.008	128.05	143.447	27	7	5	4	5	5	40201870		[M+H]+ 370.27	171	8	500	TRUE	FALSE	0		0		M371T141_POS	371.28	141.008	M371T141_POS	325pos	371.279	140.079	1.34265	0.928826	DG(6:0/12:1)+H	DG(18:1)+H	_65	MetDDA	p180174 pos ms2	6.78691e+07	6.7837e+07	6.77973e+07	5.94137e+07	6.67614e+07	5.08999e+07	3.3786e+07	9.69424e+07	1.17339e+08
36POS	5925	M372T138_1_POS	372.31	372.307	372.32	138.402	130.43	156.168	52	8	8	8	5	8	631351000	[M]+	[M+Na]+ 349.318 [M+NH4]+ 354.273	149	25	30	TRUE	FALSE	0		0		M372T138_1_POS	372.31	138.402	M372T138_1_POS	3pos	372.311	137.656	2.51269	0.746146	AcCa(14:0)+H	AcCa(14:0)+H	_66	MetDDA	p180174 pos ms2	8.92805e+08	9.19715e+08	1.01974e+09	2.68219e+08	1.10351e+09	5.30402e+09	5.87745e+08	4.25737e+07	1.32148e+09
37POS	5926	M372T240_POS	372.313	372.306	372.319	239.674	227.393	263.385	60	8	6	6	5	5	4938448	[M]+	[M+NH4]+ 354.276	530	5	218	TRUE	TRUE	0		0		M372T240_POS	372.313	239.674	M372T240_POS	985pos	372.311	240.433	5.27648	0.758176	MG(18:2)+NH4	MG(18:2)+NH4	_67	MetDDA	p180174 pos ms2	1.22978e+07	1.32551e+07	1.32167e+07	1.40201e+07	1.4955e+07	4.59746e+07	2.35233e+07	1.49558e+07	1.22767e+07
38POS	6530	M386T156_POS	386.325	386.318	386.33	156.259	153.802	178.896	39	8	8	8	5	7	24897970	[M]+	[M+HCOO+2H]+ 339.313	239	9	70	TRUE	FALSE	1	score{0.8686}adduct{Car+H}name{Carnitine(15:0)}	0		M386T156_POS	386.325	156.259	M386T156_POS	5pos	386.326	155.327	3.32751	0.931813	AcCa(15:0)+H	AcCa(15:0)+H	_76	MetDDA	p180174 pos ms2	7.24192e+07	6.0723e+07	6.49812e+07	7.4754e+07	6.04896e+07	1.78544e+07	1.07819e+07	4.35836e+07	2.05133e+08
39POS	6822	M392T183_POS	392.351	392.348	392.359	182.668	180.48	184.437	33	4	7	8	5	8	2549821	[M]+		167	0	0	FALSE	FALSE	0		0		M392T183_POS	392.351	182.668	M392T183_POS	4674pos	392.352	181.8	3.83713	0.868	WE(25:4)+NH4	WE(25:4)+NH4	_80	MetDDA	p180174 pos ms2	8.28342e+06	9.32638e+06	9.34763e+06	9.85636e+06	9.84446e+06	9.13603e+06	849916	3.67785e+06	1.09462e+06
40POS	6915	M394T224_POS	394.367	394.364	394.373	223.96	222.547	241.527	36	6	7	8	5	7	2940871	[M]+	[M+CH3CN+H]+ 352.332 [M+H]+ 393.359	438	0	0	FALSE	FALSE	0		0		M394T224_POS	394.367	223.96	M394T224_POS	4673pos	394.368	223.214	2.67644	0.745653	WE(3:0/22:3)+NH4	WE(25:3)+NH4	_81	MetDDA	p180174 pos ms2	1.24091e+07	1.15068e+07	1.23864e+07	1.23789e+07	1.18656e+07	1.62488e+07	2.50022e+06	6.21176e+06	3.34518e+06
41POS	6994	M396T291_2_POS	396.386	396.38	396.394	291.135	289.259	309.873	52	8	7	8	5	8	4279270	[M]+		662	4	218	TRUE	FALSE	0		0		M396T291_2_POS	396.386	291.135	M396T291_2_POS	4672pos	396.384	290.892	5.78855	0.243518	WE(25:2)+NH4	WE(25:2)+NH4	_82	MetDDA	p180174 pos ms2	2.79623e+06	1.62399e+07	1.71233e+07	1.55696e+07	1.69845e+07	1.9401e+07	2.37546e+06	7.84721e+06	4.01566e+06
42POS	7075	M398T146_POS	398.325	398.323	398.337	145.597	142.697	158.171	49	8	8	8	5	8	16107270	[M]+	[M+Na]+ 375.345	139	14	310	TRUE	FALSE	1	score{0.9712}adduct{Car+H}name{Carnitine(16:1)}	0		M398T146_POS	398.325	145.597	M398T146_POS	7pos	398.326	144.961	2.72516	0.635922	AcCa(16:1)+H	AcCa(16:1)+H	_83	MetDDA	p180174 pos ms2	6.49098e+07	7.0637e+07	7.04064e+07	7.21522e+07	7.21158e+07	8.65313e+07	1.99825e+07	5.45939e+07	3.94422e+07
43POS	7162	M400T183_2_POS	400.34	400.335	400.345	182.51	171.462	184.03	41	8	8	8	5	8	165359800	[M]+	[M+K]+ 361.372 [M+Na]+ 377.346 [M+NH4]+ 382.3 [M+H]+ 399.328	167	32	128	TRUE	FALSE	1	score{0.9251}adduct{Car+H}name{Carnitine(16:0)}	0		M400T183_2_POS	400.34	182.51	M400T183_2_POS	6pos	400.342	182.137	5.33422	0.373483	AcCa(16:0)+H	AcCa(16:0)+H	_85	MetDDA	p180174 pos ms2	6.57178e+08	6.81423e+08	7.73457e+08	6.80934e+08	6.58937e+08	4.24592e+08	3.93017e+08	5.38495e+08	3.91902e+08
44POS	7784	M414T213_POS	414.357	414.35	414.362	213.066	188.02	228.515	67	8	8	8	5	8	4741276	[M]+	[M+K]+ 375.389 [M+Na]+ 391.363 [M+NH4]+ 396.318 [M+H]+ 413.345	604	9	112	TRUE	FALSE	1	score{0.805}adduct{Car+H}name{Carnitine(17:0)}	0		M414T213_POS	414.357	213.066	M414T213_POS	10pos	414.358	214.905	2.13705	1.83907	AcCa(17:0)+H	AcCa(17:0)+H	_88	MetDDA	p180174 pos ms2	2.25428e+07	2.31547e+07	2.25364e+07	2.95357e+07	2.33032e+07	1.61094e+07	7.95335e+06	2.88422e+07	1.41705e+07
45POS	7941	M418T203_2_POS	418.369	418.364	418.372	202.754	200.738	204.474	36	7	8	8	5	8	1952561	[M]+		425	0	0	FALSE	FALSE	0		0		M418T203_2_POS	418.369	202.754	M418T203_2_POS	4678pos	418.368	201.952	2.73562	0.80161	WE(3:0/24:5)+NH4	WE(27:5)+NH4	_89	MetDDA	p180174 pos ms2	7.77192e+06	7.3987e+06	7.79191e+06	8.24038e+06	8.09654e+06	5.5598e+06	2.32672e+06	4.93259e+06	2.62379e+06
46POS	8060	M422T136_POS	422.329	422.323	422.333	135.644	132.444	151.476	34	7	7	5	3	6	6669751	[M]+		245	2	57	TRUE	FALSE	0		0		M422T136_POS	422.329	135.644	M422T136_POS	17pos	422.326	134.752	6.42745	0.892923	AcCa(18:3)+H	AcCa(18:3)+H	_90	MetDDA	p180174 pos ms2	7.96051e+06	8.05644e+06	5.89659e+06	7.91955e+06	4.64596e+06	1.12002e+08	1.63111e+07	3.24818e+06	6.00608e+06
47POS	8143	M424T155_1_POS	424.342	424.332	424.346	154.949	131.76	157.27	51	8	8	8	5	8	45572060		[M+NH4]+ 406.303	239	7	326	TRUE	FALSE	0		0		M424T155_1_POS	424.342	154.949	M424T155_1_POS	15pos	424.342	154.675	0.152	0.274043	AcCa(18:2)+H	AcCa(18:2)+H	_92	MetDDA	p180174 pos ms2	2.0824e+08	2.08133e+08	1.13139e+08	2.0834e+08	1.93157e+08	1.3334e+08	1.23931e+08	1.92877e+08	3.59843e+07
48POS	8144	M424T179_1_POS	424.342	424.332	424.346	178.961	169.86	183.963	38	4	6	8	4	8	4299114			624	8	305	TRUE	TRUE	0		0		M424T179_1_POS	424.342	178.961	M424T179_1_POS	16pos	424.342	178.135	0.858976	0.825982	AcCa(18:2)+H	AcCa(18:2)+H	_93	MetDDA	p180174 pos ms2	9.77129e+06	6.88074e+06	7.11257e+06	7.10665e+06	6.93277e+06	4.06088e+07	4.29509e+06	4.20538e+06	665899
49POS	8154	M424T402_POS	424.414	424.408	424.422	401.563	400.292	403.392	25	5	4	4	3	8	1789752	[M]+	[M+NH4]+ 406.381	447	0	0	FALSE	FALSE	0		0		M424T402_POS	424.414	401.563	M424T402_POS	4676pos	424.415	401.556	2.84039	0.0074949	WE(27:2)+NH4	WE(27:2)+NH4	_94	MetDDA	p180174 pos ms2	4.30906e+06	4.53651e+06	3.18842e+06	5.19484e+06	2.86572e+06	5.12123e+06	857369	947969	469616
50POS	8292	M426T192_2_POS	426.362	426.358	426.372	191.889	190.371	205.873	42	8	8	8	5	8	76083990	[M]+	[M+K]+ 387.394	401	26	253	TRUE	FALSE	1	score{0.954}adduct{Car+H}name{Carnitine(18:1)}	0		M426T192_2_POS	426.362	191.889	M426T192_2_POS	13pos	426.358	191.736	9.18117	0.153918	AcCa(18:1)+H	AcCa(18:1)+H	_97	MetDDA	p180174 pos ms2	4.5221e+08	4.44044e+08	4.8125e+08	4.44028e+08	4.18086e+08	2.59945e+07	1.63894e+08	3.99893e+06	1.47373e+08
51POS	8298	M426T494_POS	426.433	426.426	426.439	493.91	492.306	495.488	21	4	4	4	3	6	903998			629	0	0	FALSE	FALSE	0		0		M426T494_POS	426.433	493.91	M426T494_POS	4675pos	426.431	493.458	5.96694	0.452272	WE(27:1)+NH4	WE(27:1)+NH4	_99	MetDDA	p180174 pos ms2	1.15689e+06	1.72995e+06	1.60364e+06	1.72937e+06	1.72438e+06	695894	116333	345885	981623
52POS	8407	M428T256_2_POS	428.373	428.369	428.382	255.536	253.821	255.825	50	8	8	8	5	8	81602990	[M]+	[M+H]+ 427.369	456	33	188	TRUE	FALSE	1	score{0.9257}adduct{Car+H}name{Carnitine(18:0)}	0		M428T256_2_POS	428.373	255.536	M428T256_2_POS	12pos	428.373	254.839	2.18385	0.697759	AcCa(18:0)+H	AcCa(18:0)+H	_100	MetDDA	p180174 pos ms2	3.94195e+08	3.95836e+08	3.95267e+08	4.12398e+08	4.80901e+08	2.60851e+08	1.9767e+08	2.39568e+08	1.95252e+08
53POS	9095	M440T166_POS	440.277	440.271	440.285	166	149.209	168.492	54	8	8	7	5	8	10327380	[M]+	[M+3Na-2H]+ 373.315	481	5	163	TRUE	FALSE	1	score{0.9573}adduct{LPE+H}name{PE(15:0/0:0)}	0		M440T166_POS	440.277	166	M440T166_POS	846pos	440.277	159.684	0.836973	6.31602	LPE(15:0)+H	LPE(15:0)+H	_102	MetDDA	p180174 pos ms2	2.94095e+07	2.95239e+07	2.86116e+07	3.07139e+07	3.41883e+07	8.07621e+06	5.60566e+07	6.05059e+07	2.92732e+07
54POS	9105	M440T230_2_POS	440.312	440.311	440.316	230.238	219.413	231.763	39	8	8	8	5	8	132780800	[M]+	[M+H]+ 439.309	369	2	193	TRUE	FALSE	0		0		M440T230_2_POS	440.312	230.238	M440T230_2_POS	851pos	440.314	229.371	3.07396	0.86731	LPE(16:0e)+H	LPE(16:0e)+H	_103	MetDDA	p180174 pos ms2	3.96604e+08	3.78358e+08	4.19044e+08	4.04633e+08	4.04477e+08	1.76708e+08	1.4293e+08	1.94816e+08	2.14957e+08
55POS	9228	M442T368_2_POS	442.352	442.349	442.362	367.647	365.329	369.346	36	8	7	7	5	5	18416470	[M]+	[M+NH4]+ 424.322	470	12	235	TRUE	FALSE	0		0		M442T368_2_POS	442.352	367.647	M442T368_2_POS	335pos	442.353	367.656	2.48784	0.0093706	DG(4:0/18:2)+NH4	DG(22:2)+NH4	_107	MetDDA	p180174 pos ms2	2.40065e+07	2.3577e+07	2.40024e+07	2.2519e+07	2.40044e+07	1.69659e+06	1.95807e+07	2.13857e+07	1.78951e+07
56POS	9234	M442T305_POS	442.387	442.385	442.394	304.826	303.097	306.202	34	6	7	8	5	8	1210258	[M]+	[M+H]+ 441.38	533	1	92	TRUE	FALSE	1	score{0.809}adduct{Car+H}name{Carnitine(19:0)}	0		M442T305_POS	442.387	304.826	M442T305_POS	19pos	442.389	304.735	4.48815	0.0909872	AcCa(19:0)+H	AcCa(19:0)+H	_108	MetDDA	p180174 pos ms2	6.21536e+06	4.6665e+06	6.01715e+06	5.97263e+06	6.19903e+06	5.24837e+06	2.98353e+06	2.41881e+06	3.6503e+06
57POS	9522	M448T150_POS	448.342	448.334	448.345	150.442	148.305	151.879	40	8	8	8	5	8	8164231	[M]+		69	1	423	TRUE	FALSE	0		0		M448T150_POS	448.342	150.442	M448T150_POS	27pos	448.342	149.745	0.302225	0.69704	AcCa(20:4)+H	AcCa(20:4)+H	_111	MetDDA	p180174 pos ms2	4.09776e+07	4.01823e+07	2.2205e+07	4.109e+07	4.01696e+07	4.3133e+07	1.759e+07	2.84924e+07	3.96641e+07
58POS	9578	M450T169_POS	450.358	450.35	450.365	169.282	167.694	186.114	43	8	7	8	5	8	2658941	[M]+		252	0	0	FALSE	FALSE	0		0		M450T169_POS	450.358	169.282	M450T169_POS	25pos	450.358	168.267	1.14242	1.01485	AcCa(20:3)+H	AcCa(20:3)+H	_112	MetDDA	p180174 pos ms2	1.3219e+07	1.22672e+07	1.4102e+07	1.29911e+07	1.29921e+07	8.80421e+06	5.06639e+06	1.00032e+07	6.78961e+06
59POS	9580	M450T254_POS	450.355	450.352	450.364	254.07	242.799	268.033	35	5	8	6	5	6	1904786	[M]+		419	0	0	FALSE	FALSE	0		0		M450T254_POS	450.355	254.07	M450T254_POS	26pos	450.358	253.08	5.51898	0.99	AcCa(20:3)+H	AcCa(20:3)+H	_114	MetDDA	p180174 pos ms2	6.14844e+06	7.96997e+06	8.24804e+06	8.25845e+06	8.25642e+06	8.55903e+06	4.47235e+06	3.91466e+06	2.41432e+06
60POS	9636	M452T153_POS	452.278	452.273	452.284	152.801	150.82	154.467	36	7	7	8	5	8	6486818	[M]+	[M+K]+ 413.321	515	0	0	FALSE	FALSE	0		0		M452T153_POS	452.278	152.801	M452T153_POS	854pos	452.277	151.894	2.28068	0.90679	LPE(16:1)+H	LPE(16:1)+H	_115	MetDDA	p180174 pos ms2	2.2682e+07	2.27701e+07	2.28156e+07	2.60717e+07	2.36747e+07	1.30729e+07	1.41417e+07	1.99617e+07	3.29089e+06
61POS	9637	M452T180_POS	452.277	452.274	452.282	179.561	177.664	183.517	32	7	8	6	5	6	12546080		[M+H]+ 451.274	624	8	201	TRUE	FALSE	1	score{0.9708}adduct{LPE+H}name{PE(16:1/0:0)}	0		M452T180_POS	452.277	179.561	M452T180_POS	856pos	452.277	178.853	0.593663	0.708695	LPE(16:1)+H	LPE(16:1)+H	_116	MetDDA	p180174 pos ms2	1.61967e+07	2.03622e+07	1.99659e+07	2.05969e+07	2.05951e+07	9.24022e+06	3.16847e+07	4.64139e+06	1.21239e+07
62POS	9653	M452T205_2_POS	452.374	452.37	452.382	204.758	203.293	220.516	42	8	8	8	5	8	8497145	[M]+	[M+K]+ 413.405 [M+Na]+ 429.379 [M+NH4]+ 434.334 [M+H]+ 451.361	287	2	208	TRUE	FALSE	0		0		M452T205_2_POS	452.374	204.758	M452T205_2_POS	24pos	452.373	204.337	0.584694	0.420843	AcCa(20:2)+H	AcCa(20:2)+H	_117	MetDDA	p180174 pos ms2	3.72936e+07	3.66616e+07	3.53432e+07	3.88982e+07	3.72969e+07	2.65987e+07	2.87441e+07	4.4968e+07	2.0664e+06
63POS	9788	M454T195_1_POS	454.294	454.289	454.302	195.106	193.374	196.838	43	8	8	8	5	8	372519900		[M+H]+ 453.289	199	25	125	TRUE	FALSE	1	score{0.9588}adduct{LPE+H}name{PE(16:0/0:0)}	0		M454T195_1_POS	454.294	195.106	M454T195_1_POS	850pos	454.293	194.408	3.48122	0.697969	LPE(16:0)+H	LPE(16:0)+H	_118	MetDDA	p180174 pos ms2	1.13337e+09	1.24157e+09	1.26223e+09	1.26191e+09	1.23114e+09	5.24521e+08	8.29838e+08	1.07065e+09	4.59965e+08
64POS	9789	M454T182_POS	454.294	454.288	454.302	181.684	180.117	184.03	42	8	8	8	5	8	17534880		[M+Na]+ 431.296 [M+H]+ 453.279	167	10	142	TRUE	TRUE	1	score{0.9643}adduct{LPE+H}name{PE(16:0/0:0)}	0		M454T182_POS	454.294	181.684	M454T182_POS	848pos	454.293	182.852	3.04098	1.16764	LPE(16:0)+H	LPE(16:0)+H	_119	MetDDA	p180174 pos ms2	5.65302e+07	5.65891e+07	6.50323e+07	5.66884e+07	5.84133e+07	3.29439e+07	4.49771e+07	4.77602e+07	3.11324e+07
65POS	9790	M454T164_POS	454.293	454.288	454.296	163.759	161.641	165.378	25	4	6	6	5	4	2836636			400	36	151	TRUE	TRUE	1	score{0.9602}adduct{LPE+H}name{PE(16:0/0:0)}	0		M454T164_POS	454.293	163.759	M454T164_POS	713pos	454.293	163.5	0.839766	0.259	LPC(13:0)+H	LPC(13:0)+H	_120	MetDDA	p180174 pos ms2	1.00928e+07	1.00329e+07	6.85802e+06	1.018e+07	9.31864e+06	3.41685e+06	5.66962e+06	4.71999e+06	2.09657e+06
66POS	9799	M454T158_POS	454.33	454.325	454.335	158.006	156.449	159.697	31	6	8	5	5	7	4223886		[M+C3H8O+Na]+ 371.281	537	6	174	TRUE	TRUE	0		0		M454T158_POS	454.33	158.006	M454T158_POS	715pos	454.329	157.902	2.19334	0.103713	LPC(14:0e)+H	LPC(14:0e)+H	_121	MetDDA	p180174 pos ms2	8.82886e+06	8.82576e+06	8.82237e+06	9.00269e+06	9.91401e+06	1.97389e+06	2.03535e+06	4.0727e+06	1.97862e+06
67POS	9811	M454T265_3_POS	454.39	454.385	454.4	264.82	249.62	280.604	52	8	8	8	5	8	18363640	[M]+	[M+K]+ 415.421 [M+Na]+ 431.395 [M+NH4]+ 436.35 [M+H]+ 453.377	510	29	240	TRUE	FALSE	0		0		M454T265_3_POS	454.39	264.82	M454T265_3_POS	23pos	454.389	263.895	1.35236	0.924593	AcCa(20:1)+H	AcCa(20:1)+H	_122	MetDDA	p180174 pos ms2	9.38304e+07	9.60355e+07	9.60381e+07	9.3949e+07	1.09901e+08	6.45824e+07	2.25931e+07	5.65697e+07	3.56744e+07
68POS	9885	M456T366_2_POS	456.404	456.395	456.408	366.113	363.542	374.298	50	8	8	8	5	8	10679400		[M+K]+ 417.435 [M+Na]+ 433.409 [M+NH4]+ 438.364 [M+H]+ 455.391	470	33	156	TRUE	FALSE	1	score{0.9265}adduct{Car+H}name{Carnitine(20:0)}	0		M456T366_2_POS	456.404	366.113	M456T366_2_POS	22pos	456.405	366.103	2.48793	0.0099412	AcCa(20:0)+H	AcCa(20:0)+H	_124	MetDDA	p180174 pos ms2	4.8085e+07	5.05169e+07	5.05204e+07	2.99014e+07	5.04298e+07	8.80845e+06	3.61314e+06	2.88293e+07	2.2361e+07
69POS	9996	M460T222_2_POS	460.282	460.272	460.287	221.923	220.87	241.57	39	8	8	8	5	8	33449060	[M]+	[M+H]+ 459.268	137	34	151	TRUE	FALSE	1	score{0.9926}adduct{pLPE+Na}name{PE(P-16:0/0:0)}	0		M460T222_2_POS	460.282	221.923	M460T222_2_POS	853pos	460.28	221.752	3.80528	0.171443	LPE(16:0p)+Na	LPE(16:0p)+Na	_126	MetDDA	p180174 pos ms2	1.90555e+08	1.90567e+08	1.93955e+08	1.85727e+08	1.81696e+08	1.8157e+08	1.01972e+08	1.11989e+08	1.37578e+08
70POS	10092	M462T230_2_POS	462.297	462.292	462.305	229.643	228.552	231.618	42	7	8	8	5	8	7737266	[M]+	[M+Na]+ 439.309	369	12	318	TRUE	TRUE	1	score{0.9639}adduct{pLPE+H}name{PE(P-18:2/0:0)}	0		M462T230_2_POS	462.297	229.643	M462T230_2_POS	852pos	462.295	229.371	2.38267	0.27281	LPE(16:0e)+Na	LPE(16:0e)+Na	_127	MetDDA	p180174 pos ms2	1.99366e+07	2.2314e+07	2.08429e+07	2.0831e+07	2.204e+07	2.25706e+06	7.99062e+06	8.96689e+06	2.21676e+06
71POS	10266	M466T177_1_POS	466.293	466.288	466.301	176.9	174.547	182.514	35	8	7	7	5	7	1363145	[M]+		688	0	0	FALSE	FALSE	0		0		M466T177_1_POS	466.293	176.9	M466T177_1_POS	860pos	466.293	175.14	0.818155	1.76	LPE(17:1)+H	LPE(17:1)+H	_128	MetDDA	p180174 pos ms2	4.65276e+06	4.66271e+06	5.24245e+06	4.84125e+06	4.8409e+06	3.20657e+06	2.76117e+06	4.69504e+06	2.91441e+06
72POS	10385	M468T140_2_POS	468.309	468.305	468.32	139.675	130.004	153.544	48	8	8	8	5	8	35760900	[M]+	[M+H]+ 467.298	171	7	185	TRUE	FALSE	1	score{0.9687}adduct{LPC+H}name{PC(14:0/0:0)}	0		M468T140_2_POS	468.309	139.675	M468T140_2_POS	714pos	468.308	139.011	1.98907	0.663914	LPC(14:0)+H	LPC(14:0)+H	_129	MetDDA	p180174 pos ms2	9.35555e+07	9.4193e+07	9.38444e+07	1.53602e+07	9.37089e+07	6.86345e+07	6.61632e+07	6.66324e+06	5.32189e+07
73POS	10387	M468T217_POS	468.31	468.305	468.317	216.875	215.465	218.837	32	7	6	8	5	6	2202981			181	31	189	TRUE	TRUE	1	score{0.9371}adduct{LPC+H}name{PC(14:0/0:0)}	0		M468T217_POS	468.31	216.875	M468T217_POS	857pos	468.308	218.471	3.05674	1.59587	LPE(17:0)+H	LPE(17:0)+H	_131	MetDDA	p180174 pos ms2	1.06945e+07	1.02075e+07	1.09267e+07	1.10612e+07	1.19349e+07	1.40807e+06	7.58917e+06	1.12951e+07	1.05705e+07
74POS	10398	M468T330_POS	468.345	468.343	468.357	329.58	315.26	331.326	71	8	8	8	5	8	249664300	[M]+	[M+H]+ 467.343	259	12	154	TRUE	FALSE	0		0		M468T330_POS	468.345	329.58	M468T330_POS	869pos	468.345	330.126	0.32775	0.545501	LPE(18:0e)+H	LPE(18:0e)+H	_132	MetDDA	p180174 pos ms2	7.82202e+07	6.22883e+08	6.82073e+08	6.80551e+08	6.81305e+08	1.18413e+08	3.91534e+08	6.92632e+08	9.05974e+07
75POS	10668	M476T195_1_POS	476.275	476.272	476.285	195.13	193.374	196.838	44	8	8	8	5	8	17142750	[M]+	[M+Na]+ 453.289	199	23	176	TRUE	FALSE	1	score{0.9985}adduct{LPE+Na}name{PE(16:0/0:0)}	0		M476T195_1_POS	476.275	195.13	M476T195_1_POS	849pos	476.275	194.408	0.286599	0.721469	LPE(16:0)+Na	LPE(16:0)+Na	_140	MetDDA	p180174 pos ms2	6.87101e+07	8.64764e+07	6.59426e+07	7.10957e+07	7.11554e+07	3.76569e+07	8.95404e+06	6.80057e+07	5.82066e+07
76POS	10677	M476T187_POS	476.374	476.368	476.381	187.096	184.578	189.683	32	5	6	7	5	8	2975157		[M+H]+ 475.362	45	0	0	FALSE	FALSE	0		0		M476T187_POS	476.374	187.096	M476T187_POS	33pos	476.373	186.475	1.60483	0.621225	AcCa(22:4)+H	AcCa(22:4)+H	_141	MetDDA	p180174 pos ms2	8.52823e+06	8.62063e+06	1.06001e+07	8.18191e+06	8.17791e+06	2.95035e+06	3.35823e+06	4.02941e+06	1.54402e+06
77POS	10736	M478T163_2_POS	478.293	478.289	478.302	163.173	154.236	165.572	60	8	8	8	5	8	35411620		[M+H]+ 477.289	400	14	322	TRUE	FALSE	1	score{0.9686}adduct{LPE+H}name{PE(18:2/0:0)}	0		M478T163_2_POS	478.293	163.173	M478T163_2_POS	1358pos	478.293	163.8	1.0067	0.627	PE(18:2e)+H	PE(18:2e)+H	_143	MetDDA	p180174 pos ms2	1.19966e+08	1.34435e+08	1.29102e+08	1.49304e+08	1.2878e+08	8.72656e+07	7.57067e+07	1.25748e+08	3.12366e+07
78POS	10741	M478T186_POS	478.33	478.325	478.336	185.984	183.813	187.956	33	6	7	8	5	7	5243352	[M]+		45	4	336	TRUE	TRUE	0		0		M478T186_POS	478.33	185.984	M478T186_POS	739pos	478.329	184.12	2.71047	1.86398	LPC(16:1p)+H	LPC(16:1p)+H	_145	MetDDA	p180174 pos ms2	1.85153e+07	2.15403e+07	2.16023e+07	2.16166e+07	2.16165e+07	8.6216e+06	1.03034e+07	1.68569e+07	1.24363e+07
79POS	10884	M480T206_POS	480.31	480.305	480.32	205.661	204.189	207.03	42	8	8	8	5	8	215632300		[M+H]+ 479.305	287	25	283	TRUE	FALSE	1	score{0.9405}adduct{LPE+H}name{PE(18:1/0:0)}	0		M480T206_POS	480.31	205.661	M480T206_POS	878pos	480.308	205.146	2.77217	0.515203	LPE(18:1)+H	LPE(18:1)+H	_147	MetDDA	p180174 pos ms2	1.91899e+08	7.01957e+08	6.99829e+08	7.00475e+08	6.9668e+08	3.99459e+08	3.76221e+07	4.57927e+08	2.29772e+08
80POS	10885	M480T192_POS	480.31	480.305	480.32	192.465	172.506	194.222	42	8	7	8	5	6	33939780	[M]+	[M+NH4]+ 462.278	120	23	293	TRUE	FALSE	1	score{0.8968}adduct{LPE+H}name{PE(18:1/0:0)}	0		M480T192_POS	480.31	192.465	M480T192_POS	876pos	480.308	193.003	2.77217	0.537184	LPE(18:1)+H	LPE(18:1)+H	_148	MetDDA	p180174 pos ms2	3.66545e+07	1.33807e+08	1.22724e+08	1.33336e+08	1.36665e+08	1.13218e+08	5.67267e+07	1.04097e+08	6.4375e+07
81POS	10898	M480T208_1_POS	480.345	480.341	480.347	207.958	206.335	210.036	38	8	8	8	5	8	170244000	[M]+	[M+H]+ 479.339	328	34	125	TRUE	FALSE	1	score{0.9012}adduct{aLPC+H}name{PC(O-16:1/0:0)}	0		M480T208_1_POS	480.345	207.958	M480T208_1_POS	734pos	480.345	207.812	0.111378	0.146383	LPC(16:0p)+H	LPC(16:0p)+H	_149	MetDDA	p180174 pos ms2	5.38638e+08	5.53214e+08	4.6473e+08	5.54132e+08	5.54158e+08	7.32634e+08	1.11676e+08	2.46715e+08	3.08579e+08
82POS	10910	M480T283_POS	480.406	480.396	480.409	283.295	281.826	301.946	40	7	7	8	5	7	1681785	[M]+		667	0	0	FALSE	FALSE	0		0		M480T283_POS	480.406	283.295	M480T283_POS	32pos	480.405	282.529	3.25662	0.765871	AcCa(22:2)+H	AcCa(22:2)+H	_151	MetDDA	p180174 pos ms2	6.81436e+06	5.42635e+06	7.01858e+06	6.81753e+06	7.01874e+06	1.03054e+07	2.35103e+06	4.63374e+06	1.66014e+06
83POS	10975	M482T159_1_POS	482.325	482.315	482.328	159.195	146.907	161.323	54	8	8	8	5	8	53896200		[M+NH4]+ 464.297	388	22	196	TRUE	FALSE	1	score{0.9693}adduct{LPC+H}name{PC(15:0/0:0)}	0		M482T159_1_POS	482.325	159.195	M482T159_1_POS	716pos	482.324	158.668	1.82761	0.52607	LPC(15:0)+H	LPC(15:0)+H	_152	MetDDA	p180174 pos ms2	1.22376e+08	1.18739e+08	3.9864e+07	1.21346e+08	1.21438e+08	1.54318e+08	1.69533e+07	2.00459e+08	1.36695e+08
84POS	10976	M482T276_2_POS	482.325	482.315	482.328	276.063	275.487	277.645	39	8	8	8	5	8	1139888000			104	32	143	TRUE	FALSE	1	score{0.9608}adduct{LPE+H}name{PE(18:0/0:0)}	0		M482T276_2_POS	482.325	276.063	M482T276_2_POS	864pos	482.324	276.183	1.20562	0.120172	LPE(18:0)+H	LPE(18:0)+H	_153	MetDDA	p180174 pos ms2	5.15985e+09	5.1569e+09	5.22531e+09	5.59327e+09	5.27405e+09	2.41243e+09	3.73768e+09	7.44372e+08	3.1275e+09
85POS	10977	M482T257_2_POS	482.325	482.315	482.328	257.243	256.898	258.866	39	8	8	8	5	8	55260930		[M+H]+ 481.322	525	35	195	TRUE	FALSE	1	score{0.8969}adduct{LPE+H}name{PE(18:0/0:0)}	0		M482T257_2_POS	482.325	257.243	M482T257_2_POS	862pos	482.324	257.131	1.62028	0.111634	LPE(18:0)+H	LPE(18:0)+H	_154	MetDDA	p180174 pos ms2	2.52999e+08	2.48892e+08	2.64277e+08	2.69091e+08	2.64704e+08	1.20627e+08	1.7501e+08	3.67392e+07	1.70798e+08
86POS	10990	M482T218_POS	482.36	482.358	482.362	217.56	215.921	220.014	38	8	8	8	5	8	451836100		[M+H]+ 481.35	181	30	117	TRUE	FALSE	0		0		M482T218_POS	482.36	217.56	M482T218_POS	731pos	482.361	217.9	0.421884	0.340772	LPC(16:0e)+H	LPC(16:0e)+H	_157	MetDDA	p180174 pos ms2	5.90562e+08	5.90618e+08	5.95963e+08	6.14715e+08	5.90614e+08	1.53314e+08	1.4634e+08	3.4781e+08	2.92266e+08
87POS	11001	M482T373_POS	482.421	482.416	482.424	372.688	369.979	391.817	40	7	8	8	5	8	3066012	[M]+	[M+K]+ 443.462	846	0	0	FALSE	FALSE	0		0		M482T373_POS	482.421	372.688	M482T373_POS	31pos	482.42	372.344	2.10293	0.344472	AcCa(22:1)+H	AcCa(22:1)+H	_159	MetDDA	p180174 pos ms2	1.27303e+07	1.24246e+07	1.1448e+07	1.3458e+07	1.27292e+07	1.28923e+07	3.82655e+06	5.79912e+06	3.91436e+06
88POS	11088	M484T470_2_POS	484.437	484.433	484.44	469.708	456.451	471.271	41	8	8	8	5	8	5916387	[M]+	[M+K]+ 445.468 [M+Na]+ 461.442 [M+NH4]+ 466.397 [M+H]+ 483.424	583	11	123	TRUE	FALSE	1	score{0.8128}adduct{Car+H}name{Carnitine(22:0)}	0		M484T470_2_POS	484.437	469.708	M484T470_2_POS	30pos	484.436	469.708	1.99097	0.000252	AcCa(22:0)+H	AcCa(22:0)+H	_162	MetDDA	p180174 pos ms2	2.055e+07	2.30045e+07	2.35709e+07	2.23159e+07	2.22815e+07	1.4127e+07	7.18487e+06	9.02464e+06	9.40226e+06
89POS	11107	M485T158_2_POS	485.288	485.277	485.291	158.011	156.449	160.382	43	8	8	8	5	8	45198170	[M]+	[M+H]+ 484.286	537	34	270	TRUE	FALSE	1	score{0.986}adduct{LPG+H}name{PG(16:0/0:0)}	0		M485T158_2_POS	485.288	158.011	M485T158_2_POS	932pos	485.287	157.609	1.23741	0.40206	LPG(16:0)+H	LPG(16:0)+H	_163	MetDDA	p180174 pos ms2	1.89736e+08	1.5747e+08	1.9806e+08	1.97999e+08	1.98077e+08	1.28982e+08	7.67218e+07	2.28242e+08	5.55491e+07
90POS	11145	M486T232_POS	486.296	486.292	486.299	232.216	230.204	233.993	37	8	8	8	5	8	16765480	[M]+	[M+H]+ 485.285	219	33	175	TRUE	FALSE	1	score{0.9935}adduct{pLPE+Na}name{PE(P-18:1/0:0)}	0		M486T232_POS	486.296	232.216	M486T232_POS	886pos	486.295	232.235	0.825629	0.0193703	LPE(18:1p)+Na	LPE(18:1p)+Na	_164	MetDDA	p180174 pos ms2	1.01701e+08	9.67881e+07	1.06017e+08	1.04618e+08	1.03116e+08	1.21003e+08	3.5355e+07	8.08403e+07	6.7584e+07
91POS	11216	M488T322_1_POS	488.31	488.3	488.315	321.699	316.273	322.384	49	8	8	8	5	8	303953000		[M+H]+ 487.297	100	3	140	TRUE	FALSE	1	score{0.9988}adduct{pLPE+Na}name{PE(P-18:0/0:0)}	0		M488T322_1_POS	488.31	321.699	M488T322_1_POS	874pos	488.311	321.391	2.96636	0.307672	LPE(18:0p)+Na	LPE(18:0p)+Na	_167	MetDDA	p180174 pos ms2	3.21641e+08	1.19775e+09	1.00205e+09	1.21689e+09	1.23115e+09	1.29891e+09	1.8078e+09	1.7542e+09	1.48873e+09
92POS	11217	M488T241_1_POS	488.308	488.301	488.315	241.108	229.643	255.665	46	8	7	8	5	8	4591776	[M]+	[M+Na]+ 465.326	530	12	187	TRUE	TRUE	1	score{0.9989}adduct{pLPE+Na}name{PE(P-18:0/0:0)}	0		M488T241_1_POS	488.308	241.108	M488T241_1_POS	872pos	488.311	240.519	5.62862	0.588678	LPE(18:0p)+Na	LPE(18:0p)+Na	_168	MetDDA	p180174 pos ms2	1.29965e+07	1.46296e+07	1.53188e+07	1.5312e+07	1.5303e+07	3.56446e+06	4.77376e+06	8.15414e+06	3.63743e+06
93POS	11219	M488T302_POS	488.312	488.308	488.321	301.946	300.046	303.186	31	5	6	6	5	7	35204270		[M+Na]+ 465.318	533	8	179	TRUE	FALSE	1	score{0.9987}adduct{pLPE+Na}name{PE(P-18:0/0:0)}	0		M488T302_POS	488.312	301.946	M488T302_POS	873pos	488.311	302.229	1.53898	0.282984	LPE(18:0p)+Na	LPE(18:0p)+Na	_170	MetDDA	p180174 pos ms2	5.42527e+07	5.40529e+07	6.20657e+07	4.9791e+07	3.19066e+07	2.44099e+07	8.87644e+06	2.89361e+07	5.44722e+07
94POS	11288	M490T231_POS	490.292	490.282	490.295	230.696	228.81	232.887	40	8	8	8	5	8	1372262	[M]+		219	0	0	FALSE	FALSE	0		0		M490T231_POS	490.292	230.696	M490T231_POS	858pos	490.29	230.382	2.41999	0.313668	LPE(17:0)+Na	LPE(17:0)+Na	_171	MetDDA	p180174 pos ms2	6.69059e+06	6.80995e+06	6.80999e+06	5.69602e+06	6.69006e+06	4.27075e+06	6.20962e+06	7.49171e+06	2.1256e+06
95POS	11296	M490T329_1_POS	490.325	490.317	490.332	329.269	317.264	331.309	48	8	8	8	5	8	23612260	[M]+	[M+Na]+ 467.343	259	8	125	TRUE	FALSE	0		0		M490T329_1_POS	490.325	329.269	M490T329_1_POS	870pos	490.327	330.126	3.66798	0.8565	LPE(18:0e)+Na	LPE(18:0e)+Na	_172	MetDDA	p180174 pos ms2	7.71135e+07	7.75553e+07	7.75931e+07	8.59781e+07	7.95588e+07	9.92822e+06	4.24537e+07	4.73104e+07	5.55243e+07
96POS	11510	M494T147_2_POS	494.324	494.315	494.328	147.006	137.924	148.773	46	8	8	8	5	8	43589450		[M+H]+ 493.314	69	26	141	TRUE	FALSE	1	score{0.971}adduct{LPC+H}name{PC(16:1/0:0)}	0		M494T147_2_POS	494.324	147.006	M494T147_2_POS	736pos	494.324	146.429	0.569464	0.576188	LPC(16:1)+H	LPC(16:1)+H	_173	MetDDA	p180174 pos ms2	1.73151e+08	1.78125e+08	1.78771e+08	1.73452e+08	1.7794e+08	8.23584e+07	2.34507e+07	1.29861e+08	3.80083e+07
97POS	11511	M494T241_POS	494.325	494.315	494.329	241.355	237.984	255.678	64	8	7	8	5	8	1545511	[M]+		530	19	142	TRUE	TRUE	1	score{0.936}adduct{LPC+H}name{PC(16:1/0:0)}	0		M494T241_POS	494.325	241.355	M494T241_POS	894pos	494.324	240.234	1.58094	1.12032	LPE(19:1)+H	LPE(19:1)+H	_174	MetDDA	p180174 pos ms2	5.42869e+06	5.45731e+06	5.41853e+06	5.39762e+06	1.79168e+06	3.71548e+06	4.03968e+06	4.67999e+06	1.40267e+06
98POS	11617	M496T172_2_POS	496.341	496.332	496.347	172.049	170.572	173.471	44	8	8	8	5	8	130735000		[M+H]+ 495.328	252	35	102	TRUE	FALSE	0		0		M496T172_2_POS	496.341	172.049	M496T172_2_POS	719pos	496.34	172.88	2.48116	0.831195	LPC(16:0)+H	LPC(16:0)+H	_176	MetDDA	p180174 pos ms2	4.11311e+08	4.35637e+08	4.35906e+08	4.34751e+08	3.02624e+08	5.1688e+08	2.21926e+08	4.05577e+08	3.28525e+08
99POS	11618	M496T156_POS	496.341	496.333	496.347	156.115	145.36	157.738	30	4	6	7	5	6	3569094			239	26	154	TRUE	TRUE	1	score{0.9345}adduct{LPC+H}name{PC(16:0/0:0)}	0		M496T156_POS	496.341	156.115	M496T156_POS	718pos	496.34	156.29	3.48853	0.174052	LPC(16:0)+H	LPC(16:0)+H	_177	MetDDA	p180174 pos ms2	1.01798e+07	1.18385e+07	9.98648e+06	9.5446e+06	1.01815e+07	2.68054e+06	458175	7.76726e+06	1.16663e+06
100POS	11619	M496T186_2_POS	496.347	496.34	496.355	185.62	184.303	187.868	47	8	8	8	4	8	1741973000		[M+2H]2+ 990.689	45	7	133	TRUE	FALSE	1	score{0.9684}adduct{LPC+H}name{PC(16:0/0:0)}	0		M496T186_2_POS	496.347	185.62	M496T186_2_POS	721pos	496.34	185.238	14.1665	0.381788	LPC(16:0)+H	LPC(16:0)+H	_178	MetDDA	p180174 pos ms2	4.73284e+09	5.1927e+09	4.72466e+09	4.64621e+09	5.84695e+09	1.24583e+09	5.55658e+08	2.38338e+08	2.29397e+08
101POS	11624	M496T293_POS	496.357	496.353	496.362	293.346	290.846	295.89	32	6	5	8	5	7	1001028	[M]+		657	0	0	FALSE	FALSE	0		0		M496T293_POS	496.357	293.346	M496T293_POS	1870pos	496.363	285.18	12.22	8.1665	TG(25:3)+NH4	TG(25:3)+NH4	_180	MetDDA	p180174 pos ms2	1.46935e+06	983424	1.55345e+06	1.47333e+06	1.85682e+06	451632	1.58202e+06	1.08871e+06	3.24715e+06
102POS	11628	M496T446_1_POS	496.375	496.373	496.379	446.099	432.451	448.085	42	8	8	8	5	8	14907320	[M]+	[M+H]+ 495.373	508	11	190	TRUE	FALSE	0		0		M496T446_1_POS	496.375	446.099	M496T446_1_POS	899pos	496.376	446.324	2.12239	0.22412	LPE(20:0e)+H	LPE(20:0e)+H	_181	MetDDA	p180174 pos ms2	2.74058e+07	2.51677e+07	2.78729e+07	2.73269e+07	2.65915e+07	2.94952e+06	1.46733e+07	1.32698e+07	1.1305e+07
103POS	11699	M498T153_POS	498.284	498.279	498.286	153.01	150.82	154.842	33	5	8	8	5	7	4138001	[M]+		515	0	0	FALSE	FALSE	0		0		M498T153_POS	498.284	153.01	M498T153_POS	952pos	498.283	153.288	3.51506	0.278166	LPS(16:0)+H	LPS(16:0)+H	_182	MetDDA	p180174 pos ms2	9.93444e+06	9.93801e+06	1.01287e+07	9.93314e+06	1.0644e+07	4.4166e+06	6.15913e+06	3.09556e+06	4.37935e+06
104POS	11727	M498T516_POS	498.454	498.448	498.461	515.672	500.119	517.373	40	7	8	7	5	8	1900666	[M]+		498	0	0	FALSE	FALSE	0		0		M498T516_POS	498.454	515.672	M498T516_POS	35pos	498.452	515.44	3.84088	0.231075	AcCa(23:0)+H	AcCa(23:0)+H	_186	MetDDA	p180174 pos ms2	5.90227e+06	5.87715e+06	5.92717e+06	5.48596e+06	5.79123e+06	1.08806e+06	2.9e+06	3.41283e+06	4.33243e+06
105POS	11785	M500T164_POS	500.277	500.27	500.283	163.564	152.322	165.865	56	7	7	8	5	8	2935363		[M+Na]+ 477.289	400	0	0	FALSE	FALSE	0		0		M500T164_POS	500.277	163.564	M500T164_POS	888pos	500.275	155.625	3.87086	7.93859	LPE(18:2)+Na	LPE(18:2)+Na	_187	MetDDA	p180174 pos ms2	7.45547e+06	7.49978e+06	8.76148e+06	7.47448e+06	7.46894e+06	3.46795e+06	4.08663e+06	7.32127e+06	662384
106POS	11839	M502T205_1_POS	502.289	502.28	502.294	204.584	191.478	207.03	82	8	8	8	5	8	8457034	[M]+	[M+Na]+ 479.305	287	28	199	TRUE	FALSE	2	score{0.9977}adduct{LPE+Na}name{PE(18:1/0:0)};score{0.9307}adduct{pPE+Na}name{PE(P-16:0/2:0)}	0		M502T205_1_POS	502.289	204.584	M502T205_1_POS	877pos	502.29	205.146	2.41594	0.561797	LPE(18:1)+Na	LPE(18:1)+Na	_189	MetDDA	p180174 pos ms2	4.55848e+07	4.90242e+07	4.89357e+07	4.98096e+07	4.98032e+07	5.08804e+06	6.33452e+06	7.99437e+06	1.21004e+07
107POS	11841	M502T152_1_POS	502.294	502.288	502.297	151.558	149.493	176.247	57	8	8	8	5	8	58626600	[M]+	[M+H]+ 501.29	515	12	539	TRUE	FALSE	1	score{0.9349}adduct{LPE+H}name{PE(20:4/0:0)}	0		M502T152_1_POS	502.294	151.558	M502T152_1_POS	909pos	502.293	150.837	1.75495	0.721042	LPE(20:4)+H	LPE(20:4)+H	_191	MetDDA	p180174 pos ms2	2.55e+08	2.4473e+08	2.55188e+08	2.72037e+08	2.62756e+08	2.03327e+08	2.37336e+08	2.54576e+08	1.66673e+08
108POS	11924	M504T277_1_POS	504.306	504.298	504.31	276.796	275.527	277.645	42	8	8	8	5	8	64144750		[M+H]+ 503.307	104	37	174	TRUE	FALSE	1	score{0.9981}adduct{LPE+Na}name{PE(18:0/0:0)}	0		M504T277_1_POS	504.306	276.796	M504T277_1_POS	863pos	504.306	276.183	0.5225	0.612828	LPE(18:0)+Na	LPE(18:0)+Na	_193	MetDDA	p180174 pos ms2	3.66659e+08	3.66044e+08	3.49873e+08	3.665e+08	3.53333e+08	1.65221e+08	2.19808e+08	7.15315e+07	8.37835e+07
109POS	11927	M504T178_POS	504.311	504.305	504.317	178.41	157.415	181.165	67	7	7	8	5	8	3430711	[M]+	[M+H]+ 503.311	688	10	173	TRUE	TRUE	1	score{0.998}adduct{LPE+Na}name{PE(18:0/0:0)}	0		M504T178_POS	504.311	178.41	M504T178_POS	1360pos	504.308	178.08	4.62314	0.33	PE(20:3e)+H	PE(20:3e)+H	_196	MetDDA	p180174 pos ms2	2.20478e+07	2.20228e+07	2.13447e+07	2.13263e+07	2.55686e+07	1.73877e+07	8.59084e+06	2.78538e+07	4.53376e+06
110POS	11934	M504T219_2_POS	504.343	504.339	504.346	218.581	216.653	220.258	37	8	8	8	5	8	24208780	[M]+	[M+Na]+ 481.35	181	9	136	TRUE	FALSE	1	score{0.9983}adduct{aLPC+Na}name{PC(O-16:0/0:0)}	0		M504T219_2_POS	504.343	218.581	M504T219_2_POS	778pos	504.345	219.017	3.67508	0.435595	LPC(18:2p)+H	LPC(18:2p)+H	_197	MetDDA	p180174 pos ms2	3.03264e+07	3.11135e+07	3.11029e+07	3.04757e+07	2.46702e+07	6.12641e+06	5.75103e+06	1.19201e+07	1.03432e+07
111POS	11935	M504T173_POS	504.344	504.338	504.349	172.898	147.767	195.274	38	8	5	7	5	8	5118985	[M]+	[M+CH3CN+Na]+ 440.32 [M+HCOO+2H]+ 457.336	252	5	136	TRUE	TRUE	1	score{0.9983}adduct{aLPC+Na}name{PC(O-16:0/0:0)}	0		M504T173_POS	504.344	172.898	M504T173_POS	777pos	504.345	172.431	0.70091	0.466255	LPC(18:2p)+H	LPC(18:2p)+H	_198	MetDDA	p180174 pos ms2	1.0227e+07	9.9597e+06	1.07984e+07	9.95216e+06	1.0225e+07	2.21905e+07	3.3616e+06	6.83383e+06	6.67993e+06
112POS	12022	M506T219_3_POS	506.361	506.357	506.364	218.517	216.755	221.478	38	8	8	8	5	8	26023070		[M+H]+ 505.358	181	27	235	TRUE	FALSE	1	score{0.9168}adduct{aLPC+H}name{PC(O-18:2/0:0)}	0		M506T219_3_POS	506.361	218.517	M506T219_3_POS	772pos	506.361	218.873	0.980526	0.355919	LPC(18:1p)+H	LPC(18:1p)+H	_200	MetDDA	p180174 pos ms2	9.9547e+07	1.17363e+08	1.01488e+08	1.01544e+08	1.04532e+08	1.06592e+08	1.82941e+07	4.4339e+07	5.59406e+07
113POS	12058	M507T158_2_POS	507.269	507.26	507.274	158.011	156.449	159.859	47	8	8	8	5	8	9348434	[M]+	[M+Na]+ 484.286	537	3	275	TRUE	FALSE	0		0		M507T158_2_POS	507.269	158.011	M507T158_2_POS	931pos	507.269	157.609	0.284859	0.40206	LPG(16:0)+Na	LPG(16:0)+Na	_203	MetDDA	p180174 pos ms2	3.10096e+07	4.29873e+07	4.2943e+07	1.94875e+07	4.28904e+07	7.88574e+06	2.33276e+07	5.96274e+07	9.32073e+06
114POS	12084	M507T603_2_POS	507.407	507.402	507.415	603.449	602.252	604.633	27	6	6	4	5	5	41290740	[M]+		277	0	0	FALSE	FALSE	0		0		M507T603_2_POS	507.407	603.449	M507T603_2_POS	345pos	507.404	603.173	4.5299	0.276044	DG(16:0/12:3)+H	DG(28:3)+H	_205	MetDDA	p180174 pos ms2	2.85036e+07	2.79011e+07	2.78787e+07	2.78709e+07	2.85925e+07	1.45902e+06	4.98821e+06	5.02155e+06	3.76211e+07
115POS	12111	M508T168_POS	508.342	508.332	508.346	167.785	155.126	184.058	62	8	8	8	5	8	6460056	[M]+		481	4	109	TRUE	FALSE	1	score{0.9707}adduct{LPC+H}name{PC(17:1/0:0)}	0		M508T168_POS	508.342	167.785	M508T168_POS	743pos	508.34	167.048	3.79961	0.736787	LPC(17:1)+H	LPC(17:1)+H	_206	MetDDA	p180174 pos ms2	1.21243e+07	1.21053e+07	6.75559e+06	1.2985e+07	1.34572e+07	3.86421e+06	4.38125e+06	1.1318e+07	1.84236e+06
116POS	12112	M508T285_2_POS	508.341	508.332	508.344	285.428	283.543	286.896	39	8	8	8	5	8	14882760			667	25	278	TRUE	FALSE	1	score{0.9492}adduct{LPE+H}name{PE(20:1/0:0)}	0		M508T285_2_POS	508.341	285.428	M508T285_2_POS	744pos	508.34	285.432	2.6193	0.0037893	LPC(17:1)+H	LPC(17:1)+H	_207	MetDDA	p180174 pos ms2	6.49802e+07	7.32791e+07	7.14511e+07	7.80674e+07	7.06668e+07	1.03147e+07	3.57058e+07	3.93569e+07	1.59759e+07
117POS	12117	M508T297_1_POS	508.377	508.372	508.384	297.041	277.442	298.335	41	8	8	8	5	8	60412510		[M+H]+ 507.365	465	33	123	TRUE	FALSE	1	score{0.9119}adduct{aLPC+H}name{PC(O-18:1/0:0)}	0		M508T297_1_POS	508.377	297.041	M508T297_1_POS	762pos	508.376	297.118	1.86181	0.077113	LPC(18:0p)+H	LPC(18:0p)+H	_208	MetDDA	p180174 pos ms2	2.66225e+08	2.66295e+08	2.66159e+08	2.07121e+08	2.58381e+08	1.16711e+08	6.1444e+07	7.75907e+07	1.96158e+08
118POS	12118	M508T227_2_POS	508.375	508.373	508.38	227.372	225.534	228.84	38	8	8	8	5	8	317810400		[M+H]+ 507.372	226	25	149	TRUE	FALSE	0		0		M508T227_2_POS	508.375	227.372	M508T227_2_POS	759pos	508.376	226.583	3.25252	0.788911	LPC(18:0p)+H	LPC(18:0p)+H	_209	MetDDA	p180174 pos ms2	5.40145e+08	5.17178e+08	5.32279e+08	5.40149e+08	5.40102e+08	9.70371e+07	6.93924e+07	2.22518e+08	1.27265e+08
119POS	12166	M509T136_2_POS	509.288	509.278	509.292	136.493	135.084	138.194	52	8	8	8	5	8	7330623	[M]+	[M+H]+ 508.284	504	10	233	TRUE	FALSE	1	score{0.996}adduct{LPG+H}name{PG(18:2/0:0)}	0		M509T136_2_POS	509.288	136.493	M509T136_2_POS	939pos	509.287	135.915	1.1791	0.577044	LPG(18:2)+H	LPG(18:2)+H	_212	MetDDA	p180174 pos ms2	1.80737e+07	1.17088e+07	1.5065e+07	9.98344e+06	1.25423e+07	3.03945e+06	3.6038e+06	6.52558e+06	9.43968e+06
120POS	12219	M510T220_2_POS	510.358	510.351	510.365	219.751	218.267	221.478	42	8	8	8	5	8	62110400		[M+H]+ 509.342	502	26	200	TRUE	FALSE	1	score{0.9326}adduct{LPC+H}name{PC(17:0/0:0)}	0		M510T220_2_POS	510.358	219.751	M510T220_2_POS	741pos	510.355	219.75	4.07851	0.0012713	LPC(17:0)+H	LPC(17:0)+H	_213	MetDDA	p180174 pos ms2	1.99744e+08	1.99693e+08	2.0522e+08	2.50146e+08	2.05186e+08	1.63984e+08	1.32872e+08	1.97877e+08	1.89161e+08
121POS	12220	M510T393_3_POS	510.356	510.352	510.364	392.974	391.611	396.014	38	8	8	8	5	8	20854430	[M]+	[M+H]+ 509.346	555	29	193	TRUE	FALSE	1	score{0.9662}adduct{LPE+H}name{PE(20:0/0:0)}	0		M510T393_3_POS	510.356	392.974	M510T393_3_POS	898pos	510.355	392.974	2.11911	0.0003853	LPE(20:0)+H	LPE(20:0)+H	_214	MetDDA	p180174 pos ms2	9.0399e+07	9.96496e+07	9.99065e+07	1.04039e+08	1.03665e+08	5.42143e+07	3.93224e+07	3.48263e+07	4.88431e+07
122POS	12221	M510T205_POS	510.358	510.35	510.365	204.763	184.578	207.796	57	8	8	8	5	7	11593340	[M]+	[M+K]+ 471.388 [M+NH4]+ 492.317 [M+H]+ 509.344	287	22	173	TRUE	TRUE	1	score{0.93}adduct{LPC+H}name{PC(17:0/0:0)}	0		M510T205_POS	510.358	204.763	M510T205_POS	740pos	510.355	205.285	4.27445	0.521946	LPC(17:0)+H	LPC(17:0)+H	_215	MetDDA	p180174 pos ms2	3.21654e+07	3.22602e+07	3.22764e+07	3.77379e+07	3.36507e+07	2.53175e+07	1.34505e+07	2.20552e+07	1.54901e+07
123POS	12232	M510T311_2_POS	510.392	510.389	510.394	310.861	294.379	312.604	43	8	8	8	5	8	81267880		[M+Na]+ 487.394	458	29	122	TRUE	FALSE	0		0		M510T311_2_POS	510.392	310.861	M510T311_2_POS	756pos	510.392	310.762	0.00685748	0.099081	LPC(18:0e)+H	LPC(18:0e)+H	_216	MetDDA	p180174 pos ms2	2.59164e+08	2.74347e+08	2.78934e+08	2.74324e+08	2.77906e+08	5.41442e+07	1.22643e+08	1.42378e+08	1.87261e+08
124POS	12242	M510T472_2_POS	510.453	510.448	510.462	472.27	470.493	489.515	58	8	8	8	5	8	10175950	[M]+	[M+K]+ 471.484 [M+Na]+ 487.47 [M+NH4]+ 492.424 [M+H]+ 509.452	743	1	318	TRUE	FALSE	0		0		M510T472_2_POS	510.453	472.27	M510T472_2_POS	38pos	510.452	471.467	2.96697	0.803395	AcCa(24:1)+H	AcCa(24:1)+H	_217	MetDDA	p180174 pos ms2	2.72445e+07	2.80145e+07	2.87839e+07	2.5146e+07	2.81638e+07	7.52664e+06	6.29075e+06	1.08385e+07	8.23005e+06
125POS	12245	M510T670_2_POS	510.489	510.486	510.5	670.195	668.559	671.48	36	7	8	7	5	6	47856550		[M+H]+ 509.485	91	0	0	FALSE	FALSE	0		0		M510T670_2_POS	510.489	670.195	M510T670_2_POS	55pos	510.488	670.674	1.8208	0.478639	Cer(d18:1/14:0)+H	Cer(d32:1)+H	_218	MetDDA	p180174 pos ms2	1.41072e+08	1.41251e+08	1.48575e+08	1.43639e+08	1.41308e+08	1.0528e+08	7.44476e+07	1.16264e+08	1.09515e+08
126POS	12268	M511T165_1_POS	511.305	511.295	511.307	165.427	152.322	167.39	54	8	8	8	5	8	10939600	[M]+		481	27	279	TRUE	FALSE	1	score{0.9961}adduct{LPG+H}name{PG(18:1/0:0)}	0		M511T165_1_POS	511.305	165.427	M511T165_1_POS	935pos	511.303	165.136	2.83686	0.291236	LPG(18:1)+H	LPG(18:1)+H	_219	MetDDA	p180174 pos ms2	4.60605e+07	4.32642e+07	4.57288e+07	2.93627e+07	4.57845e+07	3.58783e+07	1.53816e+07	5.7093e+07	2.74824e+07
127POS	12341	M512T559_1_POS	512.468	512.458	512.471	559.381	545.131	560.821	44	7	8	8	5	8	12462770		[M+K]+ 473.51 [M+Na]+ 489.484 [M+NH4]+ 494.439 [M+H]+ 511.466	237	9	201	TRUE	FALSE	1	score{0.8144}adduct{Car+H}name{Carnitine(24:0)}	0		M512T559_1_POS	512.468	559.381	M512T559_1_POS	37pos	512.467	559.46	0.711264	0.0784367	AcCa(24:0)+H	AcCa(24:0)+H	_222	MetDDA	p180174 pos ms2	4.46581e+07	4.21361e+07	4.46492e+07	4.41542e+07	4.46547e+07	2.36332e+07	7.89537e+06	2.64486e+07	2.09065e+07
128POS	12371	M513T217_2_POS	513.323	513.32	513.335	216.955	201.17	220.074	59	8	8	8	5	8	21479580		[M+H]+ 512.309	181	11	261	TRUE	FALSE	1	score{0.9856}adduct{LPG+H}name{PG(18:0/0:0)}	0		M513T217_2_POS	513.323	216.955	M513T217_2_POS	934pos	513.319	216.855	7.59854	0.100377	LPG(18:0)+H	LPG(18:0)+H	_223	MetDDA	p180174 pos ms2	2.08253e+07	2.4331e+07	9.77095e+06	3.13001e+07	3.09984e+07	1.4e+06	2.20857e+06	3.11065e+06	1.46367e+06
129POS	12409	M514T326_2_POS	514.325	514.317	514.331	326.253	323.733	328.201	25	4	7	6	3	4	2983710	[M]+	[M+Na]+ 491.34	640	0	0	FALSE	FALSE	0		0		M514T326_2_POS	514.325	326.253	M514T326_2_POS	906pos	514.327	325.474	3.88568	0.779029	LPE(20:1p)+Na	LPE(20:1p)+Na	_224	MetDDA	p180174 pos ms2	4.53947e+06	6.56718e+06	4.54188e+06	7.84439e+06	4.53771e+06	3.36761e+06	1.15011e+06	1.53915e+06	1.26373e+06
130POS	12532	M518T186_2_POS	518.32	518.318	518.324	185.523	184.144	186.993	38	8	8	8	5	8	222988200		[M+Na]+ 495.325	45	38	133	TRUE	FALSE	1	score{0.9955}adduct{LPC+Na}name{PC(16:0/0:0)}	0		M518T186_2_POS	518.32	185.523	M518T186_2_POS	722pos	518.322	185.238	2.92001	0.284787	LPC(16:0)+Na	LPC(16:0)+Na	_227	MetDDA	p180174 pos ms2	8.84742e+08	8.50864e+08	8.50905e+08	8.44204e+08	8.59634e+08	2.8084e+08	9.59148e+08	6.83691e+08	7.14424e+08
131POS	12533	M518T172_POS	518.321	518.318	518.329	171.696	169.878	173.471	38	8	8	8	5	8	7843964		[M+Na]+ 495.328	252	2	143	TRUE	TRUE	1	score{0.995}adduct{LPC+Na}name{PC(16:0/0:0)}	0		M518T172_POS	518.321	171.696	M518T172_POS	720pos	518.322	172.88	2.34122	1.1847	LPC(16:0)+Na	LPC(16:0)+Na	_228	MetDDA	p180174 pos ms2	2.32104e+07	2.40161e+07	2.45581e+07	2.45585e+07	2.50136e+07	2.3977e+07	7.94993e+06	2.26623e+07	1.57161e+07
132POS	12541	M518T447_POS	518.361	518.356	518.367	446.616	445.05	460.203	29	5	6	6	4	5	1627484		[M+Na]+ 495.373	508	0	0	FALSE	FALSE	0		0		M518T447_POS	518.361	446.616	M518T447_POS	900pos	518.358	446.324	5.01871	0.29238	LPE(20:0e)+Na	LPE(20:0e)+Na	_231	MetDDA	p180174 pos ms2	2.89151e+06	2.89675e+06	1.9673e+06	2.89603e+06	2.71544e+06	92583.2	701611	1.52102e+06	1.54626e+06
133POS	12646	M520T156_2_POS	520.338	520.332	520.345	156.25	145.996	158.579	64	8	8	8	5	8	284924500		[M+H]+ 519.339	239	25	140	TRUE	FALSE	1	score{0.9319}adduct{LPC+H}name{PC(18:2/0:0)}	0		M520T156_2_POS	520.338	156.25	M520T156_2_POS	776pos	520.34	161.121	3.78312	4.87124	LPC(18:2)+H	LPC(18:2)+H	_232	MetDDA	p180174 pos ms2	6.32435e+08	6.30878e+08	7.27428e+08	6.73654e+08	4.49002e+08	3.31837e+08	3.067e+08	6.13326e+08	1.68533e+08
134POS	12787	M522T194_1_POS	522.356	522.351	522.364	193.7	180.708	196.838	77	8	8	8	5	8	988279800		[M+H]+ 521.341	120	31	151	TRUE	FALSE	2	score{0.9625}adduct{pPC+H}name{PC(P-16:0/2:0)};score{0.9292}adduct{LPC+H}name{PC(18:1/0:0)}	0		M522T194_1_POS	522.356	193.7	M522T194_1_POS	766pos	522.355	194.928	0.156024	1.22847	LPC(18:1)+H	LPC(18:1)+H	_234	MetDDA	p180174 pos ms2	1.71625e+09	1.71067e+09	1.71149e+09	1.8306e+09	1.76102e+09	5.38532e+08	5.53178e+08	1.24045e+09	4.37848e+08
135POS	12889	M524T151_POS	524.275	524.264	524.277	151.377	149.493	159.859	54	7	8	8	5	8	6435615	[M]+	[M+Na]+ 501.29 [M+H]+ 523.264	515	5	405	TRUE	FALSE	1	score{0.9569}adduct{LPE+Na}name{PE(20:4/0:0)}	0		M524T151_POS	524.275	151.377	M524T151_POS	908pos	524.275	150.837	0.26036	0.540542	LPE(20:4)+Na	LPE(20:4)+Na	_236	MetDDA	p180174 pos ms2	2.15215e+07	1.86913e+07	1.87366e+07	2.35925e+07	2.36081e+07	3.81702e+07	2.67993e+07	3.2714e+07	2.50452e+07
136POS	12894	M524T159_1_POS	524.3	524.294	524.307	158.671	147.767	180.66	66	7	8	8	5	8	6135514	[M]+	[M+H]+ 523.293	388	15	440	TRUE	FALSE	1	score{0.943}adduct{LPS+H}name{PS(18:1/0:0)}	0		M524T159_1_POS	524.3	158.671	M524T159_1_POS	959pos	524.298	158.393	3.81747	0.277441	LPS(18:1)+H	LPS(18:1)+H	_239	MetDDA	p180174 pos ms2	3.6449e+07	3.63906e+07	3.92367e+07	3.68866e+07	4.77625e+07	2.89191e+07	1.39727e+07	2.24195e+07	1.79106e+07
137POS	12906	M524T446_POS	524.371	524.361	524.375	445.723	444.048	447.347	45	8	7	8	5	8	1437097			878	0	0	FALSE	FALSE	0		0		M524T446_POS	524.371	445.723	M524T446_POS	1362pos	524.371	445.592	0.632186	0.130727	PE(21:0e)+H	PE(21:0e)+H	_241	MetDDA	p180174 pos ms2	5.06139e+06	2.9605e+06	5.02083e+06	5.274e+06	4.24707e+06	3.7773e+06	3.81132e+06	2.96703e+06	1.05287e+06
138POS	12908	M524T262_2_POS	524.374	524.368	524.382	261.791	260.08	261.918	43	8	8	8	5	8	1248614000		[M+H]+ 523.371	98	26	170	TRUE	FALSE	1	score{0.9251}adduct{LPC+H}name{PC(18:0/0:0)}	0		M524T262_2_POS	524.374	261.791	M524T262_2_POS	748pos	524.371	261.27	4.82766	0.521393	LPC(18:0)+H	LPC(18:0)+H	_243	MetDDA	p180174 pos ms2	6.40818e+09	6.40231e+09	6.25577e+09	6.03962e+09	6.70766e+09	3.12456e+09	3.1137e+09	3.25093e+09	4.13774e+09
139POS	12909	M524T241_2_POS	524.374	524.368	524.381	241.483	240.672	243.751	40	8	8	8	5	8	40327800		[M+H]+ 523.371	530	38	179	TRUE	FALSE	1	score{0.9307}adduct{LPC+H}name{PC(18:0/0:0)}	0		M524T241_2_POS	524.374	241.483	M524T241_2_POS	746pos	524.371	241.655	5.39977	0.171781	LPC(18:0)+H	LPC(18:0)+H	_244	MetDDA	p180174 pos ms2	2.62105e+08	2.67822e+08	2.62197e+08	2.52499e+08	2.80105e+08	1.61356e+08	1.42232e+08	1.53715e+08	1.78393e+08
140POS	12910	M524T299_2_POS	524.374	524.367	524.38	298.891	294.911	300.69	31	5	5	6	5	7	42707240		[M+K]+ 485.403 [M+NH4]+ 506.328	465	26	141	TRUE	TRUE	1	score{0.9654}adduct{LPC+H}name{PC(18:0/0:0)}	0		M524T299_2_POS	524.374	298.891	M524T299_2_POS	752pos	524.371	295.602	6.16258	3.28935	LPC(18:0)+H	LPC(18:0)+H	_245	MetDDA	p180174 pos ms2	2.39172e+07	4.33298e+07	4.08379e+07	4.18158e+07	4.3906e+07	2.00123e+07	9.38282e+06	2.13596e+08	1.42574e+07
141POS	12934	M525T703_POS	524.507	524.502	524.517	702.731	689.081	704.556	35	7	6	4	5	4	25999490			192	2	286	TRUE	FALSE	1	score{0.9951}adduct{Cer+H}name{Cer(d17:1/16:0)}	0		M525T703_POS	524.507	702.731	M525T703_POS	63pos	524.504	703.659	6.8245	0.928297	Cer(d18:1/15:0)+H	Cer(d33:1)+H	_247	MetDDA	p180174 pos ms2	5.2176e+07	5.33264e+07	1.66561e+07	6.80903e+07	2.68846e+07	3.64807e+07	7.09323e+07	1.56527e+08	1.49078e+08
142POS	12998	M526T148_2_POS	526.293	526.288	526.302	147.994	143.436	163.624	42	8	8	8	5	8	10423720	[M]+	[M+H]+ 525.284	69	16	467	TRUE	FALSE	1	score{0.8976}adduct{LPE+H}name{PE(22:6/0:0)}	0		M526T148_2_POS	526.293	147.994	M526T148_2_POS	1359pos	526.29	147.269	5.10457	0.724608	PE(20:3e)+Na	PE(20:3e)+Na	_248	MetDDA	p180174 pos ms2	6.42344e+07	6.69561e+07	7.09138e+07	6.81968e+07	6.82529e+07	3.69229e+07	3.37688e+07	5.70355e+07	3.5076e+07
143POS	13001	M526T207_2_POS	526.316	526.311	526.323	207.419	205.633	209.392	38	8	8	8	5	8	84431340		[M+H]+ 525.314	328	36	263	TRUE	FALSE	1	score{0.947}adduct{LPS+H}name{PS(18:0/0:0)}	0		M526T207_2_POS	526.316	207.419	M526T207_2_POS	956pos	526.314	207.32	3.51785	0.0994554	LPS(18:0)+H	LPS(18:0)+H	_249	MetDDA	p180174 pos ms2	4.40956e+08	4.46522e+08	4.45179e+08	4.63773e+08	5.07433e+08	3.09012e+08	2.51178e+08	3.30663e+08	4.45693e+08
144POS	13002	M526T192_POS	526.315	526.311	526.324	191.524	189.662	193.996	35	7	7	7	5	8	3625419		[M+3Na-2H]+ 459.366	401	16	252	TRUE	TRUE	1	score{0.9457}adduct{LPS+H}name{PS(18:0/0:0)}	0		M526T192_POS	526.315	191.524	M526T192_POS	953pos	526.314	193.187	2.75785	1.66293	LPS(18:0)+H	LPS(18:0)+H	_250	MetDDA	p180174 pos ms2	1.56493e+07	1.73983e+07	1.67176e+07	1.73578e+07	1.87076e+07	8.72467e+06	9.70061e+06	1.06437e+07	1.9933e+07
145POS	13029	M526T605_1_POS	526.447	526.438	526.451	604.917	590.625	626.027	39	7	6	8	5	5	69921570		[M+NH4]+ 508.42	277	0	0	FALSE	FALSE	0		0		M526T605_1_POS	526.447	604.917	M526T605_1_POS	343pos	526.447	605.022	1.70862	0.105154	DG(10:0/18:2)+NH4	DG(28:2)+NH4	_254	MetDDA	p180174 pos ms2	3.71241e+07	3.8048e+07	3.93941e+07	3.95807e+07	2.27466e+07	3.48156e+06	3.46694e+07	1.93022e+07	4.25288e+06
146POS	13116	M528T178_POS	528.308	528.298	528.312	178.487	170.562	180.716	38	7	4	8	4	8	2156064	[M]+	[M+3K-H]+ 413.426	688	2	115	TRUE	FALSE	1	score{0.9548}adduct{LPE+H}name{PE(22:5/0:0)}	0		M528T178_POS	528.308	178.487	M528T178_POS	1366pos	528.308	178.057	0.129659	0.429956	PE(22:4p)+H	PE(22:4p)+H	_255	MetDDA	p180174 pos ms2	9.39264e+06	1.33377e+07	1.41374e+07	7.35536e+06	1.31795e+07	2.15023e+07	6.92502e+06	7.56693e+06	4.55695e+06
147POS	13117	M528T156_POS	528.309	528.305	528.315	156.241	144.207	163.636	37	7	7	7	5	7	2430212	[M]+		239	4	122	TRUE	TRUE	1	score{0.9462}adduct{LPE+H}name{PE(22:5/0:0)}	0		M528T156_POS	528.309	156.241	M528T156_POS	921pos	528.308	155.837	1.19532	0.404153	LPE(22:5)+H	LPE(22:5)+H	_256	MetDDA	p180174 pos ms2	1.43084e+07	1.16584e+07	1.52388e+07	1.52844e+07	1.5262e+07	1.29608e+07	9.09409e+06	1.50401e+07	5.58499e+06
148POS	13194	M530T197_2_POS	530.324	530.315	530.329	197.213	186.208	200.937	79	8	8	8	5	8	7687371	[M]+	[M+K]+ 491.359	511	17	498	TRUE	FALSE	1	score{0.9779}adduct{LPE+H}name{PE(22:4/0:0)}	0		M530T197_2_POS	530.324	197.213	M530T197_2_POS	902pos	530.322	197.525	4.50008	0.311637	LPE(20:1)+Na	LPE(20:1)+Na	_258	MetDDA	p180174 pos ms2	3.48316e+07	3.67171e+07	2.44919e+07	3.71595e+07	3.68876e+07	2.81092e+07	2.23121e+07	3.09033e+07	1.30591e+07
149POS	13196	M530T285_POS	530.324	530.315	530.327	285.439	283.543	301.218	36	6	7	8	5	8	1197688	[M]+	[M+H]+ 529.314	667	2	226	TRUE	TRUE	1	score{0.9355}adduct{LPE+H}name{PE(22:4/0:0)}	0		M530T285_POS	530.324	285.439	M530T285_POS	904pos	530.322	285.283	3.55726	0.155839	LPE(20:1)+Na	LPE(20:1)+Na	_259	MetDDA	p180174 pos ms2	5.91619e+06	5.67148e+06	5.96946e+06	6.05046e+06	6.28506e+06	3.5374e+06	863345	3.33142e+06	611740
150POS	13231	M531T137_POS	531.267	531.26	531.274	136.538	135.084	138.42	48	7	7	8	5	8	2771411	[M]+	[M+Na]+ 508.284	504	14	388	TRUE	TRUE	0		0		M531T137_POS	531.267	136.538	M531T137_POS	938pos	531.269	135.915	4.41304	0.623044	LPG(18:2)+Na	LPG(18:2)+Na	_260	MetDDA	p180174 pos ms2	6.25766e+06	1.04547e+07	1.26586e+07	1.09172e+07	1.12692e+07	7.03682e+06	7.7333e+06	3.00564e+06	4.16756e+06
151POS	13258	M531T493_POS	531.401	531.395	531.409	492.526	484.258	509	35	7	5	4	3	4	1394462	[M]+		547	5	835	TRUE	TRUE	0		0		M531T493_POS	531.401	492.526	M531T493_POS	356pos	531.404	492.18	7.15374	0.346	DG(18:2/12:3)+H	DG(30:5)+H	_261	MetDDA	p180174 pos ms2	3.66567e+06	2.25926e+06	2.26167e+06	2.25043e+06	2.7435e+06	1.07556e+06	4.11525e+06	1.27331e+06	968080
152POS	13290	M532T220_2_POS	532.338	532.334	532.347	220.438	218.052	254.105	47	8	7	8	5	8	7151582	[M]+	[M+Na]+ 509.346	137	0	0	FALSE	FALSE	0		0		M532T220_2_POS	532.338	220.438	M532T220_2_POS	1017pos	532.34	219.758	2.38288	0.680215	PC(19:3e)+H	PC(19:3e)+H	_262	MetDDA	p180174 pos ms2	1.71715e+07	2.03663e+07	1.77143e+07	1.71743e+07	1.43774e+07	1.38142e+07	8.17112e+06	1.47574e+07	1.95066e+07
153POS	13291	M532T393_2_POS	532.34	532.333	532.347	393.337	390.832	419.163	44	7	8	8	5	8	2709762		[M+Na]+ 509.346	555	1	85	TRUE	TRUE	0		0		M532T393_2_POS	532.34	393.337	M532T393_2_POS	897pos	532.337	392.974	4.95266	0.363115	LPE(20:0)+Na	LPE(20:0)+Na	_263	MetDDA	p180174 pos ms2	9.32103e+06	9.92134e+06	1.00962e+07	1.00954e+07	9.92357e+06	4.7161e+06	3.10602e+06	4.18988e+06	5.76182e+06
154POS	13298	M532T319_POS	532.373	532.362	532.377	318.81	304.974	321.864	67	6	8	8	5	8	7506633	[M]+		100	15	115	TRUE	FALSE	1	score{0.9988}adduct{aLPC+Na}name{PC(O-18:0/0:0)}	0		M532T319_POS	532.373	318.81	M532T319_POS	758pos	532.374	320.326	1.21813	1.51624	LPC(18:0e)+Na	LPC(18:0e)+Na	_264	MetDDA	p180174 pos ms2	3.14007e+07	3.63153e+07	1.00385e+07	3.41653e+07	3.42374e+07	8.41254e+06	1.8925e+07	2.51578e+07	3.33471e+07
155POS	13338	M533T166_2_POS	533.287	533.278	533.291	165.615	146.484	167.39	45	6	8	8	5	8	2309041	[M]+	[M+H]+ 532.275	481	0	0	FALSE	FALSE	0		0		M533T166_2_POS	533.287	165.615	M533T166_2_POS	936pos	533.285	165.136	4.13567	0.479236	LPG(18:1)+Na	LPG(18:1)+Na	_267	MetDDA	p180174 pos ms2	1.12225e+07	1.16408e+07	8.48916e+06	1.11735e+07	1.5289e+07	8.46814e+06	6.47159e+06	1.46981e+07	2.49255e+06
156POS	13366	M533T609_2_POS	533.418	533.413	533.426	609.432	607.985	611.842	31	7	6	6	5	4	37696320	[M]+	[M+K]+ 494.45 [M+Na]+ 510.424 [M+NH4]+ 515.378 [M+H]+ 532.406	201	4	605	TRUE	FALSE	0		0		M533T609_2_POS	533.418	609.432	M533T609_2_POS	355pos	533.42	608.04	2.9086	1.392	DG(18:1/12:3)+H	DG(30:4)+H	_270	MetDDA	p180174 pos ms2	4.19681e+07	4.19682e+07	4.19183e+07	4.31935e+07	4.27867e+07	4.27041e+06	3.10686e+07	3.71769e+07	8.77163e+07
157POS	13412	M534T307_POS	534.357	534.353	534.36	306.516	304.618	309.694	34	8	5	8	5	8	1258965		[M+H]+ 533.355	533	2	166	TRUE	TRUE	0		0		M534T307_POS	534.357	306.516	M534T307_POS	1016pos	534.355	307.776	3.52105	1.26046	PC(19:2e)+H	PC(19:2e)+H	_271	MetDDA	p180174 pos ms2	7.01847e+06	7.00523e+06	6.9269e+06	8.55522e+06	7.74648e+06	7.55264e+06	3.10554e+06	5.67939e+06	2.41284e+06
158POS	13420	M534T243_2_POS	534.394	534.388	534.402	242.891	240.998	244.594	31	4	8	6	5	6	2660640		[M+K]+ 495.43	473	0	0	FALSE	FALSE	0		0		M534T243_2_POS	534.394	242.891	M534T243_2_POS	800pos	534.392	242.167	4.48452	0.724098	LPC(20:1p)+H	LPC(20:1p)+H	_272	MetDDA	p180174 pos ms2	4.36713e+06	4.21899e+06	3.79466e+06	4.6834e+06	4.19748e+06	408787	493020	3.0587e+06	1.64375e+06
159POS	13452	M535T217_POS	535.303	535.296	535.309	216.919	215.343	228.515	37	8	6	7	5	7	6550847	[M]+	[M+Na]+ 512.309	181	5	194	TRUE	FALSE	0		0		M535T217_POS	535.303	216.919	M535T217_POS	933pos	535.301	216.855	4.2135	0.0643765	LPG(18:0)+Na	LPG(18:0)+Na	_273	MetDDA	p180174 pos ms2	2.85045e+07	2.83496e+07	2.54613e+07	2.79256e+07	2.84882e+07	1.42608e+07	9.32198e+06	2.69599e+07	4.80387e+07
160POS	13592	M536T399_3_POS	536.373	536.367	536.382	399.004	397.214	400.46	40	8	7	8	5	7	63821350		[M+H]+ 535.37	434	24	292	TRUE	FALSE	1	score{0.9525}adduct{LPE+H}name{PE(22:1/0:0)}	0		M536T399_3_POS	536.373	399.004	M536T399_3_POS	917pos	536.371	399.316	3.22817	0.312488	LPE(22:1)+H	LPE(22:1)+H	_275	MetDDA	p180174 pos ms2	2.26337e+08	2.34219e+08	2.3424e+08	2.40833e+08	2.41465e+08	1.65589e+08	5.07047e+07	1.61364e+08	7.83651e+07
161POS	13593	M536T229_4_POS	536.373	536.367	536.382	228.823	227.184	244.552	44	8	8	8	5	8	7695639		[M+NH4]+ 518.329	226	2	214	TRUE	FALSE	1	score{0.9599}adduct{pPC+H}name{PC(P-16:0/3:0)}	0		M536T229_4_POS	536.373	228.823	M536T229_4_POS	786pos	536.371	228.457	3.22817	0.366203	LPC(19:1)+H	LPC(19:1)+H	_276	MetDDA	p180174 pos ms2	1.5143e+07	1.50505e+07	1.40582e+07	1.50383e+07	7.39285e+06	1.47946e+07	6.78755e+06	1.10723e+07	8.1303e+06
162POS	13594	M536T414_1_POS	536.373	536.368	536.382	414.421	412.616	416.903	30	7	5	7	4	5	2409772			455	13	407	TRUE	TRUE	1	score{0.951}adduct{LPE+H}name{PE(22:1/0:0)}	0		M536T414_1_POS	536.373	414.421	M536T414_1_POS	787pos	536.371	413.88	3.4146	0.541	LPC(19:1)+H	LPC(19:1)+H	_277	MetDDA	p180174 pos ms2	1.08768e+07	1.14174e+07	1.14442e+07	6.26435e+06	1.14224e+07	7.95216e+06	3.42201e+06	6.54973e+06	2.33379e+06
163POS	13604	M536T414_2_POS	536.409	536.398	536.412	413.754	412.616	415.601	35	7	6	6	5	7	2367780	[M]+		455	0	0	FALSE	FALSE	0		0		M536T414_2_POS	536.409	413.754	M536T414_2_POS	795pos	536.407	414.208	2.88306	0.454273	LPC(20:0p)+H	LPC(20:0p)+H	_279	MetDDA	p180174 pos ms2	6.84199e+06	8.87643e+06	9.15594e+06	8.62328e+06	8.61869e+06	4.54778e+06	2.59989e+06	3.74418e+06	4.52538e+06
164POS	13605	M536T320_2_POS	536.411	536.405	536.417	320.312	317.864	340.263	34	4	7	7	4	8	7885738			100	1	254	TRUE	FALSE	0		0		M536T320_2_POS	536.411	320.312	M536T320_2_POS	794pos	536.407	319.316	6.05227	0.996399	LPC(20:0p)+H	LPC(20:0p)+H	_280	MetDDA	p180174 pos ms2	1.4597e+07	1.42035e+07	1.46115e+07	8.52683e+06	1.46316e+07	1.92789e+06	656767	2.33908e+06	2.38164e+06
165POS	13613	M537T708_1_POS	536.505	536.495	536.509	707.683	705.639	708.746	39	7	5	7	5	7	41484000	[M]+	[M+H-H20]+ 553.513	111	2	447	TRUE	FALSE	0		0		M537T708_1_POS	536.505	707.683	M537T708_1_POS	83pos	536.504	707.921	1.63931	0.238036	Cer(d18:1/16:1)+H	Cer(d34:2)+H	_281	MetDDA	p180174 pos ms2	5.37878e+07	9.17217e+07	8.53234e+07	8.7016e+07	9.02747e+07	5.37649e+07	6.21408e+07	8.7204e+07	8.44627e+07
166POS	13614	M537T679_1_POS	536.506	536.502	536.517	678.682	659.572	680.258	51	8	8	8	5	8	196525300		[M+H]+ 535.498	263	20	287	TRUE	FALSE	0		0		M537T679_1_POS	536.506	678.682	M537T679_1_POS	81pos	536.504	679.204	5.18074	0.522274	Cer(d18:2/16:0)+H	Cer(d34:2)+H	_282	MetDDA	p180174 pos ms2	5.08473e+08	5.57113e+08	4.26909e+08	5.52088e+08	6.67435e+08	3.51717e+08	2.25294e+08	3.36945e+08	1.1802e+08
167POS	13761	M538T495_2_POS	538.387	538.378	538.391	495.334	493.72	509.277	42	8	7	8	5	8	25001590		[M+H]+ 537.377	629	5	160	TRUE	FALSE	1	score{0.9636}adduct{LPE+H}name{PE(22:0/0:0)}	0		M538T495_2_POS	538.387	495.334	M538T495_2_POS	915pos	538.387	494.744	0.894338	0.590851	LPE(22:0)+H	LPE(22:0)+H	_284	MetDDA	p180174 pos ms2	7.26013e+07	7.62345e+07	7.63794e+07	7.98459e+07	8.797e+07	3.87754e+07	4.53704e+07	3.37106e+07	5.48422e+07
168POS	13762	M538T314_POS	538.39	538.385	538.4	314.328	311.308	317.308	42	8	8	8	5	8	7147964		[M+NH4]+ 520.351	354	26	227	TRUE	FALSE	1	score{0.9243}adduct{LPC+H}name{PC(19:0/0:0)}	0		M538T314_POS	538.39	314.328	M538T314_POS	784pos	538.387	315.45	5.90929	1.1224	LPC(19:0)+H	LPC(19:0)+H	_285	MetDDA	p180174 pos ms2	3.14264e+07	5.77497e+07	5.21899e+07	4.86776e+07	4.77178e+07	5.42326e+07	2.90104e+06	3.37406e+07	5.18976e+07
169POS	13763	M538T296_2_POS	538.39	538.385	538.4	295.661	274.22	297.301	38	7	7	6	4	8	6809900		[M+H]+ 537.386	465	22	243	TRUE	FALSE	1	score{0.9232}adduct{LPC+H}name{PC(19:0/0:0)}	0		M538T296_2_POS	538.39	295.661	M538T296_2_POS	783pos	538.387	295.651	6.09502	0.0098467	LPC(19:0)+H	LPC(19:0)+H	_286	MetDDA	p180174 pos ms2	3.37912e+07	2.03855e+07	3.59404e+07	3.60073e+07	3.60687e+07	3.08928e+07	5.64427e+06	3.39108e+07	2.18219e+07
170POS	13768	M538T428_2_POS	538.424	538.415	538.427	427.675	425.437	429.257	40	8	8	8	5	8	6639230		[M+H]+ 537.413	728	1	166	TRUE	FALSE	0		0		M538T428_2_POS	538.424	427.675	M538T428_2_POS	793pos	538.423	427.513	1.29359	0.162894	LPC(20:0e)+H	LPC(20:0e)+H	_287	MetDDA	p180174 pos ms2	2.04439e+07	1.91067e+07	2.06428e+07	2.06416e+07	2.06427e+07	3.60563e+06	1.07005e+07	1.36139e+07	9.14193e+06
171POS	13782	M539T735_2_POS	538.521	538.513	538.527	734.601	732.852	750.369	39	8	8	8	5	8	917067400		[M+2H]2+ 1075.03	42	36	107	TRUE	FALSE	1	score{0.9657}adduct{Cer+H}name{Cer(d18:1/16:0)}	0		M539T735_2_POS	538.521	734.601	M539T735_2_POS	77pos	538.519	735.176	3.58296	0.575474	Cer(d18:1/16:0)+H	Cer(d34:1)+H	_288	MetDDA	p180174 pos ms2	3.24568e+09	3.47236e+09	3.47414e+09	3.56744e+09	3.56843e+09	2.26748e+09	2.32245e+09	2.52318e+09	3.69737e+09
172POS	13813	M539T224_2_POS	539.337	539.33	539.344	224.493	222.846	227.154	40	8	6	7	5	6	1636516	[M]+	[M+K]+ 500.368 [M+Na]+ 516.342 [M+NH4]+ 521.297 [M+H]+ 538.324	438	0	0	FALSE	FALSE	0		0		M539T224_2_POS	539.337	224.493	M539T224_2_POS	941pos	539.334	223.515	4.35813	0.978073	LPG(20:1)+H	LPG(20:1)+H	_289	MetDDA	p180174 pos ms2	7.45036e+06	8.51503e+06	9.50392e+06	8.48454e+06	8.02406e+06	6.18013e+06	3.87581e+06	7.98063e+06	4.44483e+06
173POS	13911	M541T756_1_POS	540.535	540.53	540.544	756.403	733.923	772.462	55	8	8	8	5	8	76381420	[M]+	[M+H]+ 539.532	126	1	304	TRUE	FALSE	0		0		M541T756_1_POS	540.535	756.403	M541T756_1_POS	64pos	540.535	757.031	0.332078	0.628165	Cer(d18:0/16:0)+H	Cer(d34:0)+H	_291	MetDDA	p180174 pos ms2	1.56988e+08	1.90584e+08	1.90351e+08	1.90598e+08	1.90455e+08	9.28358e+07	2.09882e+08	1.78185e+08	1.59407e+08
174POS	13936	M541T309_POS	541.349	541.34	541.355	309.428	295.89	311.301	43	6	7	6	4	7	475324	[M]+	[M+C3H8O+Na]+ 458.304 [M+C3H8O+H]+ 480.286 [M+CH3CN+H]+ 499.314	458	0	0	FALSE	FALSE	0		0		M541T309_POS	541.349	309.428	M541T309_POS	940pos	541.35	309.42	1.29214	0.008	LPG(20:0)+H	LPG(20:0)+H	_292	MetDDA	p180174 pos ms2	1.1227e+06	1.85648e+06	1.18531e+06	945350	1.4481e+06	1.47539e+06	1.18982e+06	1.65439e+06	2.56413e+06
175POS	13971	M542T156_POS	542.323	542.315	542.327	156.338	130.206	158.579	54	8	8	8	5	8	30849560		[M+Na]+ 519.339	239	10	128	TRUE	FALSE	1	score{0.9948}adduct{LPC+Na}name{PC(18:2/0:0)}	0		M542T156_POS	542.323	156.338	M542T156_POS	813pos	542.324	156.659	1.50925	0.320901	LPC(20:5)+H	LPC(20:5)+H	_293	MetDDA	p180174 pos ms2	4.7712e+07	5.1567e+07	5.69292e+07	5.15229e+07	5.38278e+07	1.57674e+07	1.15187e+07	6.802e+07	7.24264e+06
176POS	14040	M544T194_POS	544.333	544.325	544.34	194.261	181.554	197.179	73	7	8	8	5	8	73154150		[M+Na]+ 521.341	120	26	145	TRUE	FALSE	2	score{0.9956}adduct{LPC+Na}name{PC(18:1/0:0)};score{0.9605}adduct{pPC+Na}name{PC(P-16:0/2:0)}	0		M544T194_POS	544.333	194.261	M544T194_POS	810pos	544.34	194.742	11.6996	0.481148	LPC(20:4)+H	LPC(20:4)+H	_295	MetDDA	p180174 pos ms2	1.25814e+08	1.57642e+08	1.56979e+08	1.41868e+08	1.57162e+08	2.63867e+06	2.16848e+07	2.02515e+07	4.3158e+06
177POS	14041	M544T150_2_POS	544.339	544.334	544.345	150.253	141.491	152.742	53	8	8	8	5	8	170225200		[M+H]+ 543.337	69	16	151	TRUE	FALSE	1	score{0.9273}adduct{LPC+H}name{PC(20:4/0:0)}	0		M544T150_2_POS	544.339	150.253	M544T150_2_POS	808pos	544.34	145.508	0.860676	4.74497	LPC(20:4)+H	LPC(20:4)+H	_296	MetDDA	p180174 pos ms2	3.54446e+08	3.58871e+08	3.48838e+08	3.93005e+08	3.5831e+08	2.72383e+08	1.13098e+08	4.62437e+08	1.10074e+08
178POS	14112	M546T127_1_POS	546.284	546.275	546.287	127.145	110.228	129.44	37	5	7	8	5	8	1850709	[M]+	[M+K]+ 507.325 [M+Na]+ 523.299 [M+NH4]+ 528.254 [M+H]+ 545.281	151	2	242	TRUE	FALSE	1	score{0.8794}adduct{LPS+H}name{PS(20:4/0:0)}	0		M546T127_1_POS	546.284	127.145	M546T127_1_POS	963pos	546.283	126.654	2.10788	0.491228	LPS(20:4)+H	LPS(20:4)+H	_297	MetDDA	p180174 pos ms2	6.59019e+06	7.21876e+06	8.42177e+06	6.59896e+06	6.90552e+06	8.10228e+06	1.96103e+06	1.26694e+06	2.58424e+06
179POS	14123	M546T262_2_POS	546.352	546.343	546.357	261.792	260.08	261.918	49	8	8	8	5	8	98301960		[M+Na]+ 523.371	98	34	125	TRUE	FALSE	1	score{0.9951}adduct{LPC+Na}name{PC(18:0/0:0)}	0		M546T262_2_POS	546.352	261.792	M546T262_2_POS	749pos	546.353	261.27	1.30593	0.522393	LPC(18:0)+Na	LPC(18:0)+Na	_298	MetDDA	p180174 pos ms2	4.39937e+08	4.20328e+08	4.3112e+08	4.81012e+08	4.30008e+08	8.93087e+07	2.2973e+08	7.14569e+07	2.84912e+08
180POS	14124	M546T276_POS	546.352	546.342	546.357	275.871	274.47	278.13	45	8	8	8	5	8	10097320	[M]+	[M+CH3CN+Na]+ 482.328	104	13	164	TRUE	TRUE	1	score{0.9967}adduct{LPC+Na}name{PC(18:0/0:0)}	0		M546T276_POS	546.352	275.871	M546T276_POS	751pos	546.353	275.448	2.2211	0.423323	LPC(18:0)+Na	LPC(18:0)+Na	_299	MetDDA	p180174 pos ms2	3.81255e+07	3.85328e+07	3.85373e+07	3.87736e+07	3.76426e+07	4.5379e+06	1.96344e+07	5.24029e+06	1.91401e+07
181POS	14125	M546T322_POS	546.353	546.344	546.357	322.457	320.161	324.738	40	7	7	8	5	8	1761535	[M]+	[M+Na]+ 523.362	634	31	125	TRUE	TRUE	1	score{0.9951}adduct{LPC+Na}name{PC(18:0/0:0)}	0		M546T322_POS	546.353	322.457	M546T322_POS	754pos	546.353	322.5	0.707418	0.0432063	LPC(18:0)+Na	LPC(18:0)+Na	_300	MetDDA	p180174 pos ms2	8.36938e+06	8.93259e+06	7.73653e+06	8.35074e+06	5.06866e+06	7.20355e+06	7.07022e+06	5.21622e+06	4.93345e+06
182POS	14126	M546T241_1_POS	546.355	546.35	546.365	241.438	240.998	243.25	45	7	7	7	5	7	2066277		[M+Na]+ 523.371	530	7	126	TRUE	TRUE	1	score{0.9954}adduct{LPC+Na}name{PC(18:0/0:0)}	0		M546T241_1_POS	546.355	241.438	M546T241_1_POS	747pos	546.353	241.655	2.90379	0.217281	LPC(18:0)+Na	LPC(18:0)+Na	_301	MetDDA	p180174 pos ms2	1.29265e+07	1.26191e+07	1.39367e+07	1.34942e+07	1.34616e+07	1.11607e+07	1.86509e+06	7.23785e+06	8.9391e+06
183POS	14127	M546T171_POS	546.358	546.351	546.365	170.583	137.566	173.471	72	8	8	8	5	8	30113270		[M+H]+ 545.351	252	23	360	TRUE	FALSE	1	score{0.9278}adduct{LPC+H}name{PC(20:3/0:0)}	0		M546T171_POS	546.358	170.583	M546T171_POS	803pos	546.355	166.321	4.17584	4.26154	LPC(20:3)+H	LPC(20:3)+H	_302	MetDDA	p180174 pos ms2	5.19531e+07	5.00888e+07	5.04033e+07	5.04255e+07	5.69338e+07	3.41805e+07	1.05767e+07	5.16698e+07	9.06756e+06
184POS	14226	M548T208_1_POS	548.29	548.285	548.3	207.995	205.661	222.566	48	8	7	8	5	8	8328076	[M]+	[M+H]+ 547.281	328	18	301	TRUE	FALSE	0		0		M548T208_1_POS	548.29	207.995	M548T208_1_POS	955pos	548.296	207.32	9.83694	0.675455	LPS(18:0)+Na	LPS(18:0)+Na	_303	MetDDA	p180174 pos ms2	1.98655e+07	1.67197e+07	1.99162e+07	1.68835e+07	2.32626e+07	1.81637e+07	1.16262e+07	1.56128e+07	9.8934e+06
185POS	14227	M548T195_1_POS	548.29	548.285	548.3	195.136	192.778	196.824	46	8	8	8	5	8	16448180	[M]+	[M+NH4]+ 530.255	199	19	155	TRUE	FALSE	0		0		M548T195_1_POS	548.29	195.136	M548T195_1_POS	954pos	548.296	193.187	11.1136	1.94857	LPS(18:0)+Na	LPS(18:0)+Na	_304	MetDDA	p180174 pos ms2	1.11768e+07	1.9047e+07	1.12878e+07	1.01372e+07	1.33319e+07	8.63552e+06	8.12979e+06	1.42969e+07	5.87212e+06
186POS	14247	M548T209_1_POS	548.373	548.368	548.382	208.871	207.236	229.056	42	8	8	8	5	8	48602060		[M+H]+ 547.37	328	32	171	TRUE	FALSE	1	score{0.9262}adduct{LPC+H}name{PC(20:2/0:0)}	0		M548T209_1_POS	548.373	208.871	M548T209_1_POS	801pos	548.371	208.126	2.79281	0.744682	LPC(20:2)+H	LPC(20:2)+H	_305	MetDDA	p180174 pos ms2	1.00848e+08	9.30754e+07	9.85253e+07	1.01007e+08	1.00797e+08	8.99594e+06	5.89449e+07	7.46879e+07	3.04577e+07
187POS	14385	M550T271_2_POS	550.387	550.378	550.391	271.291	269.538	272.874	40	8	8	8	5	8	75248490	[M]+	[M+K]+ 511.417 [M+Na]+ 527.391 [M+NH4]+ 532.346 [M+H]+ 549.373	471	37	149	TRUE	FALSE	3	score{0.9625}adduct{pPC+H}name{PC(P-18:0/2:0)};score{0.9571}adduct{pPC+H}name{PC(P-16:0/4:0)};score{0.9248}adduct{LPC+H}name{PC(20:1/0:0)}	0		M550T271_2_POS	550.387	271.291	M550T271_2_POS	797pos	550.387	272.261	1.05653	0.970858	LPC(20:1)+H	LPC(20:1)+H	_309	MetDDA	p180174 pos ms2	2.52703e+08	2.53738e+08	2.56799e+08	2.57121e+08	2.53957e+08	7.60277e+07	8.439e+07	9.46485e+07	6.01761e+07
188POS	14386	M550T449_2_POS	550.388	550.378	550.391	448.729	447.113	450.236	37	8	6	6	5	7	1541359		[M+H]+ 549.378	508	0	0	FALSE	FALSE	0		0		M550T449_2_POS	550.388	448.729	M550T449_2_POS	1368pos	550.387	448.292	2.51005	0.437336	PE(23:0p)+H	PE(23:0p)+H	_310	MetDDA	p180174 pos ms2	3.40125e+06	3.43117e+06	3.78285e+06	2.07297e+06	3.05439e+06	3.69322e+06	786393	3.67116e+06	2.50908e+06
189POS	14565	M552T214_POS	552.331	552.32	552.334	213.898	199.128	227.399	59	8	8	8	5	8	1709836	[M]+	[M+H]+ 551.321	604	0	0	FALSE	FALSE	0		0		M552T214_POS	552.331	213.898	M552T214_POS	962pos	552.33	213.171	1.81323	0.72672	LPS(20:1)+H	LPS(20:1)+H	_313	MetDDA	p180174 pos ms2	7.62617e+06	8.36966e+06	3.46731e+06	8.29152e+06	8.29881e+06	4.93655e+06	3.3083e+06	4.78436e+06	4.6765e+06
190POS	14580	M552T375_2_POS	552.403	552.395	552.407	374.683	372.305	375.831	39	8	8	8	5	8	19385270		[M+H]+ 551.4	684	37	168	TRUE	FALSE	1	score{0.919}adduct{LPC+H}name{PC(20:0/0:0)}	0		M552T375_2_POS	552.403	374.683	M552T375_2_POS	790pos	552.402	374.566	1.86729	0.117132	LPC(20:0)+H	LPC(20:0)+H	_315	MetDDA	p180174 pos ms2	7.66668e+07	5.03164e+07	8.18264e+07	8.17112e+07	8.18396e+07	6.0337e+07	5.19185e+07	6.19167e+07	6.89197e+07
191POS	14592	M552T624_2_POS	552.463	552.455	552.469	624.067	622.255	625.662	27	6	4	5	5	5	5508684	[M]+	[M+NH4]+ 534.425	412	0	0	FALSE	FALSE	0		0		M552T624_2_POS	552.463	624.067	M552T624_2_POS	354pos	552.462	624.9	1.53766	0.833	DG(12:0/18:3)+NH4	DG(30:3)+NH4	_318	MetDDA	p180174 pos ms2	8.39121e+06	8.39294e+06	8.8424e+06	8.60731e+06	6.94499e+06	1.98492e+06	6.99029e+06	4.30565e+06	5.32965e+06
192POS	14612	M553T766_2_POS	552.537	552.53	552.543	765.965	753.801	769.282	38	8	7	7	5	8	25626580		[M+H]+ 551.54	464	0	0	FALSE	FALSE	0		0		M553T766_2_POS	552.537	765.965	M553T766_2_POS	89pos	552.535	766.691	3.76355	0.726922	Cer(d18:1/17:0)+H	Cer(d35:1)+H	_320	MetDDA	p180174 pos ms2	7.20021e+07	7.77568e+07	7.52614e+07	7.6728e+07	8.43196e+07	7.06087e+07	8.91841e+07	8.63621e+07	1.16624e+08
193POS	14716	M554T295_2_POS	554.348	554.338	554.35	295.115	293.503	296.794	38	8	8	8	5	8	5180901	[M]+	[M+H]+ 553.343	657	8	219	TRUE	FALSE	1	score{0.9489}adduct{LPS+H}name{PS(20:0/0:0)}	0		M554T295_2_POS	554.348	295.115	M554T295_2_POS	961pos	554.345	295.357	4.7831	0.242495	LPS(20:0)+H	LPS(20:0)+H	_321	MetDDA	p180174 pos ms2	1.88969e+07	1.8895e+07	1.95085e+07	1.91164e+07	1.88921e+07	2.30924e+07	7.9624e+06	9.01851e+06	1.46904e+07
194POS	14743	M554T673_1_POS	554.48	554.473	554.486	672.529	661.087	697.147	46	7	8	7	5	7	439473400		[M+NH4]+ 536.439	145	11	136	TRUE	FALSE	5	score{0.9429}adduct{DG+NH4}name{DG(12:0/18:2)};score{0.9427}adduct{DG+NH4}name{DG(18:2/12:0)};score{0.8007}adduct{DG+NH4}name{DG(14:1/16:1)};score{0.8002}adduct{DG+NH4}name{DG(13:0/17:2)};score{0.8}adduct{DG+NH4}name{DG(16:1/14:1)}	0		M554T673_1_POS	554.48	672.529	M554T673_1_POS	352pos	554.478	672.781	4.14713	0.252435	DG(12:0/18:2)+NH4	DG(30:2)+NH4	_322	MetDDA	p180174 pos ms2	5.41947e+08	5.34019e+08	5.4201e+08	4.8602e+08	5.3404e+08	2.06205e+08	5.9235e+08	1.71452e+08	2.40788e+08
195POS	14748	M555T671_POS	554.513	554.504	554.517	671.29	660.682	689.229	40	7	7	4	5	6	70534710			91	0	0	FALSE	FALSE	0		0		M555T671_POS	554.513	671.29	M555T671_POS	78pos	554.514	672.238	2.85927	0.947509	Cer(d18:1/16:0+O)+H	Cer(d34:1+O)+H	_323	MetDDA	p180174 pos ms2	1.83253e+07	1.85161e+07	2.08236e+07	2.17025e+07	2.08356e+07	1.14177e+07	1.38996e+07	4.00531e+07	4.12692e+07
196POS	14749	M555T708_2_POS	554.516	554.51	554.525	707.65	689.326	708.746	40	7	8	8	5	6	24287140	[M]+	[M+H]+ 553.513	111	0	0	FALSE	FALSE	0		0		M555T708_2_POS	554.516	707.65	M555T708_2_POS	79pos	554.514	707.775	3.99357	0.124064	Cer(d18:1/16:0+O)+H	Cer(d34:1+O)+H	_324	MetDDA	p180174 pos ms2	6.30497e+07	6.23374e+07	6.49316e+07	6.85088e+07	6.42458e+07	4.46226e+07	4.19103e+07	6.34966e+07	5.93317e+07
197POS	14849	M556T725_2_POS	556.495	556.49	556.504	724.559	722.474	725.653	30	7	6	6	5	5	191909600		[M+NH4]+ 538.455	61	3	338	TRUE	FALSE	9	score{0.9959}adduct{DG+NH4}name{DG(18:1/12:0)};score{0.9958}adduct{DG+NH4}name{DG(12:0/18:1)};score{0.9922}adduct{DG+NH4}name{DG(14:0/16:1)};score{0.9915}adduct{DG+NH4}name{DG(16:1/14:0)};score{0.8008}adduct{DG+NH4}name{DG(15:1/15:0)};score{0.8008}adduct{DG+NH4}name{DG(14:1/16:0)};score{0.8008}adduct{DG+NH4}name{DG(15:0/15:1)};score{0.8003}adduct{DG+NH4}name{DG(13:0/17:1)};score{0.8001}adduct{DG+…	0		M556T725_2_POS	556.495	724.559	M556T725_2_POS	350pos	556.494	724.264	2.78439	0.295095	DG(16:1/14:0)+NH4	DG(30:1)+NH4	_326	MetDDA	p180174 pos ms2	8.89978e+07	1.57004e+08	1.56791e+08	1.48466e+08	1.56462e+08	5.51661e+07	7.60304e+07	5.03043e+07	1.12346e+08
198POS	14855	M557T699_2_POS	556.533	556.528	556.542	698.823	672.567	700.585	53	7	7	7	5	7	57249150		[M+H]+ 555.529	266	13	251	TRUE	FALSE	3	score{0.9883}adduct{PhytoCer+H}name{Cer(t18:0/16:0)};score{0.8674}adduct{PhytoCer+H}name{Cer(t14:0/20:0)};score{0.8465}adduct{PhytoCer+H}name{Cer(t16:0/18:0)}	0		M557T699_2_POS	556.533	698.823	M557T699_2_POS	68pos	556.53	699.556	5.14705	0.733091	Cer(d18:0/16:0+O)+H	Cer(d34:0+O)+H	_328	MetDDA	p180174 pos ms2	1.25952e+08	6.76539e+07	1.46713e+08	1.378e+08	1.41058e+08	8.80981e+07	3.43877e+07	1.85709e+08	1.5741e+08
199POS	14872	M557T127_POS	557.289	557.277	557.292	126.588	124.546	128.087	35	5	4	8	4	8	1716689		[M+H]+ 556.281	151	0	0	FALSE	FALSE	0		0		M557T127_POS	557.289	126.588	M557T127_POS	942pos	557.285	126.28	6.46972	0.308476	LPG(20:3)+Na	LPG(20:3)+Na	_329	MetDDA	p180174 pos ms2	3.23405e+06	2.91063e+06	2.93728e+06	3.34736e+06	2.53407e+06	2.60819e+06	1.10168e+06	3.90556e+06	1.60619e+06
200POS	14920	M558T399_2_POS	558.354	558.351	558.365	399.41	397.214	415.247	45	5	7	7	5	8	7819908		[M+Na]+ 535.37	434	0	0	FALSE	FALSE	0		0		M558T399_2_POS	558.354	399.41	M558T399_2_POS	916pos	558.353	399.316	2.125	0.0935119	LPE(22:1)+Na	LPE(22:1)+Na	_331	MetDDA	p180174 pos ms2	3.15123e+07	3.06069e+07	3.15388e+07	3.22036e+07	3.21923e+07	1.58017e+07	5.3348e+06	7.19863e+06	1.07835e+07
201POS	14921	M558T265_2_POS	558.358	558.35	558.364	264.769	247.867	264.934	32	4	4	6	5	8	981549		[M+C3H8O+H]+ 497.297	510	0	0	FALSE	FALSE	0		0		M558T265_2_POS	558.358	264.769	M558T265_2_POS	1371pos	558.355	248.88	4.26519	15.8885	PE(24:4e)+H	PE(24:4e)+H	_332	MetDDA	p180174 pos ms2	2.53574e+06	3.92449e+06	3.2518e+06	3.88528e+06	4.01336e+06	3.14601e+06	2.49807e+06	2.30509e+06	818420
202POS	14950	M559T781_1_POS	558.507	558.5	558.515	781.109	779.15	783.643	36	8	6	7	5	7	88668570		[M+NH4]+ 540.469	88	1	283	TRUE	FALSE	3	score{0.9503}adduct{DG+NH4}name{DG(14:0/16:0)};score{0.9499}adduct{DG+NH4}name{DG(16:0/14:0)};score{0.8004}adduct{DG+NH4}name{DG(13:0/17:0)}	0		M559T781_1_POS	558.507	781.109	M559T781_1_POS	349pos	558.509	781.357	3.93997	0.248057	DG(16:0/14:0)+NH4	DG(30:0)+NH4	_333	MetDDA	p180174 pos ms2	8.05209e+07	7.89512e+07	8.05495e+07	7.11636e+07	8.23107e+07	4.93914e+07	1.9066e+07	1.69966e+07	6.30638e+07
203POS	15009	M560T320_2_POS	560.37	560.36	560.372	320.348	317.4	321.864	36	8	5	8	5	8	4150654	[M]+	[M+Na]+ 537.378	100	0	0	FALSE	FALSE	0		0		M560T320_2_POS	560.37	320.348	M560T320_2_POS	1022pos	560.371	319.862	2.79905	0.485634	PC(21:3e)+H	PC(21:3e)+H	_334	MetDDA	p180174 pos ms2	1.24278e+07	1.26416e+07	1.33966e+07	1.37798e+07	1.28106e+07	1.05879e+07	6.9512e+06	1.17025e+07	1.17e+07
204POS	15109	M562T417_3_POS	562.388	562.378	562.391	416.774	415.589	418.491	34	8	6	8	5	6	9228386	[M]+	[M+H]+ 561.378	609	0	0	FALSE	FALSE	0		0		M562T417_3_POS	562.388	416.774	M562T417_3_POS	929pos	562.387	416.884	1.74524	0.110783	LPE(24:2)+H	LPE(24:2)+H	_337	MetDDA	p180174 pos ms2	2.45199e+07	2.54715e+07	2.62294e+07	2.59936e+07	2.5931e+07	2.69808e+07	1.20428e+07	1.86619e+07	1.46166e+07
205POS	15133	M563T756_POS	562.52	562.513	562.527	756.115	735.424	770.82	44	8	8	8	5	8	15392080	[M]+	[M+Na]+ 539.532	126	0	0	FALSE	FALSE	0		0		M563T756_POS	562.52	756.115	M563T756_POS	65pos	562.517	757.031	4.86116	0.915665	Cer(d34:0)+Na	Cer(d34:0)+Na	_338	MetDDA	p180174 pos ms2	3.26816e+07	3.17754e+07	3.43115e+07	2.81553e+07	3.17469e+07	2.45598e+07	2.11708e+07	1.43094e+07	2.0532e+07
206POS	15134	M563T694_1_POS	562.522	562.515	562.527	693.755	683.172	706.574	33	7	4	5	4	7	2793660		[M+NH4]+ 544.495 [M+H]+ 561.514	760	2	195	TRUE	TRUE	0		0		M563T694_1_POS	562.522	693.755	M563T694_1_POS	102pos	562.519	694.225	5.20779	0.469538	Cer(d18:1/18:2)+H	Cer(d36:3)+H	_339	MetDDA	p180174 pos ms2	5.40999e+06	1.01039e+07	1.09479e+07	1.04732e+07	1.10678e+07	8.49402e+06	5.90928e+06	7.16957e+06	8.69555e+06
207POS	15194	M563T539_POS	563.47	563.466	563.479	538.551	522.525	555.308	56	7	6	6	5	6	8859996	[M]+	[M+H-H20]+ 580.477	734	0	0	FALSE	FALSE	0		0		M563T539_POS	563.47	538.551	M563T539_POS	374pos	563.467	537.084	4.96655	1.4666	DG(14:0/18:3)+H	DG(32:3)+H	_342	MetDDA	p180174 pos ms2	8.26816e+06	1.18008e+07	1.119e+07	1.18192e+07	1.12308e+07	3.10723e+06	6.12889e+06	1.95869e+06	3.35026e+06
208POS	15250	M564T496_2_POS	564.403	564.399	564.407	495.53	493.916	512.385	47	8	7	8	5	8	10668440			629	0	0	FALSE	FALSE	0		0		M564T496_2_POS	564.403	495.53	M564T496_2_POS	928pos	564.402	495.513	1.65042	0.0166532	LPE(24:1)+H	LPE(24:1)+H	_343	MetDDA	p180174 pos ms2	3.01614e+07	3.24341e+07	3.31326e+07	3.24518e+07	3.34362e+07	2.99457e+07	1.15551e+07	2.14074e+07	1.23668e+07
209POS	15279	M565T743_POS	564.537	564.53	564.545	742.624	740.818	753.063	64	8	8	8	5	8	127808300		[M+H]+ 563.536	292	1	194	TRUE	FALSE	1	score{0.8284}adduct{Cer+H}name{Cer(d18:1/18:1)}	0		M565T743_POS	564.537	742.624	M565T743_POS	100pos	564.535	742.513	2.79787	0.110189	Cer(d18:2/18:0)+H	Cer(d36:2)+H	_345	MetDDA	p180174 pos ms2	3.19215e+08	3.38113e+08	3.37605e+08	3.22294e+08	1.72516e+08	1.834e+08	1.11599e+08	2.90252e+08	2.57327e+08
210POS	15339	M565T734_2_POS	565.485	565.479	565.487	733.927	726.841	737.717	36	7	5	6	5	4	26147570		[M+H]+ 564.479	42	0	0	FALSE	FALSE	0		0		M565T734_2_POS	565.485	733.927	M565T734_2_POS	371pos	565.483	734.421	3.79939	0.493638	DG(16:1/16:1)+H	DG(32:2)+H	_346	MetDDA	p180174 pos ms2	2.71076e+07	2.45506e+07	2.83025e+07	2.8698e+07	2.70901e+07	2.86825e+07	2.30998e+07	1.47991e+07	2.52359e+07
211POS	15384	M566T584_2_POS	566.418	566.414	566.423	583.826	582.054	585.127	35	7	7	8	5	8	17281620			663	8	208	TRUE	FALSE	1	score{0.9479}adduct{LPE+H}name{PE(24:0/0:0)}	0		M566T584_2_POS	566.418	583.826	M566T584_2_POS	926pos	566.418	584.079	0.209209	0.253306	LPE(24:0)+H	LPE(24:0)+H	_349	MetDDA	p180174 pos ms2	4.86926e+07	4.87086e+07	4.96182e+07	4.95723e+07	5.28985e+07	3.35299e+07	3.03361e+07	2.80525e+07	2.94742e+07
212POS	15385	M566T429_2_POS	566.421	566.414	566.427	429.331	412.035	431.389	35	7	8	8	5	6	1506191	[M]+	[M+K]+ 527.451 [M+Na]+ 543.425 [M+NH4]+ 548.38 [M+H]+ 565.407	728	0	0	FALSE	FALSE	0		0		M566T429_2_POS	566.421	429.331	M566T429_2_POS	1018pos	566.418	429.508	5.08721	0.177387	PC(21:0e)+H	PC(21:0e)+H	_350	MetDDA	p180174 pos ms2	6.42357e+06	5.73061e+06	6.41823e+06	6.41994e+06	6.4184e+06	4.84976e+06	3.43238e+06	4.51052e+06	2.64947e+06
213POS	15410	M567T798_2_POS	566.553	566.548	566.559	798.354	796.433	813.38	38	8	8	8	5	8	408133300		[M+H]+ 565.551	178	32	381	TRUE	FALSE	1	score{0.9656}adduct{Cer+H}name{Cer(d18:1/18:0)}	0		M567T798_2_POS	566.553	798.354	M567T798_2_POS	97pos	566.551	798.861	3.40569	0.507625	Cer(d18:1/18:0)+H	Cer(d36:1)+H	_351	MetDDA	p180174 pos ms2	1.06137e+09	1.10796e+09	1.10799e+09	1.12861e+09	1.12876e+09	6.28434e+08	6.68932e+08	7.40936e+08	1.31473e+09
214POS	15491	M568T144_2_POS	568.341	568.335	568.345	143.733	138.025	144.93	38	8	8	8	5	8	11730380			139	9	156	TRUE	FALSE	1	score{0.9233}adduct{LPC+H}name{PC(22:6/0:0)}	0		M568T144_2_POS	568.341	143.733	M568T144_2_POS	829pos	568.34	142.637	1.81493	1.09552	LPC(22:6)+H	LPC(22:6)+H	_353	MetDDA	p180174 pos ms2	3.62023e+07	3.58039e+07	4.0069e+07	3.57612e+07	3.58536e+07	3.49857e+07	1.48584e+07	3.178e+07	8.9765e+06
215POS	15529	M569T822_1_POS	568.568	568.559	568.572	821.895	819.893	836.704	44	7	8	8	5	8	17343210	[M]+	[M+H]+ 567.565	351	0	0	FALSE	FALSE	0		0		M569T822_1_POS	568.568	821.895	M569T822_1_POS	91pos	568.566	822.305	3.65743	0.409358	Cer(d18:0/18:0)+H	Cer(d36:0)+H	_355	MetDDA	p180174 pos ms2	3.60446e+07	3.96503e+07	4.25827e+07	4.08159e+07	3.96865e+07	1.21215e+07	4.06143e+07	3.00401e+07	3.19137e+07
216POS	15601	M570T156_1_POS	570.358	570.351	570.365	156.136	146.907	158.579	44	6	6	7	5	8	2862201	[M]+	[M+Na]+ 547.372	239	1	19	FALSE	FALSE	1	score{0.9214}adduct{LPC+H}name{PC(22:5/0:0)}	1	score{0.9183}adduct{LPC+H}name{PC(22:5/0:0)}	M570T156_1_POS	570.358	156.136	M570T156_1_POS	827pos	570.355	156.24	4.00012	0.104	LPC(22:5)+H	LPC(22:5)+H	_361	MetDDA	p180174 pos ms2	8.28935e+06	8.28969e+06	9.2673e+06	8.27582e+06	9.08702e+06	3.22713e+06	2.70128e+06	5.74e+06	7.35076e+06
217POS	15602	M570T171_POS	570.359	570.352	570.365	171.332	169.709	173.471	34	7	5	7	5	7	2410255	[M]+		252	1	12	FALSE	FALSE	1	score{0.9162}adduct{LPC+H}name{PC(22:5/0:0)}	1	score{0.9162}adduct{LPC+H}name{PC(22:5/0:0)}	M570T171_POS	570.359	171.332	M570T171_POS	828pos	570.355	170.574	5.7534	0.7578	LPC(22:5)+H	LPC(22:5)+H	_362	MetDDA	p180174 pos ms2	3.63538e+06	5.83339e+06	5.48112e+06	5.81449e+06	5.80446e+06	3.24667e+06	2.75455e+06	4.22999e+06	3.13378e+06
218POS	15691	M572T274_2_POS	572.37	572.363	572.374	274.257	271.08	275.719	38	8	8	8	5	8	17388990	[M]+	[M+Na]+ 549.386	673	15	131	TRUE	FALSE	3	score{0.9949}adduct{LPC+Na}name{PC(20:1/0:0)};score{0.9614}adduct{pPC+Na}name{PC(P-16:0/4:0)};score{0.9582}adduct{pPC+Na}name{PC(P-18:0/2:0)}	0		M572T274_2_POS	572.37	274.257	M572T274_2_POS	826pos	572.371	273.275	2.56565	0.981606	LPC(22:4)+H	LPC(22:4)+H	_367	MetDDA	p180174 pos ms2	2.60872e+07	3.46178e+07	3.16768e+07	3.06624e+07	3.06244e+07	5.55743e+06	8.52345e+06	9.39151e+06	4.0563e+06
219POS	15692	M572T188_2_POS	572.372	572.368	572.382	187.778	176.11	190.6	71	8	8	8	5	8	13944620	[M]+	[M+H]+ 571.36	45	18	169	TRUE	FALSE	1	score{0.9201}adduct{LPC+H}name{PC(22:4/0:0)}	0		M572T188_2_POS	572.372	187.778	M572T188_2_POS	824pos	572.371	186.302	1.1033	1.47643	LPC(22:4)+H	LPC(22:4)+H	_368	MetDDA	p180174 pos ms2	5.77645e+07	7.21657e+07	6.31098e+07	6.09106e+07	6.10282e+07	4.17377e+07	1.79017e+07	4.44608e+07	1.83034e+07
220POS	15722	M573T633_2_POS	572.528	572.525	572.539	632.863	631.524	633.89	32	7	8	7	5	4	14533420	[M]+	[M+K]+ 533.557 [M+Na]+ 549.531 [M+NH4]+ 554.486 [M+H]+ 571.513	315	0	0	FALSE	FALSE	0		0		M573T633_2_POS	572.528	632.863	M573T633_2_POS	74pos	572.525	632.967	6.19969	0.104298	Cer(d18:0+pO/16:0+O)+H	Cer(d34:0+pO+O)+H	_369	MetDDA	p180174 pos ms2	2.05165e+07	5.58415e+06	1.84982e+07	2.1216e+07	2.02664e+07	1.62508e+07	3.13235e+06	1.3942e+07	9.57629e+06
221POS	15774	M573T741_POS	573.486	573.477	573.492	741.063	737.955	766.421	77	7	7	8	5	8	577808900		[M+H-H20]+ 590.502	33	14	838	TRUE	FALSE	0		0		M573T741_POS	573.486	741.063	M573T741_POS	366pos	573.485	751.628	1.86317	10.5645	DG(32:1p)+Na	DG(32:1p)+Na	_372	MetDDA	p180174 pos ms2	9.07488e+08	9.08741e+08	4.92865e+08	9.07667e+08	8.65976e+08	2.47088e+08	1.03037e+09	4.37879e+08	2.42138e+08
222POS	15811	M574T153_POS	574.317	574.31	574.325	153.232	145.533	172.243	54	6	7	8	5	8	1969041	[M]+	[M+3K-H]+ 459.434 [M+2K-H]+ 497.39 [M+H-H20]+ 591.317	515	0	0	FALSE	FALSE	0		0		M574T153_POS	574.317	153.232	M574T153_POS	968pos	574.314	148.481	6.18386	4.7513	LPS(22:4)+H	LPS(22:4)+H	_376	MetDDA	p180174 pos ms2	9.43675e+06	1.15594e+07	1.09783e+07	1.09465e+07	1.19856e+07	5.36683e+06	1.58814e+06	3.92886e+06	1.75047e+06
223POS	15822	M574T375_POS	574.386	574.38	574.389	374.742	373.139	376.177	36	8	7	8	5	8	775833	[M]+	[M+Na]+ 551.4	684	0	0	FALSE	FALSE	0		0		M574T375_POS	574.386	374.742	M574T375_POS	791pos	574.384	374.566	2.23978	0.176132	LPC(20:0)+Na	LPC(20:0)+Na	_378	MetDDA	p180174 pos ms2	3.08695e+06	3.08599e+06	3.14015e+06	3.15834e+06	2.74155e+06	2.24984e+06	2.30564e+06	2.19124e+06	2.23879e+06
224POS	15824	M574T228_2_POS	574.39	574.386	574.399	227.807	225.534	242.084	40	7	5	8	5	6	1828568		[M+K]+ 535.424	226	0	0	FALSE	FALSE	0		0		M574T228_2_POS	574.39	227.807	M574T228_2_POS	821pos	574.387	227.641	5.53892	0.16572	LPC(22:3)+H	LPC(22:3)+H	_379	MetDDA	p180174 pos ms2	6.37622e+06	5.03042e+06	5.82777e+06	5.78187e+06	5.03734e+06	1.04353e+07	1.06007e+06	1.2075e+06	1.2271e+06
225POS	15977	M576T292_2_POS	576.405	576.399	576.408	291.846	289.335	294.826	37	8	7	8	5	8	3827151	[M]+	[M+K]+ 537.448 [M+Na]+ 553.422 [M+NH4]+ 558.377 [M+H]+ 575.404	662	1	179	TRUE	FALSE	1	score{0.917}adduct{LPC+H}name{PC(22:2/0:0)}	0		M576T292_2_POS	576.405	291.846	M576T292_2_POS	820pos	576.402	292.78	4.56537	0.933917	LPC(22:2)+H	LPC(22:2)+H	_381	MetDDA	p180174 pos ms2	1.05268e+07	9.23592e+06	1.15265e+07	1.08444e+07	1.08533e+07	6.88069e+06	5.68188e+06	6.84062e+06	3.59478e+06
226POS	16187	M578T381_2_POS	578.419	578.414	578.423	380.785	379.116	382.184	38	8	8	8	5	8	12631580	[M]+	[M+H]+ 577.417	703	24	162	TRUE	FALSE	4	score{0.9625}adduct{pPC+H}name{PC(P-20:0/2:0)};score{0.9571}adduct{pPC+H}name{PC(P-18:0/4:0)};score{0.9514}adduct{pPC+H}name{PC(P-16:0/6:0)};score{0.9167}adduct{LPC+H}name{PC(22:1/0:0)}	0		M578T381_2_POS	578.419	380.785	M578T381_2_POS	817pos	578.418	380.922	2.04264	0.13697	LPC(22:1)+H	LPC(22:1)+H	_382	MetDDA	p180174 pos ms2	4.81535e+07	4.88331e+07	4.80418e+07	4.79235e+07	5.04129e+07	2.56258e+07	1.51332e+07	2.09107e+07	1.48684e+07
227POS	16392	M580T300_2_POS	580.363	580.356	580.368	299.654	281.714	301.319	41	8	8	8	5	8	5041906	[M]+	[M+H]+ 579.351	465	18	370	TRUE	FALSE	1	score{0.9466}adduct{LPS+H}name{PS(22:1/0:0)}	0		M580T300_2_POS	580.363	299.654	M580T300_2_POS	966pos	580.361	299.257	3.96562	0.397417	LPS(22:1)+H	LPS(22:1)+H	_389	MetDDA	p180174 pos ms2	2.92187e+07	2.85829e+07	3.04661e+07	3.04355e+07	3.04303e+07	2.95947e+07	1.15694e+07	1.49523e+07	1.38932e+07
228POS	16404	M580T479_2_POS	580.434	580.43	580.443	478.619	477.112	493.72	39	8	8	8	5	8	19273310		[M+H]+ 579.432	531	22	168	TRUE	FALSE	1	score{0.9142}adduct{LPC+H}name{PC(22:0/0:0)}	0		M580T479_2_POS	580.434	478.619	M580T479_2_POS	815pos	580.434	478.79	0.571124	0.171391	LPC(22:0)+H	LPC(22:0)+H	_390	MetDDA	p180174 pos ms2	7.3592e+07	7.35879e+07	7.42362e+07	7.48508e+07	7.35921e+07	6.57729e+07	4.3213e+07	4.01384e+07	5.2847e+07
229POS	16416	M580T682_2_POS	580.495	580.49	580.505	682.272	640.051	709.764	83	7	6	8	5	7	60995070	[M]+	[M+NH4]+ 562.465	486	7	506	TRUE	FALSE	6	score{0.9561}adduct{DG+NH4}name{DG(14:1/18:2)};score{0.956}adduct{DG+NH4}name{DG(18:2/14:1)};score{0.8024}adduct{DG+NH4}name{DG(15:1/17:2)};score{0.802}adduct{DG+NH4}name{DG(14:0/18:3)};score{0.8018}adduct{DG+NH4}name{DG(17:2/15:1)};score{0.8008}adduct{DG+NH4}name{DG(18:3/14:0)}	0		M580T682_2_POS	580.495	682.272	M580T682_2_POS	377pos	580.494	681.962	3.35834	0.31	DG(18:2/14:1)+NH4	DG(32:3)+NH4	_391	MetDDA	p180174 pos ms2	1.29693e+08	1.34179e+08	1.34229e+08	1.02177e+08	1.34169e+08	2.94919e+07	7.82097e+07	5.50962e+07	1.55089e+08
230POS	16435	M581T832_2_POS	580.567	580.557	580.571	831.966	818.466	835.627	32	7	6	5	5	7	8871632	[M]+	[M+H]+ 579.563	379	0	0	FALSE	FALSE	0		0		M581T832_2_POS	580.567	831.966	M581T832_2_POS	104pos	580.566	832.884	1.68714	0.917759	Cer(d18:1/19:0)+H	Cer(d37:1)+H	_392	MetDDA	p180174 pos ms2	2.5371e+07	3.08843e+07	2.9193e+07	3.0284e+07	3.15654e+07	3.80774e+07	1.15343e+07	4.38056e+07	4.77164e+07
231POS	16494	M582T917_1_POS	581.55	581.54	581.554	917.196	915.464	926.361	43	6	8	8	5	8	27047350		[M+H]+ 580.538 [M+2H]2+ 1161.08	314	4	276	TRUE	FALSE	0		0		M582T917_1_POS	581.55	917.196	M582T917_1_POS	1012pos	581.55	919.706	0.109191	2.51026	MG(34:1)+H	MG(34:1)+H	_393	MetDDA	p180174 pos ms2	1.40699e+08	1.384e+08	1.49094e+08	1.48885e+08	4.62625e+07	1.68302e+07	7.90728e+07	6.91951e+07	1.66344e+07
232POS	16525	M582T412_2_POS	582.378	582.372	582.382	412.112	409.698	438.214	41	8	8	8	5	8	10728970		[M+H]+ 581.379	455	31	285	TRUE	FALSE	1	score{0.9395}adduct{LPS+H}name{PS(22:0/0:0)}	0		M582T412_2_POS	582.378	412.112	M582T412_2_POS	965pos	582.377	411.812	3.1792	0.300381	LPS(22:0)+H	LPS(22:0)+H	_394	MetDDA	p180174 pos ms2	5.86181e+07	5.77098e+07	6.16686e+07	5.77005e+07	5.76953e+07	3.68277e+07	2.60377e+07	4.22043e+07	5.78398e+07
233POS	16545	M583T735_1_POS	582.51	582.5	582.514	734.582	726.841	756.181	50	8	7	8	5	7	1174807000		[M+NH4]+ 564.479	42	11	407	TRUE	FALSE	9	score{0.9322}adduct{DG+NH4}name{DG(14:0/18:2)};score{0.9321}adduct{DG+NH4}name{DG(18:2/14:0)};score{0.8692}adduct{DG+NH4}name{DG(16:1/16:1)};score{0.8025}adduct{DG+NH4}name{DG(15:0/17:2)};score{0.8025}adduct{DG+NH4}name{DG(15:1/17:1)};score{0.802}adduct{DG+NH4}name{DG(17:2/15:0)};score{0.8019}adduct{DG+NH4}name{DG(14:1/18:1)};score{0.8018}adduct{DG+NH4}name{DG(17:1/15:1)};score{0.8006}adduct{DG+N…	0		M583T735_1_POS	582.51	734.582	M583T735_1_POS	370pos	582.509	734.421	2.23086	0.161862	DG(16:1/16:1)+NH4	DG(32:2)+NH4	_395	MetDDA	p180174 pos ms2	1.52609e+09	7.97045e+08	1.52005e+09	1.43373e+09	1.51924e+09	5.62944e+08	1.27465e+09	7.24814e+08	1.13161e+09
234POS	16552	M583T770_POS	582.542	582.537	582.551	769.983	761.453	784.777	34	6	6	6	5	5	4399770	[M]+		82	8	302	TRUE	TRUE	0		0		M583T770_POS	582.542	769.983	M583T770_POS	99pos	582.546	772.5	5.8116	2.517	Cer(d18:1/18:0+O)+H	Cer(d36:1+O)+H	_397	MetDDA	p180174 pos ms2	1.56379e+07	1.49649e+07	1.74345e+07	1.62825e+07	1.79871e+07	2.68174e+07	1.25372e+07	2.31544e+07	1.52703e+07
235POS	16672	M585T786_2_POS	584.527	584.52	584.53	785.633	783.736	788.608	37	8	7	8	5	8	3024962000		[M+NH4]+ 566.501	53	24	173	TRUE	FALSE	10	score{0.9724}adduct{DG+NH4}name{DG(14:0/18:1)};score{0.9719}adduct{DG+NH4}name{DG(18:1/14:0)};score{0.9644}adduct{DG+NH4}name{DG(16:0/16:1)};score{0.9632}adduct{DG+NH4}name{DG(16:1/16:0)};score{0.8026}adduct{DG+NH4}name{DG(15:0/17:1)};score{0.8026}adduct{DG+NH4}name{DG(15:1/17:0)};score{0.802}adduct{DG+NH4}name{DG(17:1/15:0)};score{0.802}adduct{DG+NH4}name{DG(14:1/18:0)};score{0.8019}adduct{DG+NH…	0		M585T786_2_POS	584.527	785.633	M585T786_2_POS	363pos	584.525	786.458	2.82194	0.825195	DG(18:1/14:0)+NH4	DG(32:1)+NH4	_398	MetDDA	p180174 pos ms2	2.28564e+09	2.28444e+09	2.1102e+09	2.25602e+09	2.28518e+09	6.22508e+08	5.34979e+08	3.96963e+08	1.27278e+09
236POS	16676	M585T762_2_POS	584.564	584.557	584.566	762.069	760.463	764.203	36	8	8	8	5	7	32733160	[M]+	[M+H]+ 583.549	251	1	446	TRUE	FALSE	3	score{0.9874}adduct{PhytoCer+H}name{Cer(t18:0/18:0)};score{0.875}adduct{PhytoCer+H}name{Cer(t14:0/22:0)};score{0.8558}adduct{PhytoCer+H}name{Cer(t16:0/20:0)}	0		M585T762_2_POS	584.564	762.069	M585T762_2_POS	93pos	584.561	762.574	4.0449	0.504129	Cer(d18:0+pO/18:0)+H	Cer(d36:0+pO)+H	_399	MetDDA	p180174 pos ms2	7.89096e+07	8.02154e+07	7.60762e+07	8.16404e+07	8.24549e+07	3.48142e+07	3.99834e+07	7.89796e+07	4.48533e+07
237POS	16785	M587T847_2_POS	586.543	586.536	586.55	847.155	846.022	850.692	42	8	8	8	5	8	768900900		[M+NH4]+ 568.513	133	31	102	TRUE	FALSE	6	score{0.9608}adduct{DG+NH4}name{DG(16:0/16:0)};score{0.8027}adduct{DG+NH4}name{DG(15:0/17:0)};score{0.8022}adduct{DG+NH4}name{DG(14:0/18:0)};score{0.8021}adduct{DG+NH4}name{DG(17:0/15:0)};score{0.8011}adduct{DG+NH4}name{DG(13:0/19:0)};score{0.8009}adduct{DG+NH4}name{DG(18:0/14:0)}	0		M587T847_2_POS	586.543	847.155	M587T847_2_POS	362pos	586.541	847.591	4.94337	0.435573	DG(16:0/16:0)+NH4	DG(32:0)+NH4	_403	MetDDA	p180174 pos ms2	8.02529e+08	8.03195e+08	8.02768e+08	7.68697e+08	7.85343e+08	4.64815e+08	3.92925e+08	3.24014e+08	6.43243e+08
238POS	16839	M587T508_1_POS	587.458	587.455	587.464	507.757	505.47	509.455	23	5	5	5	4	4	2171018	[M]+		358	7	1004	TRUE	TRUE	0		0		M587T508_1_POS	587.458	507.757	M587T508_1_POS	368pos	587.465	508.26	11.7396	0.503	DG(16:1/16:1)+Na	DG(32:2)+Na	_405	MetDDA	p180174 pos ms2	4.52421e+06	4.81443e+06	4.8349e+06	6.23169e+06	3.66596e+06	4.50077e+06	4.27923e+06	4.50124e+06	3.45262e+06
239POS	16844	M587T553_2_POS	587.466	587.457	587.471	553.296	540.85	554.525	43	7	6	7	5	6	24094360		[M+H-H20]+ 604.476	389	1	1010	TRUE	FALSE	0		0		M587T553_2_POS	587.466	553.296	M587T553_2_POS	1947pos	587.467	543.3	1.36433	9.996	TG(34:4p)+H	TG(34:4p)+H	_406	MetDDA	p180174 pos ms2	2.76645e+07	2.33216e+07	2.7654e+07	2.51797e+07	2.79108e+07	8.49634e+06	2.33402e+07	1.64689e+07	3.02026e+07
240POS	16849	M587T508_2_POS	587.47	587.465	587.48	507.757	506.284	509.466	33	7	6	7	5	6	5124148			358	7	1004	TRUE	TRUE	0		0		M587T508_2_POS	587.47	507.757	M587T508_2_POS	456pos	587.467	507.66	5.44453	0.0968579	DG(18:4/16:1)+H	DG(34:5)+H	_407	MetDDA	p180174 pos ms2	1.40432e+07	1.4273e+07	1.40304e+07	1.51961e+07	1.4038e+07	1.60695e+06	1.04401e+07	1.02765e+07	1.29542e+07
241POS	16887	M588T584_2_POS	588.402	588.395	588.409	583.778	582.687	590.625	28	7	7	4	4	5	2500717		[M+H]+ 587.39	663	0	0	FALSE	FALSE	0		0		M588T584_2_POS	588.402	583.778	M588T584_2_POS	925pos	588.4	584.079	3.80097	0.301806	LPE(24:0)+Na	LPE(24:0)+Na	_408	MetDDA	p180174 pos ms2	6.38868e+06	6.39174e+06	3.63968e+06	6.0137e+06	6.35758e+06	4.50562e+06	4.56727e+06	4.82684e+06	6.06048e+06
242POS	16946	M589T412_2_POS	589.443	589.438	589.451	411.712	397.153	414.129	46	8	7	8	5	6	37726260		[M+H]+ 588.441	455	16	202	TRUE	FALSE	0		0		M589T412_2_POS	589.443	411.712	M589T412_2_POS	1877pos	589.444	402.78	1.2919	8.9315	TG(31:1)+Na	TG(31:1)+Na	_410	MetDDA	p180174 pos ms2	5.71819e+07	5.96922e+07	5.86586e+07	5.9666e+07	6.05486e+07	2.04598e+07	2.04522e+07	7.10538e+07	8.74407e+07
243POS	16960	M589T547_2_POS	589.484	589.475	589.488	546.885	531.372	557.64	65	7	7	8	5	7	30801820	[M]+	[M+H]+ 588.473	212	18	820	TRUE	FALSE	0		0		M589T547_2_POS	589.484	546.885	M589T547_2_POS	447pos	589.483	545.908	2.28759	0.976709	DG(16:1/18:3)+H	DG(34:4)+H	_412	MetDDA	p180174 pos ms2	6.22452e+07	6.23678e+07	5.86942e+07	5.86295e+07	5.85797e+07	1.30725e+07	1.93502e+07	3.73221e+07	2.97077e+07
244POS	16962	M589T617_POS	589.485	589.475	589.489	616.702	614.548	630.188	58	7	7	7	5	6	61970310		[M+H-H20]+ 606.496	280	7	789	TRUE	FALSE	0		0		M589T617_POS	589.485	616.702	M589T617_POS	1946pos	589.483	616.979	3.98399	0.276675	TG(34:3p)+H	TG(34:3p)+H	_413	MetDDA	p180174 pos ms2	5.75928e+07	5.65624e+07	5.75119e+07	5.56236e+07	5.75259e+07	1.53266e+07	3.33214e+07	3.32973e+07	3.93186e+07
245POS	16963	M589T697_POS	589.484	589.477	589.487	697.19	665.948	713.703	47	7	6	7	5	5	18811140	[M]+	[M+H]+ 588.483	255	11	89	TRUE	TRUE	0		0		M589T697_POS	589.484	697.19	M589T697_POS	453pos	589.483	697.508	2.45723	0.31805	DG(16:1/18:3)+H	DG(34:4)+H	_414	MetDDA	p180174 pos ms2	2.69748e+07	2.8457e+07	2.73294e+07	2.73272e+07	2.78667e+07	5.51102e+07	2.92558e+07	1.52149e+07	2.8263e+07
246POS	17046	M591T820_POS	590.554	590.548	590.562	820.186	800.963	834.622	70	7	7	8	5	8	4661658	[M]+	[M+Na]+ 567.565	351	0	0	FALSE	FALSE	0		0		M591T820_POS	590.554	820.186	M591T820_POS	117pos	590.551	810.445	6.14592	9.74017	Cer(d38:3)+H	Cer(d38:3)+H	_419	MetDDA	p180174 pos ms2	1.06323e+07	9.29326e+06	1.12866e+07	1.01704e+07	1.01774e+07	8.02872e+06	4.09038e+06	4.05553e+06	4.13954e+06
247POS	17105	M592T609_1_POS	591.501	591.493	591.507	609.108	585.542	625.431	88	8	7	8	5	7	92967800		[M+H-H20]+ 608.51	218	13	397	TRUE	FALSE	0		0		M592T609_1_POS	591.501	609.108	M592T609_1_POS	433pos	591.498	609.402	4.90024	0.29419	DG(16:0/18:3)+H	DG(34:3)+H	_421	MetDDA	p180174 pos ms2	1.39372e+08	1.673e+08	1.28371e+08	1.30832e+08	1.29006e+08	4.06196e+07	1.04252e+08	1.07206e+08	6.1559e+07
248POS	17106	M592T751_POS	591.5	591.493	591.507	751.394	727.626	771.031	87	8	8	8	5	7	42645480			9	8	545	TRUE	FALSE	0		0		M592T751_POS	591.5	751.394	M592T751_POS	439pos	591.498	753.312	3.71682	1.91849	DG(16:0/18:3)+H	DG(34:3)+H	_422	MetDDA	p180174 pos ms2	8.56584e+07	8.56587e+07	7.77809e+07	8.44232e+07	8.56373e+07	5.70098e+07	9.23604e+07	6.2925e+07	8.30111e+07
249POS	17169	M592T433_2_POS	592.436	592.43	592.443	432.618	431.4	434.428	28	7	4	6	5	6	1088873		[M+Na]+ 569.444	669	0	0	FALSE	FALSE	0		0		M592T433_2_POS	592.436	432.618	M592T433_2_POS	1024pos	592.434	432.731	3.93545	0.112742	PC(23:0p)+H	PC(23:0p)+H	_426	MetDDA	p180174 pos ms2	3.44497e+06	2.92736e+06	3.32747e+06	3.32723e+06	3.39601e+06	2.08111e+06	2.08759e+06	1.83837e+06	1.97498e+06
250POS	17210	M593T806_3_POS	592.57	592.566	592.58	806.096	797.166	809.948	38	8	8	6	5	8	74765000		[M+H]+ 591.567	146	18	173	TRUE	FALSE	0		0		M593T806_3_POS	592.57	806.096	M593T806_3_POS	113pos	592.566	806.669	6.5469	0.572311	Cer(d18:1/20:1)+H	Cer(d38:2)+H	_428	MetDDA	p180174 pos ms2	7.91902e+07	2.56849e+08	2.54701e+08	2.31252e+08	2.55643e+08	3.94288e+08	1.29682e+08	2.41404e+08	2.47865e+08
251POS	17273	M594T796_2_POS	593.516	593.513	593.525	796.042	787.319	800.987	59	8	8	7	5	7	219855600	[M]+	[M+H]+ 592.513	10	11	643	TRUE	FALSE	0		0		M594T796_2_POS	593.516	796.042	M594T796_2_POS	422pos	593.514	794.002	4.12541	2.04025	DG(16:1/18:1)+H	DG(34:2)+H	_429	MetDDA	p180174 pos ms2	4.10512e+08	4.36178e+08	4.25067e+08	3.58619e+08	4.10283e+08	2.68187e+08	2.64318e+08	2.64089e+08	4.05815e+08
252POS	17329	M594T525_2_POS	594.45	594.44	594.455	525.181	507.659	526.852	46	8	8	8	5	8	2518460	[M]+		705	1	114	TRUE	FALSE	1	score{0.9087}adduct{LPC+H}name{PC(23:0/0:0)}	0		M594T525_2_POS	594.45	525.181	M594T525_2_POS	1023pos	594.449	525.257	1.65111	0.0763922	PC(23:0e)+H	PC(23:0e)+H	_430	MetDDA	p180174 pos ms2	1.14289e+07	1.12029e+07	1.13436e+07	1.17614e+07	1.14289e+07	1.10982e+07	8.63972e+06	9.51887e+06	1.24944e+07
253POS	17363	M595T806_2_POS	594.575	594.567	594.58	806.073	797.166	811.193	39	8	7	7	5	8	8992638			146	12	214	TRUE	TRUE	1	score{0.9935}adduct{Cer+H}name{Cer(d18:1/20:0)}	0		M595T806_2_POS	594.575	806.073	M595T806_2_POS	110pos	594.582	823.695	12.2281	17.622	Cer(d18:1/20:0)+H	Cer(d38:1)+H	_432	MetDDA	p180174 pos ms2	2.29363e+07	2.46518e+07	2.35081e+07	2.45285e+07	2.75098e+07	1.9236e+07	1.06867e+07	2.11616e+07	2.00691e+07
254POS	17364	M595T866_1_POS	594.583	594.575	594.587	866.463	852.283	869.715	45	8	8	8	5	8	124299700	[M]+	[M+H]+ 593.57	169	12	213	TRUE	FALSE	1	score{0.9606}adduct{Cer+H}name{Cer(d18:1/20:0)}	0		M595T866_1_POS	594.583	866.463	M595T866_1_POS	111pos	594.582	866.881	1.89965	0.418387	Cer(d18:1/20:0)+H	Cer(d38:1)+H	_433	MetDDA	p180174 pos ms2	4.58568e+08	4.30887e+08	4.77712e+08	4.86683e+08	4.77609e+08	5.36711e+08	3.34724e+08	3.43278e+08	5.45299e+08
255POS	17414	M596T851_POS	595.531	595.52	595.534	850.9	848.727	855.672	40	8	7	8	5	8	311829200		[M+H]+ 594.532	16	15	443	TRUE	FALSE	0		0		M596T851_POS	595.531	850.9	M596T851_POS	390pos	595.53	851.617	2.68416	0.717331	DG(16:0/18:1)+H	DG(34:1)+H	_434	MetDDA	p180174 pos ms2	4.99739e+08	4.93954e+08	4.53586e+08	4.99626e+08	4.93223e+08	2.34582e+08	2.07344e+08	9.02365e+07	2.5456e+08
256POS	17447	M596T459_POS	596.394	596.383	596.397	459.002	457.53	461.265	40	7	7	7	5	8	728653	[M]+		718	0	0	FALSE	FALSE	0		0		M596T459_POS	596.394	459.002	M596T459_POS	970pos	596.392	458.913	3.69135	0.0882797	LPS(23:0)+H	LPS(23:0)+H	_435	MetDDA	p180174 pos ms2	2.95997e+06	3.21086e+06	2.96001e+06	2.96125e+06	3.00763e+06	2.11879e+06	3.17079e+06	2.14422e+06	4.90993e+06
257POS	17468	M597T765_2_POS	596.518	596.51	596.525	764.609	753.568	768.301	64	7	7	7	5	7	135878000		[M+NH4]+ 578.479	244	9	199	TRUE	FALSE	9	score{0.9338}adduct{DG+NH4}name{DG(15:0/18:2)};score{0.9334}adduct{DG+NH4}name{DG(18:2/15:0)};score{0.872}adduct{DG+NH4}name{DG(16:0/17:2)};score{0.8694}adduct{DG+NH4}name{DG(17:2/16:0)};score{0.8034}adduct{DG+NH4}name{DG(16:1/17:1)};score{0.8031}adduct{DG+NH4}name{DG(15:1/18:1)};score{0.8031}adduct{DG+NH4}name{DG(17:1/16:1)};score{0.8022}adduct{DG+NH4}name{DG(18:1/15:1)};score{0.8012}adduct{DG+N…	0		M597T765_2_POS	596.518	764.609	M597T765_2_POS	384pos	596.525	764.391	11.6518	0.21775	DG(15:0/18:2)+NH4	DG(33:2)+NH4	_441	MetDDA	p180174 pos ms2	7.4368e+07	7.67591e+07	7.54467e+07	1.16845e+08	7.27385e+07	2.89264e+07	1.90851e+08	1.37805e+08	3.80632e+07
258POS	17484	M597T892_2_POS	596.601	596.593	596.605	891.645	876.962	908.158	45	8	8	8	5	8	24004960		[M+H]+ 595.588	164	1	303	TRUE	FALSE	0		0		M597T892_2_POS	596.601	891.645	M597T892_2_POS	105pos	596.598	892.356	4.82651	0.710524	Cer(d20:0/18:0)+H	Cer(d38:0)+H	_443	MetDDA	p180174 pos ms2	2.54329e+07	2.87894e+07	2.88078e+07	3.18928e+07	2.96451e+07	9.08029e+06	1.53819e+07	3.07796e+07	1.02629e+07
259POS	17611	M599T817_2_POS	598.547	598.542	598.557	816.778	804.168	822.159	66	7	7	8	5	6	53522530		[M+NH4]+ 580.515	325	5	337	TRUE	FALSE	10	score{0.9921}adduct{DG+NH4}name{DG(16:0/17:1)};score{0.9919}adduct{DG+NH4}name{DG(17:1/16:0)};score{0.9818}adduct{DG+NH4}name{DG(15:0/18:1)};score{0.9816}adduct{DG+NH4}name{DG(18:1/15:0)};score{0.8035}adduct{DG+NH4}name{DG(16:1/17:0)};score{0.8032}adduct{DG+NH4}name{DG(15:1/18:0)};score{0.8031}adduct{DG+NH4}name{DG(17:0/16:1)};score{0.8024}adduct{DG+NH4}name{DG(14:1/19:0)};score{0.8022}adduct{DG+…	0		M599T817_2_POS	598.547	816.778	M599T817_2_POS	383pos	598.541	818.169	10.1905	1.39131	DG(15:0/18:1)+NH4	DG(33:1)+NH4	_450	MetDDA	p180174 pos ms2	3.57161e+07	9.74052e+07	5.77822e+07	9.67182e+07	9.82582e+07	8.59397e+07	4.53286e+06	5.96459e+07	3.06874e+07
260POS	17615	M599T924_2_POS	598.579	598.572	598.587	923.607	896.032	927.742	65	8	8	8	5	7	18831890	[M]+	[M+K]+ 559.609 [M+Na]+ 575.583 [M+NH4]+ 580.538 [M+H]+ 597.565	282	2	337	TRUE	FALSE	2	score{0.8344}adduct{PhytoCer+H}name{Cer(t15:0/22:0)};score{0.816}adduct{PhytoCer+H}name{Cer(t17:0/20:0)}	0		M599T924_2_POS	598.579	923.607	M599T924_2_POS	1013pos	598.577	919.706	2.86429	3.90074	MG(34:1)+NH4	MG(34:1)+NH4	_451	MetDDA	p180174 pos ms2	7.16229e+07	7.19108e+07	6.93475e+07	7.12551e+07	7.19215e+07	4.35258e+07	3.79418e+07	4.26822e+07	3.29465e+07
261POS	17677	M600T614_POS	599.509	599.502	599.517	613.614	610.951	627.104	78	8	8	8	5	8	18705040		[M+K]+ 560.538 [M+Na]+ 576.512 [M+NH4]+ 581.467 [M+H]+ 598.494	672	19	898	TRUE	FALSE	0		0		M600T614_POS	599.509	613.614	M600T614_POS	430pos	599.501	626.207	13.2083	12.5931	DG(34:2p)+Na	DG(34:2p)+Na	_453	MetDDA	p180174 pos ms2	4.65368e+07	3.34689e+07	5.86171e+07	5.55879e+07	4.71448e+07	2.61096e+07	2.13212e+07	9.16663e+07	3.03125e+07
262POS	17719	M600T251_2_POS	600.403	600.396	600.409	250.797	249.046	252.94	39	7	7	8	5	8	1361434		[M+K]+ 561.446 [M+Na]+ 577.419 [M+NH4]+ 582.374 [M+H]+ 599.401	612	0	0	FALSE	FALSE	0		0		M600T251_2_POS	600.403	250.797	M600T251_2_POS	1026pos	600.402	251.3	1.71801	0.503074	PC(24:4e)+H	PC(24:4e)+H	_454	MetDDA	p180174 pos ms2	4.3366e+06	4.39155e+06	4.42722e+06	4.41917e+06	3.7319e+06	3.16012e+06	629003	2.68946e+06	1.34582e+06
263POS	17720	M600T381_2_POS	600.403	600.395	600.406	381.026	378.035	382.596	25	4	4	6	4	6	603834		[M+Na]+ 577.417	703	0	0	FALSE	FALSE	0		0		M600T381_2_POS	600.403	381.026	M600T381_2_POS	818pos	600.4	380.922	5.05744	0.10403	LPC(22:1)+Na	LPC(22:1)+Na	_455	MetDDA	p180174 pos ms2	1.86609e+06	1.74087e+06	1.8668e+06	1.72988e+06	1.10318e+06	930944	295467	624656	678782
264POS	17781	M601T201_2_POS	601.335	601.325	601.34	201.477	200.236	203.104	36	7	6	7	3	6	1734203		[M+H]+ 600.332	425	1	260	TRUE	FALSE	1	score{0.9918}adduct{LPI+H}name{PI(18:0/0:0)}	0		M601T201_2_POS	601.335	201.477	M601T201_2_POS	951pos	601.335	200.548	0.757481	0.929753	LPI(18:0)+H	LPI(18:0)+H	_459	MetDDA	p180174 pos ms2	6.02988e+06	5.98066e+06	5.08634e+06	4.50327e+06	6.00777e+06	6.10282e+06	887059	2.23887e+06	1.39938e+06
265POS	17886	M602T479_POS	602.419	602.413	602.426	478.653	467.382	480.209	28	4	6	7	3	7	1185156	[M]+	[M+Na]+ 579.432	531	0	0	FALSE	FALSE	0		0		M602T479_POS	602.419	478.653	M602T479_POS	1025pos	602.418	479.089	2.45925	0.436487	PC(24:3e)+H	PC(24:3e)+H	_460	MetDDA	p180174 pos ms2	1.69235e+06	1.89159e+06	1.672e+06	2.4387e+06	1.70185e+06	2.80911e+06	686175	779989	933123
266POS	17973	M603T478_POS	603.465	603.455	603.47	478.287	463.699	489.555	49	4	6	7	5	5	4236643	[M]+		531	5	532	TRUE	FALSE	0		0		M603T478_POS	603.465	478.287	M603T478_POS	1883pos	603.46	480.712	9.26068	2.42473	TG(32:1)+Na	TG(32:1)+Na	_462	MetDDA	p180174 pos ms2	7.31976e+06	7.4712e+06	6.43483e+06	7.68423e+06	7.32159e+06	1.05738e+06	1.70237e+06	5.4489e+06	6.62986e+06
267POS	18087	M604T412_2_POS	604.361	604.355	604.369	412.074	408.262	414.056	36	7	8	7	5	7	2348241		[M+Na]+ 581.379	455	0	0	FALSE	FALSE	0		0		M604T412_2_POS	604.361	412.074	M604T412_2_POS	964pos	604.358	411.812	4.64375	0.261881	LPS(22:0)+Na	LPS(22:0)+Na	_464	MetDDA	p180174 pos ms2	1.29601e+07	1.2961e+07	1.29611e+07	1.18833e+07	1.27816e+07	6.62453e+06	5.55523e+06	6.00806e+06	1.03513e+07
268POS	18096	M604T401_1_POS	604.432	604.422	604.437	401.233	398.728	415.757	51	8	6	7	5	8	11351020	[M]+	[M+H]+ 603.428	447	0	0	FALSE	FALSE	0		0		M604T401_1_POS	604.432	401.233	M604T401_1_POS	835pos	604.434	401.214	2.595	0.0190235	LPC(24:2)+H	LPC(24:2)+H	_465	MetDDA	p180174 pos ms2	1.80238e+07	1.79829e+07	1.01349e+07	1.08151e+07	1.79866e+07	5.68533e+06	1.04273e+07	8.66303e+06	1.0366e+07
269POS	18202	M605T786_2_POS	605.471	605.466	605.479	785.679	783.736	795.621	42	8	7	8	5	7	42677680		[M+K]+ 566.501	53	0	0	FALSE	FALSE	0		0		M605T786_2_POS	605.471	785.679	M605T786_2_POS	1881pos	605.475	793.704	6.04735	8.02532	TG(10:0/10:0/12:0)+Na	TG(32:0)+Na	_466	MetDDA	p180174 pos ms2	5.04922e+07	9.40971e+07	4.30564e+07	4.21479e+07	4.19848e+07	8.62709e+06	4.09648e+07	3.68053e+07	1.22969e+07
270POS	18206	M605T567_1_POS	605.481	605.472	605.487	567.408	565.534	568.622	38	7	6	7	5	6	28063610		[M+H]+ 604.468	375	22	754	TRUE	FALSE	0		0		M605T567_1_POS	605.481	567.408	M605T567_1_POS	1943pos	605.478	567.78	4.84491	0.372222	TG(16:1/8:0/10:2)+H	TG(34:3)+H	_468	MetDDA	p180174 pos ms2	5.06062e+07	5.38374e+07	5.38267e+07	5.36874e+07	5.30069e+07	1.46331e+07	3.74879e+07	3.10171e+07	3.53287e+07
271POS	18211	M605T553_2_POS	605.482	605.48	605.495	552.668	532.422	555.075	61	7	6	7	5	6	33789590		[M+H]+ 604.476	389	5	650	TRUE	FALSE	0		0		M605T553_2_POS	605.482	552.668	M605T553_2_POS	1941pos	605.478	551.422	7.98289	1.2456	TG(6:0/12:2/16:1)+H	TG(34:3)+H	_470	MetDDA	p180174 pos ms2	7.93062e+06	6.70547e+06	4.39719e+06	4.85221e+06	4.67197e+06	1.09296e+07	4.53478e+06	7.03382e+06	1.00463e+07
272POS	18293	M606T480_2_POS	606.453	606.448	606.462	479.966	459.049	506.319	53	8	8	8	5	7	9728906		[M+H]+ 605.441	749	1	499	TRUE	FALSE	4	score{0.9571}adduct{pPC+H}name{PC(P-20:0/4:0)};score{0.9514}adduct{pPC+H}name{PC(P-18:0/6:0)};score{0.9452}adduct{pPC+H}name{PC(P-16:0/8:0)};score{0.9075}adduct{LPC+H}name{PC(24:1/0:0)}	0		M606T480_2_POS	606.453	479.966	M606T480_2_POS	834pos	606.449	479.727	6.07054	0.238958	LPC(24:1)+H	LPC(24:1)+H	_472	MetDDA	p180174 pos ms2	2.3962e+07	2.4578e+07	2.50053e+07	2.74833e+07	2.49642e+07	1.41743e+07	1.23324e+07	2.22094e+07	1.34041e+07
273POS	18313	M607T697_1_POS	606.51	606.5	606.514	697.202	695.935	708.277	51	7	7	7	5	7	72707500		[M+NH4]+ 588.483	255	12	362	TRUE	FALSE	8	score{0.9614}adduct{DG+NH4}name{DG(16:1/18:3)};score{0.9604}adduct{DG+NH4}name{DG(18:3/16:1)};score{0.8039}adduct{DG+NH4}name{DG(16:0/18:4)};score{0.8035}adduct{DG+NH4}name{DG(18:4/16:0)};score{0.8027}adduct{DG+NH4}name{DG(14:0/20:4)};score{0.8025}adduct{DG+NH4}name{DG(14:1/20:3)};score{0.801}adduct{DG+NH4}name{DG(20:4/14:0)};score{0.8008}adduct{DG+NH4}name{DG(20:3/14:1)}	0		M607T697_1_POS	606.51	697.202	M607T697_1_POS	452pos	606.509	697.508	0.658687	0.30605	DG(16:1/18:3)+NH4	DG(34:4)+NH4	_475	MetDDA	p180174 pos ms2	1.45717e+08	1.61016e+08	2.11995e+08	2.33087e+08	2.31865e+08	1.17283e+08	2.648e+08	1.28549e+08	1.41147e+08
274POS	18407	M607T629_2_POS	607.496	607.49	607.504	629.035	626.871	630.315	36	7	6	7	5	7	69509040		[M+H]+ 606.495	475	15	659	TRUE	FALSE	0		0		M607T629_2_POS	607.496	629.035	M607T629_2_POS	1933pos	607.493	628.34	4.74653	0.694652	TG(16:0/8:0/10:2)+H	TG(34:2)+H	_479	MetDDA	p180174 pos ms2	6.27067e+07	7.91067e+07	8.26686e+07	8.2764e+07	8.28586e+07	1.83497e+07	5.93318e+07	5.13216e+07	4.69497e+07
275POS	18408	M607T615_POS	607.496	607.49	607.504	615.405	614.214	616.596	34	7	5	7	5	6	93595990	[M]+	[M+H]+ 606.496	280	8	384	TRUE	FALSE	0		0		M607T615_POS	607.496	615.405	M607T615_POS	1931pos	607.493	616.59	4.91114	1.18479	TG(6:0/12:2/16:0)+H	TG(34:2)+H	_480	MetDDA	p180174 pos ms2	6.77251e+07	8.06041e+07	8.45509e+07	8.50283e+07	8.46977e+07	1.07138e+07	6.16295e+07	6.10112e+07	5.56032e+07
276POS	18410	M607T602_POS	607.496	607.492	607.502	601.544	582.439	603.614	27	5	4	5	5	5	20564250		[M+H]+ 606.487	540	23	704	TRUE	FALSE	0		0		M607T602_POS	607.496	601.544	M607T602_POS	1929pos	607.493	602.819	4.2527	1.27465	TG(6:0/12:2/16:0)+H	TG(34:2)+H	_481	MetDDA	p180174 pos ms2	2.35453e+07	2.71375e+07	2.96954e+07	2.84317e+07	2.84388e+07	1.79472e+06	1.23558e+07	2.28631e+07	2.66809e+07
277POS	18419	M608T822_2_POS	607.528	607.52	607.535	822.307	819.75	834.319	60	7	8	7	5	6	4600215		[M+2Na-H]+ 562.565	351	0	0	FALSE	FALSE	0		0		M608T822_2_POS	607.528	822.307	M608T822_2_POS	461pos	607.53	821.642	2.80069	0.66466	DG(17:1/18:1)+H	DG(35:2)+H	_483	MetDDA	p180174 pos ms2	1.08055e+07	1.07845e+07	9.26342e+06	1.05987e+07	1.07931e+07	2.61671e+06	8.75924e+06	4.75207e+06	5.98525e+06
278POS	18456	M608T413_2_POS	608.395	608.391	608.404	412.663	411.137	414.307	40	8	7	7	5	8	4272614		[M+H]+ 607.396	455	2	252	TRUE	FALSE	1	score{0.9459}adduct{LPS+H}name{PS(24:1/0:0)}	0		M608T413_2_POS	608.395	412.663	M608T413_2_POS	972pos	608.392	412.992	4.60474	0.328627	LPS(24:1)+H	LPS(24:1)+H	_485	MetDDA	p180174 pos ms2	2.05733e+07	2.0576e+07	2.13251e+07	2.05782e+07	2.08553e+07	1.67793e+07	7.91923e+06	4.55207e+06	1.44398e+07
279POS	18469	M608T569_2_POS	608.466	608.458	608.472	568.932	567.678	570.372	45	8	8	8	5	8	16223820		[M+H]+ 607.465	375	24	207	TRUE	FALSE	1	score{0.9087}adduct{LPC+H}name{PC(24:0/0:0)}	0		M608T569_2_POS	608.466	568.932	M608T569_2_POS	832pos	608.465	569.021	1.69525	0.0885133	LPC(24:0)+H	LPC(24:0)+H	_486	MetDDA	p180174 pos ms2	6.61747e+07	6.57771e+07	6.75791e+07	6.75625e+07	7.20487e+07	7.49694e+07	5.97112e+07	5.72035e+07	6.03741e+07
280POS	18481	M608T508_3_POS	608.491	608.48	608.495	507.801	493.811	528.398	45	7	7	6	5	5	5907492		[M+NH4]+ 590.45	358	1	80	TRUE	TRUE	0		0		M608T508_3_POS	608.491	507.801	M608T508_3_POS	1901pos	608.488	507.679	4.00088	0.122273	TG(6:0/11:2/16:1)+NH4	TG(33:3)+NH4	_489	MetDDA	p180174 pos ms2	1.43662e+07	1.0884e+07	1.36558e+07	1.43788e+07	1.44152e+07	8.93117e+06	4.81974e+06	2.387e+07	2.90749e+07
281POS	18494	M609T741_2_POS	608.518	608.51	608.525	740.542	725.727	754.248	102	8	7	8	5	8	4842813000	[M]+	[M+NH4]+ 590.479	33	21	236	TRUE	FALSE	10	score{0.9725}adduct{DG+NH4}name{DG(18:2/16:1)};score{0.9723}adduct{DG+NH4}name{DG(16:1/18:2)};score{0.804}adduct{DG+NH4}name{DG(16:0/18:3)};score{0.804}adduct{DG+NH4}name{DG(17:2/17:1)};score{0.8039}adduct{DG+NH4}name{DG(17:1/17:2)};score{0.8035}adduct{DG+NH4}name{DG(18:3/16:0)};score{0.8028}adduct{DG+NH4}name{DG(14:0/20:3)};score{0.8026}adduct{DG+NH4}name{DG(14:1/20:2)};score{0.801}adduct{DG+NH4…	0		M609T741_2_POS	608.518	740.542	M609T741_2_POS	437pos	608.525	740.606	11.5863	0.0639426	DG(16:1/18:2)+NH4	DG(34:3)+NH4	_491	MetDDA	p180174 pos ms2	3.85099e+09	4.08993e+09	3.39472e+09	1.76197e+09	4.01619e+09	7.0057e+08	1.971e+09	2.06939e+09	1.79884e+09
282POS	18496	M609T609_POS	608.526	608.517	608.532	609.358	584.978	625.101	57	6	6	6	5	6	12146600		[M+NH4]+ 590.483	201	10	32	TRUE	TRUE	0		0		M609T609_POS	608.526	609.358	M609T609_POS	434pos	608.525	609.402	2.54632	0.0441902	DG(16:0/18:3)+NH4	DG(34:3)+NH4	_493	MetDDA	p180174 pos ms2	1.47252e+07	1.48372e+07	1.65989e+07	2.17828e+07	1.43977e+07	3.15898e+06	8.91773e+06	2.2957e+07	1.40953e+07
283POS	18500	M609T821_POS	608.532	608.525	608.539	820.951	794.369	830.881	30	4	7	5	4	4	6517156			351	18	265	TRUE	TRUE	10	score{0.9188}adduct{DG+NH4}name{DG(16:1/18:2)};score{0.9182}adduct{DG+NH4}name{DG(18:2/16:1)};score{0.804}adduct{DG+NH4}name{DG(16:0/18:3)};score{0.804}adduct{DG+NH4}name{DG(17:2/17:1)};score{0.8039}adduct{DG+NH4}name{DG(17:1/17:2)};score{0.8035}adduct{DG+NH4}name{DG(18:3/16:0)};score{0.8028}adduct{DG+NH4}name{DG(14:0/20:3)};score{0.8026}adduct{DG+NH4}name{DG(14:1/20:2)};score{0.801}adduct{DG+NH4…	0		M609T821_POS	608.532	820.951	M609T821_POS	443pos	608.525	804.54	11.9131	16.411	DG(16:1/18:2)+NH4	DG(34:3)+NH4	_495	MetDDA	p180174 pos ms2	3.85137e+06	3.34403e+06	3.69737e+06	6.13049e+06	3.6422e+06	3.08946e+06	1.29128e+06	2.4091e+06	7.65062e+06
284POS	18518	M609T903_1_POS	608.59	608.585	608.6	902.929	888.036	905.44	42	7	8	7	5	8	5155720			532	0	0	FALSE	FALSE	0		0		M609T903_1_POS	608.59	902.929	M609T903_1_POS	119pos	608.598	903.134	12.5216	0.204424	Cer(d18:1/21:0)+H	Cer(d39:1)+H	_497	MetDDA	p180174 pos ms2	5.91648e+06	6.80432e+06	1.05023e+07	5.94465e+06	6.04134e+06	1.82078e+07	5.14264e+06	2.3228e+07	1.43754e+07
285POS	18651	M610T506_2_POS	610.412	610.408	610.422	506.343	504.789	528.028	47	8	8	8	5	8	7852514			484	3	296	TRUE	FALSE	1	score{0.9398}adduct{LPS+H}name{PS(24:0/0:0)}	0		M610T506_2_POS	610.412	506.343	M610T506_2_POS	971pos	610.408	506.711	7.12879	0.368499	LPS(24:0)+H	LPS(24:0)+H	_501	MetDDA	p180174 pos ms2	3.72875e+07	3.45682e+07	3.80894e+07	3.14245e+07	3.13571e+07	6.05856e+07	3.59367e+06	4.5223e+07	4.48674e+07
286POS	18671	M611T443_POS	610.507	610.498	610.512	442.88	412.627	455.806	85	7	7	6	5	7	7168141	[M]+	[M+K]+ 571.537 [M+Na]+ 587.511 [M+NH4]+ 592.466 [M+H]+ 609.493	770	13	508	TRUE	FALSE	0		0		M611T443_POS	610.507	442.88	M611T443_POS	1897pos	610.504	444.18	4.72476	1.3	TG(6:0/10:2/17:0)+NH4	TG(33:2)+NH4	_502	MetDDA	p180174 pos ms2	1.76511e+07	1.73394e+07	1.49742e+07	1.79358e+07	1.7914e+07	1.38564e+07	1.81402e+07	3.00081e+07	2.55954e+07
287POS	18704	M611T797_2_POS	610.543	610.535	610.55	796.78	786.67	800.987	70	8	8	8	5	8	11470630000	[M]+	[M+NH4]+ 592.513	10	14	403	TRUE	FALSE	10	score{0.9298}adduct{DG+NH4}name{DG(16:0/18:2)};score{0.9293}adduct{DG+NH4}name{DG(18:2/16:0)};score{0.8041}adduct{DG+NH4}name{DG(16:1/18:1)};score{0.8041}adduct{DG+NH4}name{DG(17:2/17:0)};score{0.804}adduct{DG+NH4}name{DG(17:0/17:2)};score{0.8035}adduct{DG+NH4}name{DG(18:1/16:1)};score{0.8028}adduct{DG+NH4}name{DG(14:0/20:2)};score{0.8026}adduct{DG+NH4}name{DG(14:1/20:1)};score{0.801}adduct{DG+NH…	0		M611T797_2_POS	610.543	796.78	M611T797_2_POS	421pos	610.541	794.002	3.27496	2.77825	DG(16:1/18:1)+NH4	DG(34:2)+NH4	_503	MetDDA	p180174 pos ms2	1.79538e+10	1.83555e+10	1.80888e+10	1.56411e+10	1.83461e+10	1.36885e+10	1.60693e+10	1.0686e+10	1.80418e+10
288POS	18905	M613T508_2_POS	612.522	612.515	612.53	507.757	495.195	532.016	59	8	7	8	5	7	77690360		[M+NH4]+ 594.496	358	14	269	TRUE	FALSE	0		0		M613T508_2_POS	612.522	507.757	M613T508_2_POS	1894pos	612.52	507.581	3.64803	0.176118	TG(6:0/9:0/18:1)+NH4	TG(33:1)+NH4	_505	MetDDA	p180174 pos ms2	9.76466e+07	9.76839e+07	1.00156e+08	8.44499e+07	1.00227e+08	5.49285e+07	3.33025e+07	1.82442e+08	1.45662e+08
289POS	18941	M613T851_3_POS	612.559	612.553	612.567	851.168	849.043	870.73	43	8	8	8	5	8	9160545000	[M]+	[M+NH4]+ 594.532	16	23	377	TRUE	FALSE	10	score{0.9755}adduct{DG+NH4}name{DG(18:1/16:0)};score{0.975}adduct{DG+NH4}name{DG(16:0/18:1)};score{0.8042}adduct{DG+NH4}name{DG(16:1/18:0)};score{0.8042}adduct{DG+NH4}name{DG(17:1/17:0)};score{0.8042}adduct{DG+NH4}name{DG(17:0/17:1)};score{0.8037}adduct{DG+NH4}name{DG(15:1/19:0)};score{0.8035}adduct{DG+NH4}name{DG(18:0/16:1)};score{0.8028}adduct{DG+NH4}name{DG(14:0/20:1)};score{0.8026}adduct{DG+N…	0		M613T851_3_POS	612.559	851.168	M613T851_3_POS	389pos	612.556	851.617	3.9988	0.449331	DG(16:0/18:1)+NH4	DG(34:1)+NH4	_507	MetDDA	p180174 pos ms2	1.27554e+10	1.14113e+10	1.27555e+10	1.32972e+10	1.29907e+10	6.786e+09	6.14812e+09	4.28159e+09	7.09823e+09
290POS	18942	M613T788_POS	612.562	612.554	612.567	788.055	776.113	800.669	63	8	7	8	5	7	119523200	[M]+		357	8	262	TRUE	TRUE	10	score{0.974}adduct{DG+NH4}name{DG(18:1/16:0)};score{0.9739}adduct{DG+NH4}name{DG(16:0/18:1)};score{0.8042}adduct{DG+NH4}name{DG(16:1/18:0)};score{0.8042}adduct{DG+NH4}name{DG(17:1/17:0)};score{0.8042}adduct{DG+NH4}name{DG(17:0/17:1)};score{0.8037}adduct{DG+NH4}name{DG(15:1/19:0)};score{0.8035}adduct{DG+NH4}name{DG(18:0/16:1)};score{0.8028}adduct{DG+NH4}name{DG(14:0/20:1)};score{0.8026}adduct{DG+N…	0		M613T788_POS	612.562	788.055	M613T788_POS	388pos	612.556	786.18	9.22274	1.875	DG(16:0/18:1)+NH4	DG(34:1)+NH4	_508	MetDDA	p180174 pos ms2	1.88019e+08	1.54083e+08	1.57501e+08	1.99786e+08	1.61624e+08	1.55932e+08	2.58521e+08	2.04478e+08	1.96531e+08
291POS	18972	M613T828_POS	612.595	612.59	612.605	827.631	810.827	831.365	48	8	8	8	5	7	50341190		[M+H]+ 611.579	542	6	518	TRUE	FALSE	3	score{0.9861}adduct{PhytoCer+H}name{Cer(t18:0/20:0)};score{0.8821}adduct{PhytoCer+H}name{Cer(t14:0/24:0)};score{0.8644}adduct{PhytoCer+H}name{Cer(t16:0/22:0)}	0		M613T828_POS	612.595	827.631	M613T828_POS	107pos	612.593	828.155	4.51277	0.523907	Cer(d18:0+pO/20:0)+H	Cer(d38:0+pO)+H	_511	MetDDA	p180174 pos ms2	1.43423e+08	9.80566e+07	1.52727e+08	1.52048e+08	1.52113e+08	8.73161e+07	6.35116e+07	1.51971e+08	7.2081e+07
292POS	19014	M613T414_2_POS	613.445	613.438	613.452	413.766	410.779	417.608	41	7	7	6	5	5	14506590	[M]+		455	6	322	TRUE	TRUE	0		0		M613T414_2_POS	613.445	413.766	M613T414_2_POS	1898pos	613.444	410.22	2.34495	3.546	TG(33:3)+Na	TG(33:3)+Na	_513	MetDDA	p180174 pos ms2	3.12815e+07	2.57642e+07	3.18859e+07	3.18791e+07	3.18789e+07	3.36828e+07	1.46547e+07	6.45512e+07	5.07832e+07
293POS	19024	M613T568_POS	613.476	613.468	613.481	568.392	554.779	571.88	41	8	8	8	5	7	34474450	[M]+	[M+H-H20]+ 630.483	375	12	1157	TRUE	FALSE	0		0		M613T568_POS	613.476	568.392	M613T568_POS	630pos	613.483	558.24	11.6574	10.152	DG(36:6)+H	DG(36:6)+H	_515	MetDDA	p180174 pos ms2	5.68414e+07	4.85268e+07	5.70161e+07	5.35518e+07	6.70038e+07	6.05053e+07	1.53479e+08	2.05708e+07	7.54538e+07
294POS	19025	M613T582_1_POS	613.475	613.468	613.48	582.083	579.861	599.075	35	6	6	7	5	7	20900720	[M]+	[M+H-H20]+ 630.48	368	10	1136	TRUE	FALSE	0		0		M613T582_1_POS	613.475	582.083	M613T582_1_POS	631pos	613.483	580.955	12.1464	1.12843	DG(36:6)+H	DG(36:6)+H	_516	MetDDA	p180174 pos ms2	2.77068e+07	2.79489e+07	3.01271e+07	2.81241e+07	3.37868e+07	9.73742e+06	9.24728e+07	1.53389e+07	3.54843e+07
295POS	19186	M615T919_2_POS	614.576	614.57	614.584	918.751	904.555	934.542	44	8	8	8	5	8	163549300		[M+NH4]+ 596.538	339	17	184	TRUE	FALSE	7	score{0.967}adduct{DG+NH4}name{DG(18:0/16:0)};score{0.9665}adduct{DG+NH4}name{DG(16:0/18:0)};score{0.8039}adduct{DG+NH4}name{DG(15:0/19:0)};score{0.8029}adduct{DG+NH4}name{DG(14:0/20:0)};score{0.8026}adduct{DG+NH4}name{DG(19:0/15:0)};score{0.8013}adduct{DG+NH4}name{DG(13:0/21:0)};score{0.801}adduct{DG+NH4}name{DG(20:0/14:0)}	0		M615T919_2_POS	614.576	918.751	M615T919_2_POS	387pos	614.572	919.002	7.15859	0.25087	DG(18:0/16:0)+NH4	DG(34:0)+NH4	_526	MetDDA	p180174 pos ms2	2.20414e+08	2.13926e+08	1.80155e+08	2.24051e+08	2.13709e+08	1.67638e+08	6.41159e+07	3.08949e+07	1.53051e+08
296POS	19223	M615T508_3_POS	615.462	615.455	615.469	507.744	492.565	532.042	74	8	7	7	5	6	5895716			358	14	392	TRUE	TRUE	0		0		M615T508_3_POS	615.462	507.744	M615T508_3_POS	1978pos	615.462	513.9	0.29815	6.156	TG(6:0/11:3/18:2)+H	TG(35:5)+H	_527	MetDDA	p180174 pos ms2	8.37328e+06	8.56951e+06	8.36922e+06	9.21044e+06	8.37408e+06	8.66996e+06	6.76883e+06	1.39801e+07	1.4736e+07
297POS	19224	M615T454_POS	615.463	615.455	615.47	453.8	443.983	455.806	32	7	5	5	5	4	8451637	[M]+	[M+Na]+ 592.473	627	8	274	TRUE	FALSE	0		0		M615T454_POS	615.463	453.8	M615T454_POS	1977pos	615.462	455.145	1.11055	1.34414	TG(6:0/11:3/18:2)+H	TG(35:5)+H	_528	MetDDA	p180174 pos ms2	9.72884e+06	9.44146e+06	1.00136e+07	1.0011e+07	1.00084e+07	5.13247e+06	4.59749e+06	2.46585e+07	1.95768e+07
298POS	19241	M615T623_2_POS	615.492	615.485	615.5	622.571	608.197	636.345	82	8	7	8	5	7	121455200		[M+H-H20]+ 632.508	208	18	827	TRUE	FALSE	0		0		M615T623_2_POS	615.492	622.571	M615T623_2_POS	2048pos	615.498	622.765	9.9132	0.193898	TG(14:0p/10:2/12:2)+H	TG(36:4p)+H	_529	MetDDA	p180174 pos ms2	1.43722e+08	1.50247e+08	1.74581e+08	1.42377e+08	1.42882e+08	7.6685e+07	1.76941e+08	3.93962e+07	1.63152e+08
299POS	19252	M615T562_POS	615.5	615.492	615.507	562.306	558.864	582.575	82	8	7	8	5	8	74870180	[M]+	[M+NH4]+ 597.476 [M+H]+ 614.499	454	28	1220	TRUE	FALSE	0		0		M615T562_POS	615.5	562.306	M615T562_POS	2045pos	615.498	561.355	2.75955	0.950879	TG(12:0p/12:2/12:2)+H	TG(36:4p)+H	_533	MetDDA	p180174 pos ms2	1.81529e+08	1.75511e+08	1.89836e+08	1.86864e+08	1.8683e+08	9.87278e+07	4.63458e+08	2.09435e+08	1.77329e+08
300POS	19254	M616T635_POS	615.506	615.5	615.515	634.847	633.058	636.451	40	7	6	8	5	7	50939620	[M]+	[M+H-H20]+ 632.51	227	12	1039	TRUE	FALSE	0		0		M616T635_POS	615.506	634.847	M616T635_POS	623pos	615.498	634.093	12.3451	0.753769	DG(18:4/18:1)+H	DG(36:5)+H	_535	MetDDA	p180174 pos ms2	8.41379e+07	7.93521e+07	6.56404e+07	8.38185e+07	8.39257e+07	2.08174e+07	5.68801e+07	1.95333e+07	5.67783e+07
301POS	19255	M616T708_1_POS	615.504	615.5	615.515	708.268	706.484	729.216	39	7	6	7	5	6	108719600		[M+H]+ 614.495	111	9	89	TRUE	TRUE	0		0		M616T708_1_POS	615.504	708.268	M616T708_1_POS	625pos	615.498	708.964	8.6084	0.695966	DG(18:3/18:2)+H	DG(36:5)+H	_536	MetDDA	p180174 pos ms2	6.19957e+07	9.81537e+07	5.23141e+07	1.18727e+08	1.00642e+08	3.08539e+07	3.92761e+08	1.73998e+08	2.59126e+08
302POS	19256	M616T1028_POS	615.504	615.5	615.513	1028.41	1017.61	1039.03	39	4	5	4	4	4	14097270	[M]+		125	6	874	TRUE	FALSE	0		0		M616T1028_POS	615.504	1028.41	M616T1028_POS	627pos	615.498	1027.24	9.42073	1.17133	DG(18:4/18:1)+H	DG(36:5)+H	_537	MetDDA	p180174 pos ms2	2.91325e+07	3.1644e+07	2.94917e+07	3.32533e+07	4.40144e+07	339910	1.33533e+07	1.05735e+07	1.70316e+07
303POS	19409	M618T616_1_POS	617.513	617.502	617.517	615.827	604.21	625.626	78	8	7	8	5	8	220609800	[M]+	[M+H-H20]+ 634.514	280	21	808	TRUE	FALSE	0		0		M618T616_1_POS	617.513	615.827	M618T616_1_POS	602pos	617.514	614.935	1.21698	0.891402	DG(18:1/18:3)+H	DG(36:4)+H	_541	MetDDA	p180174 pos ms2	4.88083e+08	4.57765e+08	4.4022e+08	4.18041e+08	4.38832e+08	9.81008e+07	1.79926e+08	2.81686e+08	2.46015e+08
304POS	19410	M618T751_1_POS	617.509	617.502	617.517	751.054	738.526	753.063	53	8	7	8	5	7	1007134000		[M+H]+ 616.502	9	9	1948	TRUE	FALSE	0		0		M618T751_1_POS	617.509	751.054	M618T751_1_POS	609pos	617.514	751.8	7.85656	0.746073	DG(18:2/18:2)+H	DG(36:4)+H	_542	MetDDA	p180174 pos ms2	1.43643e+09	1.5649e+09	1.56615e+09	1.46803e+09	7.63887e+08	6.88762e+08	1.52586e+09	7.85363e+08	1.39492e+09
305POS	19414	M618T669_2_POS	617.516	617.512	617.524	669.085	659.572	682.205	44	7	6	6	5	6	25620260		[M+H-2H2O]+ 652.539	91	18	1513	TRUE	TRUE	0		0		M618T669_2_POS	617.516	669.085	M618T669_2_POS	605pos	617.514	667.281	3.47926	1.80372	DG(18:1/18:3)+H	DG(36:4)+H	_543	MetDDA	p180174 pos ms2	8.97445e+07	6.47303e+07	9.03341e+07	1.00371e+08	9.72326e+07	3.95358e+07	6.85816e+07	4.48336e+07	9.66327e+07
306POS	19416	M618T590_POS	617.516	617.512	617.524	590.254	584.724	596.332	21	4	5	4	3	4	9285746		[M+H-H20]+ 634.52	441	20	972	TRUE	FALSE	0		0		M618T590_POS	617.516	590.254	M618T590_POS	600pos	617.514	591.82	3.15538	1.56613	DG(18:1/18:3)+H	DG(36:4)+H	_544	MetDDA	p180174 pos ms2	2.83785e+07	3.51009e+07	3.50353e+07	3.94946e+07	3.04644e+07	7.42388e+06	1.24614e+07	4.43937e+07	6.44461e+07
307POS	19509	M619T807_2_POS	618.584	618.575	618.588	806.616	804.379	811.193	46	8	8	8	5	8	24553670	[M]+	[M+H]+ 617.571	146	0	0	FALSE	FALSE	0		0		M619T807_2_POS	618.584	806.616	M619T807_2_POS	132pos	618.582	807.235	3.28088	0.61872	Cer(d18:1/22:2)+H	Cer(d40:3)+H	_548	MetDDA	p180174 pos ms2	1.04055e+08	1.04314e+08	1.08677e+08	1.08568e+08	1.08528e+08	7.60695e+07	8.6213e+07	8.51329e+07	9.72516e+07
308POS	19571	M620T801_2_POS	619.53	619.521	619.535	800.643	786.243	816.399	56	8	8	8	5	8	684662100	[M]+	[M+H]+ 618.516	3	30	1400	TRUE	FALSE	0		0		M620T801_2_POS	619.53	800.643	M620T801_2_POS	553pos	619.53	801.645	0.158992	1.00261	DG(18:1/18:2)+H	DG(36:3)+H	_549	MetDDA	p180174 pos ms2	1.75786e+09	1.73019e+09	1.76435e+09	1.98286e+09	2.0318e+09	1.32621e+09	2.20921e+09	1.27702e+09	1.5256e+09
309POS	19679	M621T874_2_POS	620.599	620.593	620.607	874.014	862.487	877.933	83	8	8	8	5	8	39489070	[M]+	[M+H]+ 619.6	393	17	224	TRUE	FALSE	0		0		M621T874_2_POS	620.599	874.014	M621T874_2_POS	131pos	620.598	875.678	2.54512	1.66446	Cer(d18:2/22:0)+H	Cer(d40:2)+H	_558	MetDDA	p180174 pos ms2	1.53022e+08	1.53107e+08	1.57794e+08	1.59534e+08	1.59518e+08	1.76447e+08	8.19113e+07	1.4773e+08	1.48755e+08
310POS	19742	M622T856_POS	621.547	621.537	621.551	855.894	852.836	881.153	76	8	7	8	5	8	374608600	[M]+		55	19	586	TRUE	FALSE	0		0		M622T856_POS	621.547	855.894	M622T856_POS	485pos	621.545	855.367	2.97403	0.52627	DG(18:1/18:1)+H	DG(36:2)+H	_559	MetDDA	p180174 pos ms2	6.75907e+08	6.10815e+08	6.93929e+08	6.36967e+08	6.71892e+08	2.35914e+08	2.63092e+08	1.40281e+08	4.34685e+08
311POS	19743	M622T925_POS	621.542	621.538	621.552	925.493	911.436	927.742	51	8	8	8	5	8	20993070		[M+Na]+ 598.56	89	15	586	TRUE	TRUE	0		0		M622T925_POS	621.542	925.493	M622T925_POS	489pos	621.545	927.9	4.90956	2.407	DG(18:1/18:1)+H	DG(36:2)+H	_560	MetDDA	p180174 pos ms2	3.89565e+07	3.896e+07	3.74518e+07	3.84854e+07	3.8484e+07	7.31329e+07	8.68736e+06	2.30176e+07	2.59229e+07
312POS	19808	M623T771_1_POS	622.535	622.528	622.542	770.571	760.458	804.555	56	8	7	8	5	8	164653700	[M]+	[M+NH4]+ 604.496	82	14	298	TRUE	FALSE	10	score{0.9697}adduct{DG+NH4}name{DG(18:2/17:1)};score{0.9689}adduct{DG+NH4}name{DG(17:1/18:2)};score{0.9614}adduct{DG+NH4}name{DG(18:1/17:2)};score{0.961}adduct{DG+NH4}name{DG(17:2/18:1)};score{0.9066}adduct{DG+NH4}name{DG(18:3/17:0)};score{0.9065}adduct{DG+NH4}name{DG(17:0/18:3)};score{0.8041}adduct{DG+NH4}name{DG(15:0/20:3)};score{0.8039}adduct{DG+NH4}name{DG(15:1/20:2)};score{0.8027}adduct{DG+N…	0		M623T771_1_POS	622.535	770.571	M623T771_1_POS	463pos	622.541	770.897	8.99628	0.326672	DG(17:1/18:2)+NH4	DG(35:3)+NH4	_565	MetDDA	p180174 pos ms2	3.85352e+08	3.06445e+08	3.08827e+08	2.68959e+08	2.31154e+08	1.50196e+08	3.28283e+08	4.46223e+07	4.29611e+08
313POS	19828	M623T940_2_POS	622.616	622.61	622.625	939.753	924.269	957.663	52	8	8	8	5	8	87212100	[M]+	[M+H]+ 621.608	386	22	230	TRUE	FALSE	1	score{0.9587}adduct{Cer+H}name{Cer(d18:1/22:0)}	0		M623T940_2_POS	622.616	939.753	M623T940_2_POS	128pos	622.613	940.118	4.86576	0.364656	Cer(d18:1/22:0)+H	Cer(d40:1)+H	_566	MetDDA	p180174 pos ms2	2.06779e+08	2.17147e+08	1.94173e+08	2.4484e+08	2.16873e+08	4.7147e+08	1.78669e+08	2.1442e+08	2.61849e+08
314POS	19884	M624T922_POS	623.564	623.555	623.566	922.457	919.832	925.4	38	8	7	8	5	8	75881980		[M+2H]2+ 1245.12	59	2	606	TRUE	FALSE	0		0		M624T922_POS	623.564	922.457	M624T922_POS	471pos	623.561	922.934	4.48791	0.476991	DG(18:0/18:1)+H	DG(36:1)+H	_569	MetDDA	p180174 pos ms2	7.36995e+07	7.37169e+07	6.45418e+07	7.36212e+07	6.64701e+07	2.32329e+07	2.73378e+07	1.63929e+07	2.88826e+07
315POS	19943	M625T627_POS	624.524	624.515	624.53	626.505	614.941	652.054	62	8	7	5	5	7	18039510	[M]+	[M+K]+ 585.554 [M+Na]+ 601.528 [M+NH4]+ 606.483 [M+H]+ 623.51	690	13	455	TRUE	FALSE	0		0		M625T627_POS	624.524	626.505	M625T627_POS	1934pos	624.52	628.34	6.13988	1.83535	TG(16:0/8:0/10:2)+NH4	TG(34:2)+NH4	_574	MetDDA	p180174 pos ms2	3.85944e+07	3.86589e+07	3.97035e+07	4.32269e+07	3.86133e+07	2.81795e+07	2.67948e+07	4.2116e+07	2.88049e+07
316POS	19944	M625T544_2_POS	624.523	624.515	624.529	543.962	528.374	545.427	44	6	6	7	5	6	21822760	[M]+		383	10	639	TRUE	FALSE	0		0		M625T544_2_POS	624.523	543.962	M625T544_2_POS	1926pos	624.52	544.478	5.65952	0.515909	TG(6:0/12:2/16:0)+NH4	TG(34:2)+NH4	_575	MetDDA	p180174 pos ms2	2.91828e+07	3.89229e+07	3.79332e+07	3.92096e+07	3.61226e+07	7.97637e+06	4.06197e+07	2.93228e+07	2.3005e+07
317POS	19945	M625T557_2_POS	624.523	624.515	624.529	557.109	554.633	566.658	37	7	6	6	5	7	19196830	[M]+		237	12	350	TRUE	FALSE	0		0		M625T557_2_POS	624.523	557.109	M625T557_2_POS	1927pos	624.52	556.707	5.17915	0.401622	TG(6:0/12:2/16:0)+NH4	TG(34:2)+NH4	_576	MetDDA	p180174 pos ms2	3.87698e+07	4.30739e+07	4.05076e+07	4.81181e+07	4.04752e+07	5.19116e+07	4.25231e+07	3.85656e+07	2.89763e+07
318POS	19953	M625T824_1_POS	624.548	624.538	624.552	823.616	818.927	834.319	79	8	7	8	5	7	90761150	[M]+	[M+NH4]+ 606.511	288	11	277	TRUE	FALSE	10	score{0.9543}adduct{DG+NH4}name{DG(18:1/17:1)};score{0.9539}adduct{DG+NH4}name{DG(17:1/18:1)};score{0.8544}adduct{DG+NH4}name{DG(17:0/18:2)};score{0.8526}adduct{DG+NH4}name{DG(18:2/17:0)};score{0.8049}adduct{DG+NH4}name{DG(17:2/18:0)};score{0.8045}adduct{DG+NH4}name{DG(18:0/17:2)};score{0.8041}adduct{DG+NH4}name{DG(15:0/20:2)};score{0.804}adduct{DG+NH4}name{DG(15:1/20:1)};score{0.8027}adduct{DG+N…	0		M625T824_1_POS	624.548	823.616	M625T824_1_POS	460pos	624.556	821.642	12.73	1.97366	DG(17:1/18:1)+NH4	DG(35:2)+NH4	_580	MetDDA	p180174 pos ms2	9.54988e+07	1.08506e+08	2.90438e+07	1.2406e+08	1.23836e+08	5.39988e+07	1.9251e+08	3.6776e+07	6.78423e+07
319POS	19972	M625T967_POS	624.633	624.63	624.641	966.58	951.602	985.326	44	7	8	7	5	8	6127028	[M]+	[M+H]+ 623.623	189	1	302	TRUE	FALSE	0		0		M625T967_POS	624.633	966.58	M625T967_POS	120pos	624.629	968.193	7.01131	1.61348	Cer(d16:0/24:0)+H	Cer(d40:0)+H	_583	MetDDA	p180174 pos ms2	1.34199e+07	1.30682e+07	1.29655e+07	9.26659e+06	4.51291e+06	8.64309e+06	5.72437e+06	3.08427e+06	2.46568e+06
320POS	20105	M627T670_2_POS	626.539	626.535	626.547	670.133	652.545	712.191	76	8	7	5	5	7	33808570		[M+K]+ 587.568	91	15	420	TRUE	FALSE	0		0		M627T670_2_POS	626.539	670.133	M627T670_2_POS	1918pos	626.535	670.816	5.08269	0.683848	TG(16:0/8:0/10:1)+NH4	TG(34:1)+NH4	_591	MetDDA	p180174 pos ms2	8.35353e+07	5.97943e+07	5.66053e+07	6.36601e+07	5.93031e+07	3.38593e+07	4.22799e+07	2.30548e+07	5.05267e+07
321POS	20106	M627T617_2_POS	626.54	626.532	626.547	616.697	607.38	626.981	46	7	7	5	5	7	18323430		[M+NH4]+ 608.497	280	11	631	TRUE	TRUE	0		0		M627T617_2_POS	626.54	616.697	M627T617_2_POS	1914pos	626.535	617.716	6.83835	1.01934	TG(6:0/12:1/16:0)+NH4	TG(34:1)+NH4	_592	MetDDA	p180174 pos ms2	2.91881e+07	2.85996e+07	2.85986e+07	3.09815e+07	2.79887e+07	1.50668e+07	1.79291e+07	2.41202e+07	2.52307e+07
322POS	20108	M627T537_1_POS	626.54	626.535	626.547	537.389	522.501	547.418	54	7	5	7	4	6	10978980	[M]+	[M+K]+ 587.582 [M+Na]+ 603.556 [M+NH4]+ 608.51 [M+H]+ 625.538	734	2	353	TRUE	FALSE	0		0		M627T537_1_POS	626.54	537.389	M627T537_1_POS	1908pos	626.535	540.098	7.47678	2.70887	TG(4:0/14:0/16:1)+NH4	TG(34:1)+NH4	_594	MetDDA	p180174 pos ms2	7.77572e+06	1.71146e+07	1.38588e+07	2.91159e+07	1.4339e+07	2.51923e+07	1.14587e+07	1.54856e+07	1.64691e+07
323POS	20109	M627T595_POS	626.539	626.533	626.546	595.314	592.962	605.772	28	7	6	4	4	4	20990490		[M+NH4]+ 608.505	635	7	338	TRUE	FALSE	0		0		M627T595_POS	626.539	595.314	M627T595_POS	1913pos	626.535	594.848	6.35954	0.466045	TG(6:0/10:0/18:1)+NH4	TG(34:1)+NH4	_595	MetDDA	p180174 pos ms2	3.18429e+07	3.23366e+07	1.95199e+07	3.78676e+07	3.4248e+07	1.50173e+07	1.58865e+07	3.90122e+07	5.41088e+06
324POS	20120	M627T885_POS	626.565	626.555	626.57	884.584	870.38	909.892	81	8	8	8	5	8	48929700		[M+NH4]+ 608.527	543	2	395	TRUE	FALSE	10	score{0.9983}adduct{DG+NH4}name{DG(17:0/18:1)};score{0.9981}adduct{DG+NH4}name{DG(18:1/17:0)};score{0.878}adduct{DG+NH4}name{DG(15:0/20:1)};score{0.8767}adduct{DG+NH4}name{DG(20:1/15:0)};score{0.805}adduct{DG+NH4}name{DG(17:1/18:0)};score{0.8048}adduct{DG+NH4}name{DG(16:1/19:0)};score{0.8047}adduct{DG+NH4}name{DG(18:0/17:1)};score{0.804}adduct{DG+NH4}name{DG(15:1/20:0)};score{0.8038}adduct{DG+NH4…	0		M627T885_POS	626.565	884.584	M627T885_POS	458pos	626.572	886.849	10.3748	2.26462	DG(17:0/18:1)+NH4	DG(35:1)+NH4	_600	MetDDA	p180174 pos ms2	6.53214e+07	6.99887e+07	6.96813e+07	7.23169e+07	5.17873e+07	4.18717e+07	9.83283e+06	3.02189e+07	8.37707e+06
325POS	20290	M629T889_POS	628.55	628.543	628.557	889.131	869.206	893.242	81	8	7	8	5	8	168527300	[M]+		261	1	201	TRUE	FALSE	0		0		M629T889_POS	628.55	889.131	M629T889_POS	1906pos	628.551	882.395	1.37698	6.73598	TG(4:0/14:0/16:0)+NH4	TG(34:0)+NH4	_602	MetDDA	p180174 pos ms2	1.15749e+08	1.0907e+08	1.08434e+08	1.34112e+08	1.09434e+08	3.55663e+06	4.21511e+07	9.51186e+07	3.01827e+07
326POS	20303	M629T803_2_POS	628.59	628.58	628.594	803.034	800.81	820.115	58	7	6	8	5	8	17946490	[M]+	[M+H]+ 627.578	367	1	320	TRUE	TRUE	0		0		M629T803_2_POS	628.59	803.034	M629T803_2_POS	109pos	628.587	803.209	4.21499	0.17505	Cer(d18:0+pO/20:0+O)+H	Cer(d38:0+pO+O)+H	_606	MetDDA	p180174 pos ms2	4.38436e+07	4.16621e+07	3.74035e+07	4.34457e+07	6.01648e+07	5.32334e+07	1.53553e+07	2.28936e+07	1.21186e+07
327POS	20305	M629T759_2_POS	628.59	628.588	628.599	758.596	756.788	761.371	28	4	7	6	4	5	28292540		[M+K]+ 589.632	366	0	0	FALSE	FALSE	0		0		M629T759_2_POS	628.59	758.596	M629T759_2_POS	108pos	628.587	759.35	4.53316	0.754113	Cer(d18:0+pO/20:0+O)+H	Cer(d38:0+pO+O)+H	_607	MetDDA	p180174 pos ms2	3.24003e+07	3.87755e+07	5.10068e+07	3.40214e+07	3.45062e+07	4.80989e+07	1.62448e+07	2.54242e+07	3.87431e+07
328POS	20358	M629T506_POS	629.471	629.465	629.48	506.226	478.675	530.972	91	7	7	6	5	6	28748490	[M]+		484	4	978	TRUE	FALSE	0		0		M629T506_POS	629.471	506.226	M629T506_POS	2055pos	629.478	507.352	10.7495	1.12572	TG(6:0/12:2/18:3)+H	TG(36:5)+H	_610	MetDDA	p180174 pos ms2	1.96686e+07	3.58883e+07	2.79537e+07	2.54362e+07	2.55632e+07	5.84697e+07	3.95394e+07	5.20839e+07	3.36115e+07
329POS	20364	M629T546_POS	629.484	629.48	629.495	545.906	529.596	564.416	81	8	6	7	5	6	9244383			383	10	220	TRUE	FALSE	0		0		M629T546_POS	629.484	545.906	M629T546_POS	2058pos	629.478	546.185	9.42598	0.27884	TG(8:0/10:2/18:3)+H	TG(36:5)+H	_612	MetDDA	p180174 pos ms2	1.74522e+07	1.33153e+07	2.90528e+07	2.94079e+07	2.87242e+07	2.00249e+07	4.38484e+07	1.68888e+07	2.45163e+07
330POS	20467	M631T672_2_POS	630.512	630.508	630.522	671.841	662.469	673.254	34	7	6	6	5	5	98931830			145	2	757	TRUE	FALSE	9	score{0.9945}adduct{DG+NH4}name{DG(18:3/18:3)};score{0.9404}adduct{DG+NH4}name{DG(18:2/18:4)};score{0.9372}adduct{DG+NH4}name{DG(18:4/18:2)};score{0.8049}adduct{DG+NH4}name{DG(16:1/20:5)};score{0.8039}adduct{DG+NH4}name{DG(20:5/16:1)};score{0.803}adduct{DG+NH4}name{DG(14:0/22:6)};score{0.8028}adduct{DG+NH4}name{DG(14:1/22:5)};score{0.8009}adduct{DG+NH4}name{DG(22:6/14:0)};score{0.8006}adduct{DG+N…	0		M631T672_2_POS	630.512	671.841	M631T672_2_POS	632pos	630.509	671.634	4.91584	0.206271	DG(18:3/18:3)+NH4	DG(36:6)+NH4	_618	MetDDA	p180174 pos ms2	1.36823e+08	1.36619e+08	1.3019e+08	1.25336e+08	1.3659e+08	1.77188e+08	2.23769e+08	9.41219e+07	1.64723e+08
331POS	20562	M631T609_2_POS	631.497	631.49	631.505	609.108	596.047	625.101	66	8	7	8	5	7	13199630	[M]+	[M+Na]+ 608.51	218	9	184	TRUE	FALSE	0		0		M631T609_2_POS	631.497	609.108	M631T609_2_POS	2044pos	631.493	618.597	6.30802	9.48925	TG(6:0/12:2/18:2)+H	TG(36:4)+H	_625	MetDDA	p180174 pos ms2	4.67529e+07	3.05016e+07	2.38817e+07	2.24556e+07	2.16725e+07	3.13578e+07	6.72135e+07	4.34243e+07	9.06729e+07
332POS	20563	M631T582_2_POS	631.496	631.49	631.505	582.372	579.861	584.038	38	7	6	8	5	7	67444840		[M+H]+ 630.48	368	25	791	TRUE	FALSE	0		0		M631T582_2_POS	631.496	582.372	M631T582_2_POS	2041pos	631.493	582.161	4.40779	0.21171	TG(6:0/12:2/18:2)+H	TG(36:4)+H	_626	MetDDA	p180174 pos ms2	1.62558e+08	1.64859e+08	1.54159e+08	1.6479e+08	1.64808e+08	9.28804e+07	3.96968e+08	1.44846e+08	1.57985e+08
333POS	20564	M631T568_2_POS	631.496	631.49	631.505	568.438	566.648	570.094	36	7	6	8	5	7	56160260		[M+H]+ 630.483	375	22	760	TRUE	FALSE	0		0		M631T568_2_POS	631.496	568.438	M631T568_2_POS	2039pos	631.493	567.251	4.24943	1.1863	TG(6:0/12:2/18:2)+H	TG(36:4)+H	_627	MetDDA	p180174 pos ms2	1.48475e+08	1.48588e+08	1.48474e+08	1.61884e+08	1.5101e+08	9.21271e+07	3.20249e+08	1.50184e+08	1.60653e+08
334POS	20566	M631T553_POS	631.496	631.49	631.505	552.586	538.452	557.229	31	5	6	5	4	6	19663980			389	15	1063	TRUE	FALSE	0		0		M631T553_POS	631.496	552.586	M631T553_POS	1909pos	631.491	554.16	8.84961	1.574	TG(34:1)+Na	TG(34:1)+Na	_628	MetDDA	p180174 pos ms2	3.64082e+07	2.4555e+07	2.68591e+07	2.45197e+07	2.46291e+07	5.71442e+06	2.0309e+07	4.74947e+07	6.07269e+07
335POS	20684	M633T708_2_POS	632.53	632.525	632.54	708.362	691.709	709.68	39	7	7	8	5	7	1091335000		[M+NH4]+ 614.495	111	21	282	TRUE	FALSE	10	score{0.9111}adduct{DG+NH4}name{DG(18:2/18:3)};score{0.9099}adduct{DG+NH4}name{DG(18:3/18:2)};score{0.8063}adduct{DG+NH4}name{DG(18:1/18:4)};score{0.8059}adduct{DG+NH4}name{DG(18:4/18:1)};score{0.8051}adduct{DG+NH4}name{DG(16:0/20:5)};score{0.805}adduct{DG+NH4}name{DG(16:1/20:4)};score{0.8041}adduct{DG+NH4}name{DG(20:5/16:0)};score{0.8039}adduct{DG+NH4}name{DG(20:4/16:1)};score{0.803}adduct{DG+NH…	0		M633T708_2_POS	632.53	708.362	M633T708_2_POS	624pos	632.525	708.964	7.50874	0.601966	DG(18:3/18:2)+NH4	DG(36:5)+NH4	_634	MetDDA	p180174 pos ms2	1.38535e+09	1.30244e+09	1.30411e+09	1.37535e+09	1.08555e+09	8.37486e+08	7.2873e+08	1.13864e+09	1.69845e+09
336POS	20686	M633T725_2_POS	632.529	632.526	632.539	725.096	723.822	726.834	31	7	5	6	5	4	96875790		[M+K]+ 593.56 [M+Na]+ 609.534 [M+NH4]+ 614.489 [M+H]+ 631.516	61	15	466	TRUE	FALSE	10	score{0.9873}adduct{DG+NH4}name{DG(18:1/18:4)};score{0.9847}adduct{DG+NH4}name{DG(18:4/18:1)};score{0.8972}adduct{DG+NH4}name{DG(18:2/18:3)};score{0.8938}adduct{DG+NH4}name{DG(18:3/18:2)};score{0.8051}adduct{DG+NH4}name{DG(16:0/20:5)};score{0.805}adduct{DG+NH4}name{DG(16:1/20:4)};score{0.8041}adduct{DG+NH4}name{DG(20:5/16:0)};score{0.8039}adduct{DG+NH4}name{DG(20:4/16:1)};score{0.803}adduct{DG+NH…	0		M633T725_2_POS	632.529	725.096	M633T725_2_POS	626pos	632.525	725.272	6.08589	0.175866	DG(18:3/18:2)+NH4	DG(36:5)+NH4	_635	MetDDA	p180174 pos ms2	2.71701e+08	2.56898e+08	2.59313e+08	3.13667e+08	2.09037e+08	3.20781e+08	1.52245e+08	2.17581e+08	5.05487e+08
337POS	20770	M634T622_1_POS	633.514	633.507	633.522	621.849	599.731	625.261	58	8	7	8	5	7	234296000		[M+H]+ 632.508	208	21	752	TRUE	FALSE	0		0		M634T622_1_POS	633.514	621.849	M634T622_1_POS	2023pos	633.509	620.849	7.31397	0.9998	TG(6:0/12:2/18:1)+H	TG(36:3)+H	_640	MetDDA	p180174 pos ms2	3.08574e+08	2.97039e+08	2.99708e+08	2.8148e+08	3.03365e+08	8.40782e+07	2.22909e+08	2.41574e+08	1.58099e+08
338POS	20771	M634T635_2_POS	633.514	633.508	633.522	634.896	633.055	650.953	43	8	7	8	5	7	95876760		[M+H]+ 632.51	227	18	590	TRUE	FALSE	0		0		M634T635_2_POS	633.514	634.896	M634T635_2_POS	2025pos	633.509	635.247	7.31397	0.350652	TG(6:0/12:2/18:1)+H	TG(36:3)+H	_641	MetDDA	p180174 pos ms2	2.93242e+08	2.88362e+08	2.8862e+08	2.88424e+08	2.95693e+08	7.62221e+07	2.46452e+08	2.13637e+08	1.46973e+08
339POS	20774	M634T533_2_POS	633.514	633.508	633.522	532.747	529.437	550.69	35	4	4	8	4	6	7688161			597	25	800	TRUE	TRUE	0		0		M634T533_2_POS	633.514	532.747	M634T533_2_POS	2016pos	633.509	531.481	8.41891	1.26649	TG(6:0/12:2/18:1)+H	TG(36:3)+H	_642	MetDDA	p180174 pos ms2	4.94414e+07	4.38032e+07	4.44825e+07	4.5965e+07	5.71015e+07	5.58695e+06	5.25507e+07	3.97594e+07	2.61219e+07
340POS	20873	M635T698_POS	634.543	634.535	634.55	698.143	695.935	728.929	68	8	8	7	5	7	72437410			477	13	260	TRUE	TRUE	10	score{0.9633}adduct{DG+NH4}name{DG(18:2/18:2)};score{0.9613}adduct{DG+NH4}name{DG(18:1/18:3)};score{0.9608}adduct{DG+NH4}name{DG(18:3/18:1)};score{0.8054}adduct{DG+NH4}name{DG(18:4/18:0)};score{0.8052}adduct{DG+NH4}name{DG(18:0/18:4)};score{0.8051}adduct{DG+NH4}name{DG(16:0/20:4)};score{0.805}adduct{DG+NH4}name{DG(16:1/20:3)};score{0.8041}adduct{DG+NH4}name{DG(20:4/16:0)};score{0.8039}adduct{DG+N…	0		M635T698_POS	634.543	698.143	M635T698_POS	607pos	634.541	698.004	3.46628	0.138799	DG(36:4)+NH4	DG(36:4)+NH4	_653	MetDDA	p180174 pos ms2	1.46797e+08	1.54186e+08	1.6975e+08	1.79214e+08	1.57816e+08	1.83789e+08	1.94453e+08	1.69799e+08	1.45702e+08
341POS	20874	M635T751_3_POS	634.542	634.536	634.548	751.111	737.356	768.107	46	8	8	8	5	8	11508310000	[M]+	[M+NH4]+ 616.502	9	26	616	TRUE	FALSE	10	score{0.9932}adduct{DG+NH4}name{DG(18:2/18:2)};score{0.9052}adduct{DG+NH4}name{DG(18:1/18:3)};score{0.9046}adduct{DG+NH4}name{DG(18:3/18:1)};score{0.8054}adduct{DG+NH4}name{DG(18:4/18:0)};score{0.8052}adduct{DG+NH4}name{DG(18:0/18:4)};score{0.8051}adduct{DG+NH4}name{DG(16:0/20:4)};score{0.805}adduct{DG+NH4}name{DG(16:1/20:3)};score{0.8041}adduct{DG+NH4}name{DG(20:4/16:0)};score{0.8039}adduct{DG+N…	0		M635T751_3_POS	634.542	751.111	M635T751_3_POS	608pos	634.541	751.8	1.57515	0.688573	DG(18:2/18:2)+NH4	DG(36:4)+NH4	_654	MetDDA	p180174 pos ms2	2.02333e+10	2.04181e+10	2.04408e+10	2.04411e+10	1.93856e+10	1.61812e+10	2.59351e+10	1.47552e+10	2.16129e+10
342POS	20875	M635T782_2_POS	634.542	634.536	634.549	781.623	779.374	794.779	41	7	8	7	5	7	143848100	[M]+	[M+NH4]+ 616.516	88	22	606	TRUE	FALSE	9	score{0.9907}adduct{DG+NH4}name{DG(18:2/18:2)};score{0.8054}adduct{DG+NH4}name{DG(18:4/18:0)};score{0.8054}adduct{DG+NH4}name{DG(18:3/18:1)};score{0.8053}adduct{DG+NH4}name{DG(18:1/18:3)};score{0.8052}adduct{DG+NH4}name{DG(18:0/18:4)};score{0.805}adduct{DG+NH4}name{DG(16:1/20:3)};score{0.8039}adduct{DG+NH4}name{DG(20:3/16:1)};score{0.8031}adduct{DG+NH4}name{DG(14:0/22:4)};score{0.8008}adduct{DG+N…	0		M635T782_2_POS	634.542	781.623	M635T782_2_POS	611pos	634.541	782.357	2.20553	0.733915	DG(18:2/18:2)+NH4	DG(36:4)+NH4	_655	MetDDA	p180174 pos ms2	3.11697e+08	3.11484e+08	3.25637e+08	3.15966e+08	3.05638e+08	4.20829e+08	2.67539e+08	1.28613e+08	4.32637e+08
343POS	20878	M635T616_POS	634.548	634.543	634.557	616.033	601.891	627.203	70	7	7	8	5	7	19909640			280	4	992	TRUE	FALSE	9	score{0.9775}adduct{DG+NH4}name{DG(18:2/18:2)};score{0.8816}adduct{DG+NH4}name{DG(18:1/18:3)};score{0.8766}adduct{DG+NH4}name{DG(18:3/18:1)};score{0.8051}adduct{DG+NH4}name{DG(16:0/20:4)};score{0.805}adduct{DG+NH4}name{DG(16:1/20:3)};score{0.8041}adduct{DG+NH4}name{DG(20:4/16:0)};score{0.8039}adduct{DG+NH4}name{DG(20:3/16:1)};score{0.8031}adduct{DG+NH4}name{DG(14:0/22:4)};score{0.8008}adduct{DG+N…	0		M635T616_POS	634.548	616.033	M635T616_POS	601pos	634.541	614.935	11.3459	1.0979	DG(18:1/18:3)+NH4	DG(36:4)+NH4	_656	MetDDA	p180174 pos ms2	2.76471e+07	2.58748e+07	2.2134e+07	2.68275e+07	2.58162e+07	3.67139e+06	2.93254e+06	4.72863e+07	1.89962e+07
344POS	20898	M635T911_2_POS	634.616	634.61	634.624	911.282	897.526	921.781	68	8	8	8	5	8	13071830		[M+H]+ 633.603	182	0	0	FALSE	FALSE	0		0		M635T911_2_POS	634.616	911.282	M635T911_2_POS	138pos	634.613	911.963	4.30103	0.6814	Cer(d18:2/23:0)+H	Cer(d41:2)+H	_660	MetDDA	p180174 pos ms2	5.18167e+07	5.17944e+07	5.20474e+07	5.47117e+07	5.38597e+07	6.01363e+07	2.21312e+07	3.89953e+07	4.18185e+07
345POS	20922	M635T534_2_POS	635.429	635.42	635.433	534.303	531.107	549.858	53	7	6	6	5	5	14482530			597	21	133	TRUE	FALSE	0		0		M635T534_2_POS	635.429	534.303	M635T534_2_POS	2063pos	635.431	532.8	2.54395	1.503	TG(37:9)+H	TG(37:9)+H	_661	MetDDA	p180174 pos ms2	3.2223e+07	3.21372e+07	2.89854e+07	3.42048e+07	2.79142e+07	6.25662e+06	2.82749e+07	2.37933e+07	5.76056e+07
346POS	20961	M636T680_1_POS	635.526	635.518	635.532	680.035	660.525	709.538	74	7	6	5	5	7	22396700			102	4	708	TRUE	FALSE	0		0		M636T680_1_POS	635.526	680.035	M636T680_1_POS	2006pos	635.525	681.515	1.86224	1.48039	TG(6:0/12:2/18:0)+H	TG(36:2)+H	_663	MetDDA	p180174 pos ms2	1.04729e+08	1.21982e+08	1.22521e+08	6.05175e+07	1.38815e+08	7.21776e+06	2.02505e+07	1.01281e+08	1.13095e+08
347POS	21024	M636T648_POS	636.49	636.485	636.5	648.153	647.023	650.499	35	7	6	7	3	7	1409109			66	0	0	FALSE	FALSE	0		0		M636T648_POS	636.49	648.153	M636T648_POS	836pos	636.496	648.413	9.06298	0.260007	LPC(26:0)+H	LPC(26:0)+H	_664	MetDDA	p180174 pos ms2	2.09197e+06	1.97418e+06	2.01029e+06	1.29695e+06	2.09598e+06	2.23439e+06	3.73088e+06	3.85006e+06	1.94994e+06
348POS	21055	M637T741_2_POS	636.559	636.552	636.567	740.634	725.833	763.836	89	8	7	8	5	8	525662300		[M+K]+ 597.603 [M+Na]+ 613.563 [M+NH4]+ 618.518 [M+H]+ 635.545	33	19	56	TRUE	FALSE	0		0		M637T741_2_POS	636.559	740.634	M637T741_2_POS	550pos	636.556	741.357	4.7906	0.72266	DG(18:1/18:2)+NH4	DG(36:3)+NH4	_677	MetDDA	p180174 pos ms2	7.15992e+08	1.23634e+09	1.141e+09	1.22061e+09	1.2162e+09	1.66879e+09	1.42439e+09	1.09117e+09	5.72868e+08
349POS	21056	M637T801_3_POS	636.558	636.554	636.566	800.904	798.929	804.556	40	8	8	8	5	8	16451240000		[M+NH4]+ 618.516	3	12	502	TRUE	FALSE	10	score{0.9328}adduct{DG+NH4}name{DG(18:1/18:2)};score{0.9322}adduct{DG+NH4}name{DG(18:2/18:1)};score{0.8055}adduct{DG+NH4}name{DG(18:3/18:0)};score{0.8054}adduct{DG+NH4}name{DG(18:0/18:3)};score{0.8052}adduct{DG+NH4}name{DG(16:0/20:3)};score{0.8051}adduct{DG+NH4}name{DG(16:1/20:2)};score{0.8041}adduct{DG+NH4}name{DG(20:3/16:0)};score{0.8039}adduct{DG+NH4}name{DG(20:2/16:1)};score{0.8028}adduct{DG+…	0		M637T801_3_POS	636.558	800.904	M637T801_3_POS	552pos	636.556	801.645	3.06256	0.740607	DG(18:1/18:2)+NH4	DG(36:3)+NH4	_678	MetDDA	p180174 pos ms2	4.63089e+10	5.35177e+10	4.59459e+10	4.29704e+10	4.71661e+10	3.56687e+10	4.87743e+10	2.20129e+10	3.45993e+10
350POS	21057	M637T672_POS	636.559	636.553	636.567	671.856	647.573	676.674	46	7	5	4	5	6	9921759	[M]+	[M+NH4]+ 618.532	145	20	56	TRUE	TRUE	0		0		M637T672_POS	636.559	671.856	M637T672_POS	546pos	636.556	672.6	5.10479	0.744478	DG(18:1/18:2)+NH4	DG(36:3)+NH4	_679	MetDDA	p180174 pos ms2	2.89976e+07	2.86963e+07	3.23142e+07	4.0611e+07	3.24599e+07	3.31444e+07	8.81013e+06	3.5987e+07	4.32298e+07
351POS	21088	M637T978_2_POS	636.633	636.628	636.642	977.955	962.461	980.531	45	8	8	8	5	8	23343040		[M+NH4]+ 618.606	655	5	352	TRUE	FALSE	0		0		M637T978_2_POS	636.633	977.955	M637T978_2_POS	136pos	636.629	978.335	6.25086	0.380051	Cer(d18:1/23:0)+H	Cer(d41:1)+H	_683	MetDDA	p180174 pos ms2	6.99032e+07	6.80648e+07	7.39933e+07	7.81939e+07	7.39386e+07	1.28668e+08	6.10214e+07	1.66744e+07	6.59503e+07
352POS	21228	M639T443_POS	638.526	638.519	638.532	442.624	428.983	455.104	72	8	6	7	4	5	4181338	[M]+		382	5	204	TRUE	FALSE	0		0		M639T443_POS	638.526	442.624	M639T443_POS	1955pos	638.535	442.447	14.5891	0.176758	TG(6:0/11:1/18:1)+NH4	TG(35:2)+NH4	_684	MetDDA	p180174 pos ms2	4.10819e+06	4.17101e+06	1.18648e+07	6.7548e+06	3.70828e+06	5.50831e+06	1.39513e+06	2.31105e+07	3.02572e+06
353POS	21232	M639T434_POS	638.538	638.533	638.547	433.971	428.859	444.821	68	8	7	8	5	6	12645460		[M+K]+ 599.571	611	3	160	TRUE	FALSE	0		0		M639T434_POS	638.538	433.971	M639T434_POS	1954pos	638.535	430.763	4.51735	3.20774	TG(6:0/12:2/17:0)+NH4	TG(35:2)+NH4	_686	MetDDA	p180174 pos ms2	1.26184e+07	1.83349e+07	1.77364e+07	1.84844e+07	1.85125e+07	2.00597e+07	8.52277e+06	6.57987e+07	2.75176e+07
354POS	21233	M639T454_POS	638.538	638.534	638.547	454.264	452.937	455.806	34	8	6	5	5	5	18646300	[M]+		627	8	222	TRUE	FALSE	0		0		M639T454_POS	638.538	454.264	M639T454_POS	1956pos	638.535	454.586	4.67396	0.321987	TG(6:0/11:1/18:1)+NH4	TG(35:2)+NH4	_687	MetDDA	p180174 pos ms2	1.42632e+07	1.79674e+07	1.53273e+07	1.72294e+07	1.73116e+07	2.37656e+07	1.27921e+07	6.02074e+07	2.80953e+07
355POS	21266	M639T858_POS	638.576	638.57	638.584	857.632	853.046	868.558	78	8	8	7	5	8	10574050000	[M]+	[M+NH4]+ 620.537	12	11	370	TRUE	FALSE	10	score{0.9912}adduct{DG+NH4}name{DG(18:1/18:1)};score{0.8056}adduct{DG+NH4}name{DG(18:2/18:0)};score{0.8056}adduct{DG+NH4}name{DG(17:2/19:0)};score{0.8055}adduct{DG+NH4}name{DG(18:0/18:2)};score{0.8052}adduct{DG+NH4}name{DG(16:0/20:2)};score{0.8052}adduct{DG+NH4}name{DG(16:1/20:1)};score{0.8049}adduct{DG+NH4}name{DG(19:0/17:2)};score{0.8041}adduct{DG+NH4}name{DG(20:2/16:0)};score{0.804}adduct{DG+N…	0		M639T858_POS	638.576	857.632	M639T858_POS	484pos	638.572	855.367	6.57635	2.26477	DG(18:1/18:1)+NH4	DG(36:2)+NH4	_693	MetDDA	p180174 pos ms2	1.69151e+10	1.55107e+10	1.77265e+10	1.54559e+10	1.53188e+10	1.0032e+10	9.94025e+09	6.50245e+09	1.16566e+10
356POS	21267	M639T796_POS	638.576	638.571	638.583	795.508	774.43	804.555	60	8	7	8	5	8	391800100			46	16	224	TRUE	TRUE	10	score{0.9936}adduct{DG+NH4}name{DG(18:1/18:1)};score{0.9199}adduct{DG+NH4}name{DG(18:0/18:2)};score{0.9196}adduct{DG+NH4}name{DG(18:2/18:0)};score{0.8056}adduct{DG+NH4}name{DG(17:2/19:0)};score{0.8052}adduct{DG+NH4}name{DG(16:0/20:2)};score{0.8052}adduct{DG+NH4}name{DG(16:1/20:1)};score{0.8049}adduct{DG+NH4}name{DG(19:0/17:2)};score{0.8041}adduct{DG+NH4}name{DG(20:2/16:0)};score{0.804}adduct{DG+N…	0		M639T796_POS	638.576	795.508	M639T796_POS	482pos	638.572	793.783	6.57635	1.72411	DG(18:1/18:1)+NH4	DG(36:2)+NH4	_694	MetDDA	p180174 pos ms2	7.23574e+08	3.72212e+08	7.1753e+08	7.07713e+08	6.7277e+08	1.69113e+09	6.72242e+08	9.00922e+08	2.03309e+09
357POS	21434	M641T509_2_POS	640.551	640.542	640.557	509.181	495.195	530.905	73	8	8	8	5	8	34238490	[M]+	[M+K]+ 601.582 [M+Na]+ 617.556 [M+NH4]+ 622.511 [M+H]+ 639.538	599	20	266	TRUE	FALSE	0		0		M641T509_2_POS	640.551	509.181	M641T509_2_POS	1950pos	640.551	509.915	0.209975	0.734214	TG(6:0/13:0/16:1)+NH4	TG(35:1)+NH4	_696	MetDDA	p180174 pos ms2	2.83415e+07	4.62469e+07	4.83644e+07	5.0675e+07	5.09882e+07	3.03107e+07	4.74826e+07	1.64215e+08	6.69732e+07
358POS	21444	M641T922_POS	640.588	640.58	640.595	922.358	920.385	925.4	43	8	8	8	5	8	2420208000			59	30	224	TRUE	FALSE	10	score{0.9706}adduct{DG+NH4}name{DG(18:1/18:0)};score{0.9704}adduct{DG+NH4}name{DG(18:0/18:1)};score{0.8057}adduct{DG+NH4}name{DG(17:1/19:0)};score{0.8053}adduct{DG+NH4}name{DG(16:0/20:1)};score{0.8052}adduct{DG+NH4}name{DG(16:1/20:0)};score{0.805}adduct{DG+NH4}name{DG(19:0/17:1)};score{0.8043}adduct{DG+NH4}name{DG(15:1/21:0)};score{0.8042}adduct{DG+NH4}name{DG(20:1/16:0)};score{0.804}adduct{DG+NH…	0		M641T922_POS	640.588	922.358	M641T922_POS	472pos	640.587	922.934	1.17002	0.575991	DG(18:0/18:1)+NH4	DG(36:1)+NH4	_699	MetDDA	p180174 pos ms2	2.38791e+09	2.47801e+09	1.92131e+09	2.47889e+09	2.47855e+09	9.17975e+08	1.02182e+09	6.78427e+08	1.01835e+09
359POS	21447	M641T854_POS	640.593	640.587	640.601	854.306	847.443	868.558	65	8	8	8	5	8	255338300		[M+NH4]+ 622.555	55	10	363	TRUE	TRUE	10	score{0.9689}adduct{DG+NH4}name{DG(18:1/18:0)};score{0.9688}adduct{DG+NH4}name{DG(18:0/18:1)};score{0.8057}adduct{DG+NH4}name{DG(17:1/19:0)};score{0.8053}adduct{DG+NH4}name{DG(16:0/20:1)};score{0.8052}adduct{DG+NH4}name{DG(16:1/20:0)};score{0.805}adduct{DG+NH4}name{DG(19:0/17:1)};score{0.8043}adduct{DG+NH4}name{DG(15:1/21:0)};score{0.8042}adduct{DG+NH4}name{DG(20:1/16:0)};score{0.804}adduct{DG+NH…	0		M641T854_POS	640.593	854.306	M641T854_POS	470pos	640.587	847.38	8.97527	6.926	DG(18:0/18:1)+NH4	DG(36:1)+NH4	_700	MetDDA	p180174 pos ms2	4.45991e+08	1.59843e+09	4.29959e+08	7.66273e+08	5.58319e+08	4.99823e+08	4.59414e+08	3.66943e+08	8.41154e+08
360POS	21453	M641T898_2_POS	640.626	640.618	640.63	897.723	896.333	900.168	40	8	7	8	5	8	37535800		[M+H]+ 639.613	58	5	409	TRUE	FALSE	3	score{0.966}adduct{PhytoCer+H}name{Cer(t18:0/22:0)};score{0.8884}adduct{PhytoCer+H}name{Cer(t14:0/26:0)};score{0.8721}adduct{PhytoCer+H}name{Cer(t16:0/24:0)}	0		M641T898_2_POS	640.626	897.723	M641T898_2_POS	123pos	640.624	898.134	4.00311	0.41021	Cer(d18:0+pO/22:0)+H	Cer(d40:0+pO)+H	_701	MetDDA	p180174 pos ms2	1.23996e+08	1.23964e+08	1.26769e+08	1.24151e+08	1.28465e+08	7.93841e+07	6.16034e+07	8.89859e+07	5.79038e+07
361POS	21454	M641T832_2_POS	640.625	640.618	640.631	832.133	831.015	836.227	30	5	7	5	5	7	4002131	[M]+	[M+C3H8O+H]+ 579.563	379	4	361	TRUE	TRUE	3	score{0.9799}adduct{PhytoCer+H}name{Cer(t18:0/22:0)};score{0.8965}adduct{PhytoCer+H}name{Cer(t16:0/24:0)};score{0.8882}adduct{PhytoCer+H}name{Cer(t14:0/26:0)}	0		M641T832_2_POS	640.625	832.133	M641T832_2_POS	122pos	640.624	833.261	1.66166	1.12803	Cer(d18:0+pO/22:0)+H	Cer(d40:0+pO)+H	_702	MetDDA	p180174 pos ms2	1.21521e+07	1.4737e+07	1.47356e+07	1.43953e+07	1.47302e+07	1.06979e+07	1.87976e+06	8.12321e+06	2.88795e+06
362POS	21504	M642T736_POS	641.515	641.513	641.521	736.179	722.574	762.772	40	8	6	5	5	6	35567170		[M+H]+ 640.504	143	15	89	TRUE	TRUE	0		0		M642T736_POS	641.515	736.179	M642T736_POS	662pos	641.514	736.62	2.10205	0.440161	DG(18:2/20:4)+H	DG(38:6)+H	_703	MetDDA	p180174 pos ms2	5.72227e+07	5.62204e+07	5.65471e+07	5.50624e+07	5.37255e+07	1.42852e+08	7.16246e+07	3.11804e+07	6.31532e+07
363POS	21605	M643T993_2_POS	642.606	642.597	642.611	992.619	978.34	995.964	51	8	8	8	5	8	11144910	[M]+	[M+NH4]+ 624.577	570	0	0	FALSE	FALSE	0		0		M643T993_2_POS	642.606	992.619	M643T993_2_POS	469pos	642.603	994.044	4.35648	1.42454	DG(18:0/18:0)+NH4	DG(36:0)+NH4	_706	MetDDA	p180174 pos ms2	3.77868e+07	3.7989e+07	3.74466e+07	4.06138e+07	3.74433e+07	1.88122e+07	1.62645e+07	1.58286e+07	1.93341e+07
364POS	21659	M644T801_2_POS	643.519	643.513	643.526	801.284	800.01	816.716	41	8	8	8	5	8	159492900		[M+Na]+ 620.529	3	32	92	TRUE	TRUE	0		0		M644T801_2_POS	643.519	801.284	M644T801_2_POS	483pos	643.527	793.783	12.5816	7.50061	DG(18:1/18:1)+Na	DG(36:2)+Na	_707	MetDDA	p180174 pos ms2	5.39382e+08	6.151e+08	5.76409e+08	5.60658e+08	5.60367e+08	4.21662e+08	7.04704e+08	4.72291e+08	5.4452e+08
365POS	21664	M644T784_2_POS	643.534	643.529	643.542	783.973	763.913	787.427	37	6	7	8	5	7	36581320	[M]+	[M+H]+ 642.523	107	14	112	TRUE	TRUE	0		0		M644T784_2_POS	643.534	783.973	M644T784_2_POS	657pos	643.53	785.246	6.52413	1.27269	DG(18:1/20:4)+H	DG(38:5)+H	_709	MetDDA	p180174 pos ms2	7.67757e+07	8.53823e+07	8.73166e+07	8.72769e+07	8.74343e+07	1.13612e+08	1.00538e+08	1.38399e+07	6.46755e+07
366POS	21748	M645T812_2_POS	644.6	644.592	644.607	812.36	810.714	827.735	42	8	8	8	5	8	31457900		[M+H]+ 643.586	324	1	238	TRUE	FALSE	0		0		M645T812_2_POS	644.6	812.36	M645T812_2_POS	159pos	644.598	813.103	2.91576	0.743467	Cer(d18:2/24:2)+H	Cer(d42:4)+H	_711	MetDDA	p180174 pos ms2	8.70074e+07	9.63786e+07	9.95761e+07	9.93748e+07	9.94368e+07	6.05392e+07	3.61579e+07	8.76119e+07	6.24377e+07
367POS	21835	M646T673_2_POS	645.547	645.538	645.552	673.441	670.738	684.747	41	7	5	7	5	5	21865090	[M]+	[M+Na]+ 622.558 [M+NH4]+ 627.511	145	0	0	FALSE	FALSE	0		0		M646T673_2_POS	645.547	673.441	M646T673_2_POS	649pos	645.545	673.506	2.55365	0.0651036	DG(20:1/18:3)+H	DG(38:4)+H	_712	MetDDA	p180174 pos ms2	4.38922e+07	4.89895e+07	4.84233e+07	4.7957e+07	4.62027e+07	1.40618e+07	3.52487e+07	2.24707e+07	3.34982e+07
368POS	21939	M647T872_2_POS	646.614	646.61	646.625	871.502	869.677	874.78	43	8	8	8	5	8	193244500	[M]+	[M+H]+ 645.607	307	8	316	TRUE	FALSE	0		0		M647T872_2_POS	646.614	871.502	M647T872_2_POS	158pos	646.613	871.753	1.74679	0.250859	Cer(d18:2/24:1)+H	Cer(d42:3)+H	_714	MetDDA	p180174 pos ms2	6.62219e+08	7.48406e+08	7.46646e+08	7.59536e+08	7.21808e+08	7.38357e+08	5.39333e+08	6.53429e+08	6.31749e+08
369POS	22024	M648T863_POS	647.555	647.547	647.562	863.167	838.615	865.857	39	7	6	6	5	7	38072380	[M]+	[M+H]+ 646.549	127	0	0	FALSE	FALSE	0		0		M648T863_POS	647.555	863.167	M648T863_POS	647pos	647.561	864.1	9.26794	0.932968	DG(20:1/18:2)+H	DG(38:3)+H	_715	MetDDA	p180174 pos ms2	2.5636e+07	2.61755e+07	2.87105e+07	3.64246e+07	2.64434e+07	3.04096e+07	7.25397e+07	9.5488e+06	4.94833e+07
370POS	22098	M649T568_2_POS	648.524	648.515	648.529	567.874	547.622	570.094	56	8	7	7	5	6	17082170	[M]+	[M+NH4]+ 630.483	375	15	335	TRUE	FALSE	0		0		M649T568_2_POS	648.524	567.874	M649T568_2_POS	2040pos	648.52	567.251	6.52944	0.622795	TG(6:0/12:2/18:2)+NH4	TG(36:4)+NH4	_718	MetDDA	p180174 pos ms2	3.54185e+07	3.66097e+07	3.5332e+07	3.66543e+07	3.68651e+07	3.9391e+07	7.41965e+07	2.24664e+07	4.50256e+07
371POS	22099	M649T582_2_POS	648.523	648.515	648.529	582.17	579.861	598.4	40	7	7	7	5	7	19949240		[M+NH4]+ 630.48	368	10	350	TRUE	FALSE	0		0		M649T582_2_POS	648.523	582.17	M649T582_2_POS	2042pos	648.52	582.161	5.45007	0.0097097	TG(6:0/12:2/18:2)+NH4	TG(36:4)+NH4	_719	MetDDA	p180174 pos ms2	5.27316e+07	5.38105e+07	5.18262e+07	5.38168e+07	5.37948e+07	4.89328e+07	1.26573e+08	2.73404e+07	5.11072e+07
372POS	22125	M649T894_POS	648.597	648.59	648.604	893.899	869.939	902.185	51	8	7	8	5	8	7080427	[M]+	[M+NH4]+ 630.566	247	1	104	TRUE	TRUE	0		0		M649T894_POS	648.597	893.899	M649T894_POS	139pos	648.593	895.14	7.0375	1.241	Cer(d18:1+hO/23:2)+H	Cer(d41:3+hO)+H	_725	MetDDA	p180174 pos ms2	3.30921e+07	3.20996e+07	3.3248e+07	3.40064e+07	2.63793e+07	2.55363e+07	7.82209e+06	1.54289e+07	1.61931e+07
373POS	22132	M649T949_2_POS	648.629	648.62	648.635	949.36	947.429	959.401	54	8	8	8	5	8	59915290		[M+H]+ 647.63	496	25	269	TRUE	FALSE	0		0		M649T949_2_POS	648.629	949.36	M649T949_2_POS	155pos	648.629	949.27	0.185777	0.0898083	Cer(d18:2/24:0)+H	Cer(d42:2)+H	_726	MetDDA	p180174 pos ms2	1.95423e+08	3.01344e+08	3.22538e+08	3.21903e+08	3.22591e+08	4.08321e+08	1.04174e+08	1.57059e+08	1.13292e+08
374POS	22133	M649T935_3_POS	648.63	648.62	648.635	934.851	933.067	938.066	50	8	8	8	5	8	323399100		[M+2H]2+ 1295.24	223	24	292	TRUE	FALSE	1	score{0.9955}adduct{Cer+H}name{Cer(d18:1/24:1)}	0		M649T935_3_POS	648.63	934.851	M649T935_3_POS	154pos	648.629	935.265	0.893422	0.414178	Cer(d18:1/24:1)+H	Cer(d42:2)+H	_727	MetDDA	p180174 pos ms2	1.16809e+09	1.13719e+09	1.30248e+09	1.22982e+09	1.17431e+09	1.61086e+09	6.64774e+08	7.78144e+08	7.61373e+08
375POS	22288	M651T622_POS	650.539	650.533	650.547	621.773	607.985	624.067	58	7	6	8	5	7	43898140		[M+NH4]+ 632.508	208	11	466	TRUE	FALSE	0		0		M651T622_POS	650.539	621.773	M651T622_POS	2024pos	650.535	620.849	5.04889	0.9233	TG(6:0/12:2/18:1)+NH4	TG(36:3)+NH4	_735	MetDDA	p180174 pos ms2	8.10464e+07	9.00839e+07	1.19145e+08	9.01258e+07	9.84623e+07	5.87693e+07	1.30381e+08	7.85499e+07	1.11251e+08
376POS	22289	M651T568_2_POS	650.538	650.532	650.547	568.19	560.342	571.092	41	8	7	8	5	7	57996000	[M]+	[M+NH4]+ 632.499	375	25	425	TRUE	FALSE	0		0		M651T568_2_POS	650.538	568.19	M651T568_2_POS	2020pos	650.535	567.665	4.43402	0.525218	TG(6:0/12:0/18:3)+NH4	TG(36:3)+NH4	_736	MetDDA	p180174 pos ms2	1.5045e+08	1.66886e+08	1.65349e+08	2.07716e+08	1.54256e+08	1.24009e+08	2.3788e+08	1.26881e+08	1.82143e+08
377POS	22290	M651T635_1_POS	650.539	650.532	650.547	634.936	633.058	649.164	46	7	6	8	5	7	52665340	[M]+	[M+NH4]+ 632.51	227	21	424	TRUE	FALSE	0		0		M651T635_1_POS	650.539	634.936	M651T635_1_POS	2026pos	650.535	635.247	6.12492	0.310651	TG(6:0/12:2/18:1)+NH4	TG(36:3)+NH4	_737	MetDDA	p180174 pos ms2	1.07004e+08	1.07114e+08	1.03416e+08	1.07037e+08	8.18964e+07	4.28321e+07	1.06715e+08	5.18527e+07	1.01695e+08
378POS	22291	M651T553_2_POS	650.539	650.534	650.547	553.426	535.993	558.863	35	7	6	5	5	6	56251500	[M]+		389	24	318	TRUE	FALSE	0		0		M651T553_2_POS	650.539	553.426	M651T553_2_POS	2019pos	650.535	553.506	6.12492	0.0799269	TG(6:0/12:2/18:1)+NH4	TG(36:3)+NH4	_738	MetDDA	p180174 pos ms2	1.14642e+08	1.28605e+08	1.27775e+08	1.48409e+08	1.20408e+08	1.05543e+08	1.30669e+08	9.84345e+07	1.28607e+08
379POS	22292	M651T594_2_POS	650.539	650.532	650.547	593.91	581.34	596.263	32	7	5	7	5	5	18933180	[M]+	[M+CH3CN+H]+ 608.505 [M+NH4]+ 632.51	635	11	421	TRUE	FALSE	0		0		M651T594_2_POS	650.539	593.91	M651T594_2_POS	2022pos	650.535	594.53	4.89517	0.620287	TG(6:0/12:2/18:1)+NH4	TG(36:3)+NH4	_739	MetDDA	p180174 pos ms2	3.92104e+07	3.81335e+07	3.81229e+07	4.04818e+07	3.42426e+07	3.74106e+07	6.21488e+07	2.9068e+07	4.85611e+07
380POS	22307	M651T771_1_POS	650.572	650.562	650.577	770.734	768.408	784.777	40	7	7	7	5	5	63343470			82	6	156	TRUE	FALSE	0		0		M651T771_1_POS	650.572	770.734	M651T771_1_POS	638pos	650.572	770.82	0.152942	0.086	DG(37:3)+NH4	DG(37:3)+NH4	_741	MetDDA	p180174 pos ms2	8.52704e+07	1.0789e+08	1.25825e+08	1.48079e+08	1.13606e+08	1.44946e+08	1.56304e+08	1.21924e+08	1.66411e+08
381POS	22310	M651T832_2_POS	650.575	650.57	650.585	832.173	830.881	835.79	38	7	6	8	5	7	60444990	[M]+	[M+NH4]+ 632.535	379	21	471	TRUE	FALSE	10	score{0.8062}adduct{DG+NH4}name{DG(18:3/19:0)};score{0.8061}adduct{DG+NH4}name{DG(17:0/20:3)};score{0.8061}adduct{DG+NH4}name{DG(17:1/20:2)};score{0.806}adduct{DG+NH4}name{DG(17:2/20:1)};score{0.8058}adduct{DG+NH4}name{DG(19:0/18:3)};score{0.8054}adduct{DG+NH4}name{DG(20:3/17:0)};score{0.8052}adduct{DG+NH4}name{DG(20:2/17:1)};score{0.8051}adduct{DG+NH4}name{DG(20:1/17:2)};score{0.8044}adduct{DG+N…	0		M651T832_2_POS	650.575	832.173	M651T832_2_POS	639pos	650.572	832.901	4.91796	0.728	DG(19:1/18:2)+NH4	DG(37:3)+NH4	_742	MetDDA	p180174 pos ms2	1.48054e+08	1.51556e+08	1.1647e+08	1.51618e+08	1.51476e+08	8.73404e+07	1.20511e+08	3.07428e+07	1.06914e+08
382POS	22311	M651T847_1_POS	650.575	650.57	650.585	847.444	846.423	851.95	33	7	5	5	5	5	18789910		[M+NH4]+ 632.536	133	24	400	TRUE	TRUE	10	score{0.8062}adduct{DG+NH4}name{DG(18:3/19:0)};score{0.8061}adduct{DG+NH4}name{DG(17:0/20:3)};score{0.8061}adduct{DG+NH4}name{DG(17:1/20:2)};score{0.806}adduct{DG+NH4}name{DG(17:2/20:1)};score{0.8058}adduct{DG+NH4}name{DG(19:0/18:3)};score{0.8054}adduct{DG+NH4}name{DG(20:3/17:0)};score{0.8052}adduct{DG+NH4}name{DG(20:2/17:1)};score{0.8051}adduct{DG+NH4}name{DG(20:1/17:2)};score{0.8044}adduct{DG+N…	0		M651T847_1_POS	650.575	847.444	M651T847_1_POS	640pos	650.572	847.506	4.45683	0.0616802	DG(19:1/18:2)+NH4	DG(37:3)+NH4	_743	MetDDA	p180174 pos ms2	3.75837e+07	3.88771e+07	3.13931e+07	3.83266e+07	3.88247e+07	2.00941e+07	2.26281e+07	1.32257e+07	2.98802e+07
383POS	22331	M651T1017_POS	650.647	650.638	650.652	1016.87	1015.34	1017.89	47	8	8	8	5	8	216709000	[M]+	[M+H]+ 649.639	286	35	168	TRUE	FALSE	1	score{0.9955}adduct{Cer+H}name{Cer(d18:1/24:0)}	0		M651T1017_POS	650.647	1016.87	M651T1017_POS	148pos	650.645	1017.29	3.1192	0.422005	Cer(d18:1/24:0)+H	Cer(d42:1)+H	_744	MetDDA	p180174 pos ms2	2.66562e+08	2.77684e+08	2.88439e+08	3.08599e+08	2.91487e+08	1.12272e+09	2.00813e+08	2.4489e+08	3.36e+08
384POS	22332	M651T1003_POS	650.648	650.638	650.652	1003.16	990.796	1004.78	41	6	7	8	5	6	6412685		[M+K]+ 611.674	256	22	314	TRUE	TRUE	1	score{0.9947}adduct{Cer+H}name{Cer(d18:1/24:0)}	0		M651T1003_POS	650.648	1003.16	M651T1003_POS	147pos	650.645	1004.7	5.11721	1.5417	Cer(d18:1/24:0)+H	Cer(d42:1)+H	_745	MetDDA	p180174 pos ms2	1.32158e+07	1.8333e+07	1.6831e+07	2.01541e+07	1.81508e+07	2.24214e+07	2.35682e+06	1.31799e+07	9.28883e+06
385POS	22333	M651T961_POS	650.645	650.637	650.652	960.74	947.429	978.334	57	6	6	8	5	8	7718778	[M]+	[M+Na]+ 627.661	110	28	168	TRUE	TRUE	1	score{0.9955}adduct{Cer+H}name{Cer(d18:1/24:0)}	0		M651T961_POS	650.645	960.74	M651T961_POS	145pos	650.645	962.32	0.352727	1.5799	Cer(d18:0/24:1)+H	Cer(d42:1)+H	_746	MetDDA	p180174 pos ms2	1.42899e+07	1.42905e+07	1.58777e+07	2.18527e+07	1.45876e+07	8.41089e+06	1.23741e+07	9.83726e+06	1.85964e+07
386POS	22483	M653T836_POS	652.542	652.535	652.549	836.279	811.152	854.306	85	8	8	8	5	7	181131100			316	15	509	TRUE	FALSE	0		0		M653T836_POS	652.542	836.279	M653T836_POS	2013pos	652.551	842.714	13.7393	6.4348	TG(4:0/14:0/18:2)+NH4	TG(36:2)+NH4	_747	MetDDA	p180174 pos ms2	2.84553e+08	3.37718e+08	3.51191e+08	3.37292e+08	3.15232e+08	7.82254e+06	1.47626e+08	1.11412e+08	1.06094e+08
387POS	22490	M653T617_2_POS	652.551	652.543	652.557	616.529	614.214	629.97	77	8	6	8	5	7	213638400	[M]+	[M+NH4]+ 634.514	280	19	418	TRUE	FALSE	0		0		M653T617_2_POS	652.551	616.529	M653T617_2_POS	2001pos	652.551	615.896	0.8666	0.633446	TG(4:0/14:1/18:1)+NH4	TG(36:2)+NH4	_752	MetDDA	p180174 pos ms2	2.54196e+08	3.1688e+08	3.14492e+08	2.91786e+08	3.78285e+08	2.17135e+08	2.56433e+08	2.23747e+08	2.88794e+08
388POS	22491	M653T835_POS	652.555	652.55	652.562	834.902	825.863	850.56	64	7	8	8	5	7	435217100	[M]+	[M+NH4]+ 634.518	185	17	509	TRUE	FALSE	0		0		M653T835_POS	652.555	834.902	M653T835_POS	2012pos	652.551	829.151	6.33586	5.75028	TG(4:0/16:1/16:1)+NH4	TG(36:2)+NH4	_753	MetDDA	p180174 pos ms2	4.73622e+08	4.34462e+08	4.59288e+08	4.00948e+08	4.62265e+08	9.59528e+06	4.05495e+07	2.15371e+08	1.18236e+08
389POS	22492	M653T547_POS	652.557	652.55	652.564	546.777	544.071	564.832	60	8	6	6	4	6	24906080	[M]+		212	7	364	TRUE	FALSE	0		0		M653T547_POS	652.557	546.777	M653T547_POS	1998pos	652.551	548.528	8.6345	1.75061	TG(4:0/16:1/16:1)+NH4	TG(36:2)+NH4	_754	MetDDA	p180174 pos ms2	4.51553e+07	6.39805e+07	7.96726e+07	8.30276e+07	8.77544e+07	2.2314e+08	6.45111e+07	5.9818e+07	1.06309e+08
390POS	22493	M653T669_POS	652.558	652.55	652.565	668.777	659.211	683.218	56	7	6	8	5	6	96330290	[M]+	[M+NH4]+ 634.531	347	20	703	TRUE	FALSE	0		0		M653T669_POS	652.558	668.777	M653T669_POS	2005pos	652.551	668.284	9.86043	0.493163	TG(8:0/10:1/18:1)+NH4	TG(36:2)+NH4	_755	MetDDA	p180174 pos ms2	2.22555e+08	2.21097e+08	1.598e+08	7.33048e+07	2.23479e+08	1.55201e+08	2.36624e+08	2.2145e+08	2.8328e+08
391POS	22507	M653T887_POS	652.581	652.574	652.587	887.29	881.665	890.204	35	7	8	8	5	7	33507920		[M+HCOO+2H]+ 605.558 [M+CH3CN+H]+ 610.55 [M+NH4]+ 634.55	196	17	309	TRUE	FALSE	10	score{0.9912}adduct{DG+NH4}name{DG(19:0/18:2)};score{0.991}adduct{DG+NH4}name{DG(18:2/19:0)};score{0.8062}adduct{DG+NH4}name{DG(17:0/20:2)};score{0.8061}adduct{DG+NH4}name{DG(17:1/20:1)};score{0.8061}adduct{DG+NH4}name{DG(17:2/20:0)};score{0.8054}adduct{DG+NH4}name{DG(20:2/17:0)};score{0.8053}adduct{DG+NH4}name{DG(20:1/17:1)};score{0.8051}adduct{DG+NH4}name{DG(20:0/17:2)};score{0.8046}adduct{DG+N…	0		M653T887_POS	652.581	887.29	M653T887_POS	636pos	652.587	887.443	10.1911	0.153436	DG(19:1/18:1)+NH4	DG(37:2)+NH4	_761	MetDDA	p180174 pos ms2	9.76545e+07	1.27594e+08	1.20775e+08	1.15044e+08	1.15226e+08	4.21386e+07	6.48579e+07	5.1738e+07	2.35624e+07
392POS	22508	M653T901_POS	652.581	652.576	652.587	900.601	894.245	903.132	33	7	6	8	5	7	14534720			84	5	409	TRUE	TRUE	0		0		M653T901_POS	652.581	900.601	M653T901_POS	637pos	652.587	900.753	9.8846	0.152089	DG(19:1/18:1)+NH4	DG(37:2)+NH4	_762	MetDDA	p180174 pos ms2	3.68412e+07	4.99344e+07	5.15647e+07	4.72502e+07	4.73582e+07	1.75821e+07	4.39761e+07	2.52083e+07	1.30957e+07
393POS	22525	M653T1043_2_POS	652.663	652.656	652.669	1043.49	1041.03	1045.44	39	8	8	8	5	8	8970631		[M+H]+ 651.655	329	1	276	TRUE	FALSE	0		0		M653T1043_2_POS	652.663	1043.49	M653T1043_2_POS	140pos	652.66	1044.86	4.87158	1.36788	Cer(d18:0/24:0)+H	Cer(d42:0)+H	_765	MetDDA	p180174 pos ms2	1.52606e+07	1.84276e+07	1.76267e+07	1.83982e+07	1.98585e+07	1.15487e+07	1.72002e+07	1.90519e+07	1.14687e+07
394POS	22681	M655T662_POS	654.569	654.56	654.575	662.049	658.579	684.797	62	8	7	5	5	5	76761660	[M]+		338	13	318	TRUE	FALSE	0		0		M655T662_POS	654.569	662.049	M655T662_POS	1989pos	654.567	662.248	3.33731	0.198718	TG(36:1)+NH4	TG(36:1)+NH4	_767	MetDDA	p180174 pos ms2	1.35283e+08	1.68327e+08	1.70812e+08	1.79253e+08	1.79398e+08	8.69699e+07	1.73393e+08	2.06209e+08	1.63625e+08
395POS	22682	M655T710_1_POS	654.569	654.56	654.574	709.669	686.277	723.025	47	7	6	8	5	7	77190180		[M+NH4]+ 636.537	116	9	470	TRUE	FALSE	0		0		M655T710_1_POS	654.569	709.669	M655T710_1_POS	1992pos	654.567	710.659	3.79563	0.990235	TG(6:0/12:1/18:0)+NH4	TG(36:1)+NH4	_768	MetDDA	p180174 pos ms2	1.24488e+08	1.24412e+08	1.32122e+08	1.22547e+08	1.22597e+08	2.0065e+07	4.01386e+07	8.08586e+07	9.98375e+07
396POS	22683	M655T596_POS	654.569	654.561	654.573	596.021	585.543	597.837	29	6	4	7	4	5	43852180		[M+CH3CN+H]+ 612.534	213	5	208	TRUE	FALSE	0		0		M655T596_POS	654.569	596.021	M655T596_POS	1985pos	654.567	595.659	3.79563	0.361687	TG(36:1)+NH4	TG(36:1)+NH4	_769	MetDDA	p180174 pos ms2	4.73173e+07	5.97327e+07	5.77257e+07	7.3466e+07	4.10752e+07	3.48514e+07	4.88997e+07	8.54804e+07	4.45863e+07
397POS	22684	M655T892_2_POS	654.571	654.567	654.582	892.366	873.153	916.046	75	7	8	7	5	6	535425400		[M+Na]+ 631.571	164	11	350	TRUE	FALSE	0		0		M655T892_2_POS	654.571	892.366	M655T892_2_POS	1995pos	654.567	896.851	7.00382	4.48541	TG(4:0/16:0/16:1)+NH4	TG(36:1)+NH4	_770	MetDDA	p180174 pos ms2	4.87674e+08	4.87893e+08	4.50087e+08	1.17477e+08	4.89509e+08	2.67655e+06	1.43498e+08	1.77626e+08	9.2403e+07
398POS	22685	M655T611_POS	654.571	654.568	654.582	610.65	607.854	625.535	67	8	7	7	5	7	76683180	[M]+	[M+H]+ 653.57	201	7	318	TRUE	TRUE	0		0		M655T611_POS	654.571	610.65	M655T611_POS	1986pos	654.567	606.767	6.54551	3.88269	TG(6:0/12:0/18:1)+NH4	TG(36:1)+NH4	_771	MetDDA	p180174 pos ms2	7.92204e+07	8.98026e+07	9.52434e+07	9.15051e+07	1.42693e+08	2.05958e+07	4.26218e+07	1.01271e+08	8.84671e+07
399POS	22687	M655T640_POS	654.572	654.569	654.581	639.648	637.897	649.111	36	8	6	6	4	4	31417200	[M]+		608	7	249	TRUE	FALSE	0		0		M655T640_POS	654.572	639.648	M655T640_POS	1987pos	654.567	639.415	7.76767	0.233309	TG(6:0/12:0/18:1)+NH4	TG(36:1)+NH4	_772	MetDDA	p180174 pos ms2	4.10281e+07	4.94216e+07	5.51525e+07	7.16409e+07	2.4068e+07	5.08845e+07	3.00682e+07	6.84662e+07	5.40724e+07
400POS	22697	M655T960_2_POS	654.606	654.597	654.611	960.149	954.367	970.64	46	8	6	7	5	7	11332740	[M]+	[M+K]+ 615.637 [M+Na]+ 631.61 [M+NH4]+ 636.565 [M+H]+ 653.592	110	1	276	TRUE	TRUE	10	score{0.976}adduct{DG+NH4}name{DG(19:0/18:1)};score{0.9759}adduct{DG+NH4}name{DG(18:1/19:0)};score{0.8063}adduct{DG+NH4}name{DG(17:0/20:1)};score{0.8062}adduct{DG+NH4}name{DG(17:1/20:0)};score{0.8055}adduct{DG+NH4}name{DG(16:1/21:0)};score{0.8054}adduct{DG+NH4}name{DG(20:1/17:0)};score{0.8053}adduct{DG+NH4}name{DG(20:0/17:1)};score{0.8046}adduct{DG+NH4}name{DG(15:0/22:1)};score{0.8044}adduct{DG+N…	0		M655T960_2_POS	654.606	960.149	M655T960_2_POS	635pos	654.603	961.107	3.66557	0.957333	DG(19:0/18:1)+NH4	DG(37:1)+NH4	_776	MetDDA	p180174 pos ms2	2.19278e+07	2.19126e+07	2.42214e+07	2.30862e+07	2.19313e+07	1.13792e+07	1.14502e+07	1.16148e+07	1.54403e+07
401POS	22698	M655T946_2_POS	654.606	654.597	654.612	945.941	944.088	947.949	39	7	6	5	5	6	15484130	[M]+	[M+NH4]+ 636.566	319	0	0	FALSE	FALSE	0		0		M655T946_2_POS	654.606	945.941	M655T946_2_POS	634pos	654.603	947.834	4.58214	1.89285	DG(19:0/18:1)+NH4	DG(37:1)+NH4	_777	MetDDA	p180174 pos ms2	2.59813e+07	2.58463e+07	2.66138e+07	2.78107e+07	2.61022e+07	7.86649e+06	9.85989e+06	1.33795e+07	1.14657e+07
402POS	22705	M655T935_2_POS	654.641	654.635	654.649	934.741	919.9	936.831	44	8	8	8	5	8	5886591	[M]+		223	1	57	TRUE	TRUE	0		0		M655T935_2_POS	654.641	934.741	M655T935_2_POS	133pos	654.639	935.313	1.85522	0.572417	Cer(d18:0+pO/23:0)+H	Cer(d41:0+pO)+H	_778	MetDDA	p180174 pos ms2	2.56352e+07	2.68703e+07	2.74093e+07	2.73966e+07	2.74035e+07	2.35051e+07	2.18824e+07	3.04807e+07	2.03976e+07
403POS	22861	M657T706_1_POS	656.527	656.517	656.532	705.84	693.116	708.746	66	7	6	7	5	5	33322310		[M+NH4]+ 638.5	411	4	1125	TRUE	FALSE	8	score{0.9019}adduct{DG+NH4}name{DG(18:2/20:5)};score{0.8958}adduct{DG+NH4}name{DG(20:5/18:2)};score{0.8883}adduct{DG+NH4}name{DG(18:3/20:4)};score{0.8845}adduct{DG+NH4}name{DG(20:4/18:3)};score{0.8273}adduct{DG+NH4}name{DG(16:1/22:6)};score{0.8192}adduct{DG+NH4}name{DG(22:6/16:1)};score{0.8064}adduct{DG+NH4}name{DG(18:4/20:3)};score{0.8058}adduct{DG+NH4}name{DG(20:3/18:4)}	0		M657T706_1_POS	656.527	705.84	M657T706_1_POS	667pos	656.525	707.68	2.96941	1.84027	DG(18:3/20:4)+NH4	DG(38:7)+NH4	_781	MetDDA	p180174 pos ms2	8.45024e+07	7.96695e+07	8.06323e+07	7.91049e+07	7.81655e+07	6.15187e+07	1.24706e+08	2.43038e+07	1.66905e+08
404POS	22884	M657T943_POS	656.575	656.57	656.585	943.269	928.289	968.209	106	8	7	8	5	8	26940110		[M+K]+ 617.62 [M+NH4]+ 638.549	336	8	289	TRUE	TRUE	0		0		M657T943_POS	656.575	943.269	M657T943_POS	1981pos	656.582	942.917	10.9134	0.351327	TG(6:0/14:0/16:0)+NH4	TG(36:0)+NH4	_782	MetDDA	p180174 pos ms2	1.52308e+07	1.49177e+07	1.33649e+07	1.97164e+07	1.38293e+07	8.02277e+06	1.39061e+07	8.89119e+06	1.06935e+07
405POS	22900	M657T821_2_POS	656.621	656.616	656.63	820.684	819.121	825.41	38	8	7	8	5	8	18539370		[M+Na]+ 633.637	351	0	0	FALSE	FALSE	0		0		M657T821_2_POS	656.621	820.684	M657T821_2_POS	124pos	656.619	821.512	4.03505	0.827028	Cer(d18:0+pO/22:0+O)+H	Cer(d40:0+pO+O)+H	_787	MetDDA	p180174 pos ms2	6.02146e+07	6.16386e+07	6.02185e+07	6.29652e+07	5.50214e+07	3.73619e+07	1.8649e+07	3.29715e+07	3.0153e+07
406POS	23051	M659T736_3_POS	658.543	658.535	658.549	736.125	722.574	750.562	55	8	7	8	5	8	679512200	[M]+	[M+NH4]+ 640.504	143	18	751	TRUE	FALSE	10	score{0.8066}adduct{DG+NH4}name{DG(18:1/20:5)};score{0.8066}adduct{DG+NH4}name{DG(18:3/20:3)};score{0.8065}adduct{DG+NH4}name{DG(18:4/20:2)};score{0.8062}adduct{DG+NH4}name{DG(20:5/18:1)};score{0.806}adduct{DG+NH4}name{DG(20:3/18:3)};score{0.8059}adduct{DG+NH4}name{DG(20:2/18:4)};score{0.8057}adduct{DG+NH4}name{DG(16:0/22:6)};score{0.8056}adduct{DG+NH4}name{DG(16:1/22:5)};score{0.8042}adduct{DG+N…	0		M659T736_3_POS	658.543	736.125	M659T736_3_POS	661pos	658.541	736.62	3.94735	0.494661	DG(18:2/20:4)+NH4	DG(38:6)+NH4	_792	MetDDA	p180174 pos ms2	7.93821e+08	8.16026e+08	8.21547e+08	7.95774e+08	7.95822e+08	2.74708e+09	1.47326e+09	4.37425e+08	1.43978e+09
407POS	23231	M661T785_3_POS	660.559	660.553	660.567	784.677	782.623	787.427	40	8	8	8	5	8	482865800		[M+NH4]+ 642.524	53	28	540	TRUE	FALSE	10	score{0.9941}adduct{DG+NH4}name{DG(16:0/22:5)};score{0.9927}adduct{DG+NH4}name{DG(22:5/16:0)};score{0.8967}adduct{DG+NH4}name{DG(18:2/20:3)};score{0.8922}adduct{DG+NH4}name{DG(20:3/18:2)};score{0.8067}adduct{DG+NH4}name{DG(18:0/20:5)};score{0.8066}adduct{DG+NH4}name{DG(18:3/20:2)};score{0.8066}adduct{DG+NH4}name{DG(18:4/20:1)};score{0.8063}adduct{DG+NH4}name{DG(20:5/18:0)};score{0.806}adduct{DG+N…	0		M661T785_3_POS	660.559	784.677	M661T785_3_POS	658pos	660.556	785.246	4.16238	0.569186	DG(18:1/20:4)+NH4	DG(38:5)+NH4	_797	MetDDA	p180174 pos ms2	1.13214e+09	1.10304e+09	1.11539e+09	1.10302e+09	1.08036e+09	2.17847e+09	1.27484e+09	3.34286e+08	1.37083e+09
408POS	23233	M661T766_2_POS	660.557	660.553	660.563	765.843	762.818	772.197	33	7	5	6	5	5	78816950	[M]+	[M+Na]+ 637.57 [M+H]+ 659.546	464	11	848	TRUE	TRUE	10	score{0.9527}adduct{DG+NH4}name{DG(18:1/20:4)};score{0.9525}adduct{DG+NH4}name{DG(18:2/20:3)};score{0.9489}adduct{DG+NH4}name{DG(20:4/18:1)};score{0.9476}adduct{DG+NH4}name{DG(20:3/18:2)};score{0.9419}adduct{DG+NH4}name{DG(16:0/22:5)};score{0.9393}adduct{DG+NH4}name{DG(22:5/16:0)};score{0.8067}adduct{DG+NH4}name{DG(18:0/20:5)};score{0.8066}adduct{DG+NH4}name{DG(18:3/20:2)};score{0.8066}adduct{DG+…	0		M661T766_2_POS	660.557	765.843	M661T766_2_POS	655pos	660.556	766.11	1.7402	0.267015	DG(20:3/18:2)+NH4	DG(38:5)+NH4	_798	MetDDA	p180174 pos ms2	1.98824e+08	1.99177e+08	1.99587e+08	2.08845e+08	2.40158e+08	4.10366e+08	4.58494e+08	1.46821e+08	4.39832e+08
409POS	23310	M662T682_1_POS	661.54	661.536	661.548	681.796	667.106	694.67	56	7	6	6	5	4	10099560		[M+H]+ 660.53	102	1	394	TRUE	TRUE	0		0		M662T682_1_POS	661.54	681.796	M662T682_1_POS	2094pos	661.54	682.784	0.0506394	0.987616	TG(4:0/16:0/18:3)+H	TG(38:3)+H	_800	MetDDA	p180174 pos ms2	2.44833e+07	2.54151e+07	2.3716e+07	2.21821e+07	2.36946e+07	714059	1.35651e+07	7.96858e+06	1.04518e+07
410POS	23400	M663T849_POS	662.572	662.563	662.577	848.568	847.443	853.235	44	8	8	8	5	8	204068900	[M]+	[M+NH4]+ 644.533	140	29	608	TRUE	FALSE	10	score{0.8068}adduct{DG+NH4}name{DG(18:1/20:3)};score{0.8067}adduct{DG+NH4}name{DG(18:2/20:2)};score{0.8067}adduct{DG+NH4}name{DG(18:3/20:1)};score{0.8067}adduct{DG+NH4}name{DG(18:4/20:0)};score{0.8063}adduct{DG+NH4}name{DG(20:3/18:1)};score{0.8062}adduct{DG+NH4}name{DG(20:2/18:2)};score{0.8061}adduct{DG+NH4}name{DG(20:1/18:3)};score{0.8059}adduct{DG+NH4}name{DG(20:0/18:4)};score{0.8058}adduct{DG+…	0		M663T849_POS	662.572	848.568	M663T849_POS	654pos	662.572	848.68	0.904807	0.111711	DG(18:1/20:3)+NH4	DG(38:4)+NH4	_801	MetDDA	p180174 pos ms2	8.09133e+08	4.64708e+08	6.32665e+08	5.58759e+08	6.32975e+08	1.07992e+08	3.73315e+08	1.43855e+08	3.61796e+08
411POS	23401	M663T784_POS	662.569	662.563	662.577	783.563	777.846	789.666	32	6	6	6	5	5	60510170			107	13	42	TRUE	TRUE	0		0		M663T784_POS	662.569	783.563	M663T784_POS	650pos	662.572	781.321	3.77394	2.24203	DG(20:2/18:2)+NH4	DG(38:4)+NH4	_802	MetDDA	p180174 pos ms2	1.43909e+08	1.44322e+08	1.49139e+08	1.67212e+08	1.24783e+08	3.51408e+08	1.69574e+08	8.24073e+07	1.75069e+08
412POS	23404	M663T814_POS	662.574	662.57	662.585	814.198	805.294	819.35	72	7	7	8	5	7	114070500		[M+NH4]+ 644.535	392	19	642	TRUE	FALSE	10	score{0.9978}adduct{DG+NH4}name{DG(18:2/20:2)};score{0.997}adduct{DG+NH4}name{DG(20:2/18:2)};score{0.9823}adduct{DG+NH4}name{DG(18:1/20:3)};score{0.9798}adduct{DG+NH4}name{DG(20:3/18:1)};score{0.9587}adduct{DG+NH4}name{DG(20:1/18:3)};score{0.9584}adduct{DG+NH4}name{DG(18:3/20:1)};score{0.8068}adduct{DG+NH4}name{DG(18:0/20:4)};score{0.8067}adduct{DG+NH4}name{DG(18:4/20:0)};score{0.8064}adduct{DG+N…	0		M663T814_POS	662.574	814.198	M663T814_POS	652pos	662.572	817.86	3.47056	3.662	DG(18:1/20:3)+NH4	DG(38:4)+NH4	_804	MetDDA	p180174 pos ms2	2.841e+08	2.77187e+08	2.83774e+08	2.47943e+08	2.83808e+08	2.5161e+08	4.39011e+08	1.37495e+08	3.14487e+08
413POS	23423	M663T973_2_POS	662.649	662.645	662.66	973.045	970.627	988.424	53	6	8	8	5	8	5599858		[M+NH4]+ 644.605	281	0	0	FALSE	FALSE	0		0		M663T973_2_POS	662.649	973.045	M663T973_2_POS	167pos	662.645	973.222	7.13726	0.177439	Cer(d18:2/25:0)+H	Cer(d43:2)+H	_806	MetDDA	p180174 pos ms2	2.12304e+07	1.81375e+07	2.28021e+07	2.51865e+07	2.2725e+07	1.71856e+07	8.29217e+06	3.95105e+06	1.50743e+07
414POS	23485	M663T516_POS	663.463	663.455	663.468	515.737	494.298	530.437	63	8	5	7	4	6	63012050		[M+NH4]+ 645.438	498	13	95	TRUE	FALSE	0		0		M663T516_POS	663.463	515.737	M663T516_POS	2114pos	663.462	516.572	1.6331	0.835106	TG(18:4/10:2/11:3)+H	TG(39:9)+H	_808	MetDDA	p180174 pos ms2	5.16296e+07	4.84157e+07	5.44305e+07	4.85392e+07	3.79613e+07	3.2589e+07	2.84424e+07	4.18216e+07	1.4179e+07
415POS	23487	M663T540_POS	663.463	663.455	663.468	540.452	538.452	555.075	43	8	6	7	5	6	55989740	[M]+	[M+K]+ 624.505	520	20	63	TRUE	TRUE	0		0		M663T540_POS	663.463	540.452	M663T540_POS	2115pos	663.462	541.324	2.08527	0.872495	TG(18:2/10:4/11:3)+H	TG(39:9)+H	_809	MetDDA	p180174 pos ms2	1.12445e+08	1.10591e+08	1.11638e+08	1.08367e+08	1.85503e+08	4.40202e+07	5.6821e+07	9.06973e+07	4.87573e+07
416POS	23680	M664T672_2_POS	664.495	664.49	664.505	671.52	649.149	673.425	58	7	7	5	5	6	44627280		[M+C3H8O+H]+ 603.434	290	3	323	TRUE	FALSE	10	score{0.9922}adduct{PE+H}name{PE(24:0/6:0)};score{0.9919}adduct{PE+H}name{PE(21:0/9:0)};score{0.9919}adduct{PE+H}name{PE(22:0/8:0)};score{0.9919}adduct{PE+H}name{PE(20:0/10:0)};score{0.9918}adduct{PE+H}name{PE(25:0/5:0)};score{0.9918}adduct{PE+H}name{PE(23:0/7:0)};score{0.9918}adduct{PE+H}name{PE(19:0/11:0)};score{0.9916}adduct{PE+H}name{PE(18:0/12:0)};score{0.9914}adduct{PE+H}name{PE(26:0/4:0)};…	0		M664T672_2_POS	664.495	671.52	M664T672_2_POS	1375pos	664.491	672.745	6.04444	1.22536	PE(30:0)+H	PE(30:0)+H	_810	MetDDA	p180174 pos ms2	7.53255e+07	6.82746e+07	6.54335e+07	7.44814e+07	7.44373e+07	3.83324e+07	6.70629e+07	8.16593e+07	4.71169e+07
417POS	23723	M665T863_1_POS	664.588	664.58	664.595	863.167	828.629	882.462	67	8	8	8	5	8	830894700		[M+NH4]+ 646.549	127	33	392	TRUE	FALSE	10	score{0.9776}adduct{DG+NH4}name{DG(20:1/18:2)};score{0.9774}adduct{DG+NH4}name{DG(18:2/20:1)};score{0.93}adduct{DG+NH4}name{DG(18:1/20:2)};score{0.9294}adduct{DG+NH4}name{DG(20:2/18:1)};score{0.8069}adduct{DG+NH4}name{DG(18:0/20:3)};score{0.8068}adduct{DG+NH4}name{DG(18:3/20:0)};score{0.8064}adduct{DG+NH4}name{DG(20:3/18:0)};score{0.8061}adduct{DG+NH4}name{DG(20:0/18:3)};score{0.8057}adduct{DG+NH…	0		M665T863_1_POS	664.588	863.167	M665T863_1_POS	646pos	664.587	864.1	1.4287	0.932968	DG(20:1/18:2)+NH4	DG(38:3)+NH4	_811	MetDDA	p180174 pos ms2	1.65862e+09	1.48771e+09	1.65827e+09	1.62818e+09	1.65811e+09	7.13316e+08	1.68408e+09	7.78251e+08	1.26412e+09
418POS	23732	M665T834_1_POS	664.627	664.619	664.632	833.789	832.098	837.481	37	7	7	7	5	7	7050307	[M]+	[M+Na]+ 641.645	185	0	0	FALSE	FALSE	0		0		M665T834_1_POS	664.627	833.789	M665T834_1_POS	157pos	664.624	834.569	4.61086	0.779926	Cer(d18:0+pO/24:2)+H	Cer(d42:2+pO)+H	_812	MetDDA	p180174 pos ms2	1.8935e+07	2.21332e+07	2.29236e+07	2.28937e+07	2.29223e+07	2.78924e+07	1.31052e+07	3.03733e+07	1.82782e+07
419POS	23738	M665T1041_POS	664.664	664.655	664.668	1041.35	1027.81	1042.58	32	5	7	7	3	6	4919196	[M]+	[M+K]+ 625.699 [M+H]+ 663.651	468	0	0	FALSE	FALSE	0		0		M665T1041_POS	664.664	1041.35	M665T1041_POS	164pos	664.66	1042.4	5.68633	1.04889	Cer(d18:1/25:0)+H	Cer(d43:1)+H	_815	MetDDA	p180174 pos ms2	1.06569e+07	6.71156e+06	1.05101e+07	1.04955e+07	9.62458e+06	1.1092e+07	1.49308e+06	7.27902e+06	1.97834e+06
420POS	23912	M667T921_2_POS	666.604	666.598	666.612	921.234	908.675	929.077	43	8	8	8	5	8	735029100	[M]+	[M+CH3CN+H]+ 624.565	59	31	296	TRUE	FALSE	10	score{0.9631}adduct{DG+NH4}name{DG(18:1/20:1)};score{0.9625}adduct{DG+NH4}name{DG(20:1/18:1)};score{0.8069}adduct{DG+NH4}name{DG(18:0/20:2)};score{0.8069}adduct{DG+NH4}name{DG(18:2/20:0)};score{0.8065}adduct{DG+NH4}name{DG(20:2/18:0)};score{0.8065}adduct{DG+NH4}name{DG(17:2/21:0)};score{0.8062}adduct{DG+NH4}name{DG(20:0/18:2)};score{0.8059}adduct{DG+NH4}name{DG(16:0/22:2)};score{0.8057}adduct{DG+…	0		M667T921_2_POS	666.604	921.234	M667T921_2_POS	643pos	666.603	921.581	1.49939	0.347242	DG(20:1/18:1)+NH4	DG(38:2)+NH4	_818	MetDDA	p180174 pos ms2	1.10827e+09	1.13104e+09	1.10808e+09	1.19814e+09	1.13143e+09	3.17231e+08	6.65535e+08	3.24361e+08	5.02152e+08
421POS	23913	M667T937_3_POS	666.604	666.6	666.612	937.155	931.487	939.268	39	7	8	8	5	7	70353730		[M+NH4]+ 648.578	260	26	45	TRUE	TRUE	0		0		M667T937_3_POS	666.604	937.155	M667T937_3_POS	645pos	666.603	937.253	1.79942	0.0975819	DG(20:0/18:2)+NH4	DG(38:2)+NH4	_819	MetDDA	p180174 pos ms2	1.87973e+08	1.93227e+08	1.87984e+08	1.97469e+08	1.9143e+08	6.24328e+07	5.74141e+07	9.16206e+07	1.0326e+08
422POS	23922	M667T894_1_POS	666.631	666.62	666.635	894.152	892.111	896.817	37	8	7	8	5	6	24698070	[M]+	[M+H]+ 665.628	247	8	59	TRUE	TRUE	0		0		M667T894_1_POS	666.631	894.152	M667T894_1_POS	150pos	666.639	894.352	13.329	0.199905	Cer(d18:1/24:0+O)+H	Cer(d42:1+O)+H	_822	MetDDA	p180174 pos ms2	5.73184e+07	7.7306e+07	5.65279e+07	6.63838e+07	3.97459e+07	5.00725e+06	2.612e+07	5.13183e+07	2.64656e+07
423POS	23932	M667T1083_1_POS	666.673	666.665	666.68	1082.7	1068.45	1084.37	35	8	5	5	4	5	1220933		[M+K]+ 627.716 [M+Na]+ 643.69 [M+NH4]+ 648.645 [M+H]+ 665.672	269	0	0	FALSE	FALSE	0		0		M667T1083_1_POS	666.673	1082.7	M667T1083_1_POS	160pos	666.676	1083.64	4.45571	0.940287	Cer(d20:0/23:0)+H	Cer(d43:0)+H	_825	MetDDA	p180174 pos ms2	4.1535e+06	2.57923e+06	4.14838e+06	3.9189e+06	4.15457e+06	3.85349e+06	2.15954e+06	4.26751e+06	1.57702e+06
424POS	24097	M669T921_1_POS	668.575	668.571	668.585	921.186	907.406	931.292	46	5	5	4	5	4	80194680	[M]+		59	9	123	TRUE	TRUE	0		0		M669T921_1_POS	668.575	921.186	M669T921_1_POS	2060pos	668.582	908.58	10.8671	12.606	TG(4:0/15:0/18:1)+NH4	TG(37:1)+NH4	_827	MetDDA	p180174 pos ms2	2.98522e+07	1.96772e+07	1.9197e+07	2.05252e+07	1.9472e+07	1.57569e+08	1.24495e+07	1.32071e+07	7.85832e+06
425POS	24108	M669T995_POS	668.623	668.615	668.629	995.418	970.627	1007.81	71	8	8	8	5	8	40226660	[M]+	[M+NH4]+ 650.586	449	12	337	TRUE	FALSE	10	score{1}adduct{CE+NH4}name{CE(18:1)};score{0.9797}adduct{DG+NH4}name{DG(20:0/18:1)};score{0.9794}adduct{DG+NH4}name{DG(18:1/20:0)};score{0.807}adduct{DG+NH4}name{DG(18:0/20:1)};score{0.8066}adduct{DG+NH4}name{DG(17:1/21:0)};score{0.8065}adduct{DG+NH4}name{DG(20:1/18:0)};score{0.8059}adduct{DG+NH4}name{DG(16:0/22:1)};score{0.8057}adduct{DG+NH4}name{DG(16:1/22:0)};score{0.8054}adduct{DG+NH4}name{DG…	0		M669T995_POS	668.623	995.418	M669T995_POS	642pos	668.619	994.293	6.20604	1.12451	DG(20:0/18:1)+NH4	DG(38:1)+NH4	_829	MetDDA	p180174 pos ms2	7.17641e+07	7.89144e+07	7.89113e+07	7.73997e+07	7.74427e+07	1.87376e+07	6.64626e+07	4.91433e+07	3.06583e+07
426POS	24120	M669T972_2_POS	668.655	668.645	668.66	971.778	956.483	974.113	57	8	8	8	5	8	37331800		[M+H]+ 667.653	90	21	331	TRUE	FALSE	2	score{0.978}adduct{PhytoCer+H}name{Cer(t18:0/24:0)};score{0.8787}adduct{PhytoCer+H}name{Cer(t16:0/26:0)}	0		M669T972_2_POS	668.655	971.778	M669T972_2_POS	142pos	668.655	972.415	0.800862	0.63675	Cer(d18:0+pO/24:0)+H	Cer(d42:0+pO)+H	_831	MetDDA	p180174 pos ms2	1.53961e+08	1.66264e+08	1.18567e+08	1.65497e+08	1.65776e+08	1.25621e+08	1.20897e+08	1.05123e+08	1.08704e+08
427POS	24322	M671T907_POS	670.639	670.634	670.646	906.551	904.848	909.514	38	8	8	8	5	8	3836795	[M]+	[M+K]+ 631.682 [M+Na]+ 647.656 [M+NH4]+ 652.611 [M+H]+ 669.638	248	0	0	FALSE	FALSE	0		0		M671T907_POS	670.639	906.551	M671T907_POS	135pos	670.634	907.44	7.45483	0.888965	Cer(d18:0+pO/23:0+O)+H	Cer(d41:0+pO+O)+H	_837	MetDDA	p180174 pos ms2	1.02362e+07	9.68887e+06	1.05619e+07	1.02414e+07	1.15898e+07	6.09139e+06	7.50586e+06	8.75265e+06	1.12102e+07
428POS	24323	M671T853_2_POS	670.638	670.634	670.645	853.213	838.615	855.672	31	7	5	6	3	7	7363544			55	0	0	FALSE	FALSE	0		0		M671T853_2_POS	670.638	853.213	M671T853_2_POS	134pos	670.634	854.94	5.21817	1.727	Cer(d18:0+pO/23:0+O)+H	Cer(d41:0+pO+O)+H	_838	MetDDA	p180174 pos ms2	1.47485e+07	1.16107e+07	1.01264e+07	1.45619e+07	1.45891e+07	1.02621e+07	1.22805e+07	5.39266e+06	5.32547e+06
429POS	24422	M672T1003_POS	671.581	671.578	671.592	1002.76	993.947	1016.57	39	6	6	5	5	6	3526254	[M]+	[M+H-H20]+ 688.58	256	1	275	TRUE	FALSE	0		0		M672T1003_POS	671.581	1002.76	M672T1003_POS	298pos	671.576	1004.05	7.36099	1.28833	ChE(20:5)+H	ChE(20:5)+H	_841	MetDDA	p180174 pos ms2	7.36076e+06	7.10433e+06	1.05558e+07	6.25622e+06	6.07638e+06	1.31449e+07	1.35919e+06	3.75642e+06	5.65453e+06
430POS	24663	M675T712_2_POS	674.515	674.511	674.524	711.789	710.578	713.77	25	7	6	4	4	4	10194620	[M]+	[M+K]+ 635.546 [M+Na]+ 651.52 [M+NH4]+ 656.475 [M+H]+ 673.502	116	0	0	FALSE	FALSE	0		0		M675T712_2_POS	674.515	711.789	M675T712_2_POS	1382pos	674.512	712.464	5.30974	0.674732	PE(16:0p/16:1)+H	PE(32:1p)+H	_845	MetDDA	p180174 pos ms2	1.82464e+07	1.49674e+07	1.64956e+07	1.85372e+07	2.21746e+07	5.08473e+06	4.60141e+06	1.89282e+07	6.14616e+06
431POS	24701	M675T942_2_POS	674.647	674.639	674.651	942.119	940.106	945.549	36	6	7	8	5	8	2656593	[M]+	[M+NH4]+ 656.618	573	0	0	FALSE	FALSE	0		0		M675T942_2_POS	674.647	942.119	M675T942_2_POS	179pos	674.645	942.484	3.15647	0.365962	Cer(d18:2/26:1)+H	Cer(d44:3)+H	_847	MetDDA	p180174 pos ms2	1.15327e+07	1.08586e+07	1.18841e+07	1.18074e+07	1.18971e+07	1.03371e+07	2.31425e+06	8.89538e+06	8.63425e+06
432POS	24776	M676T580_POS	675.544	675.538	675.552	579.923	562.531	581.824	53	8	8	8	5	8	45001990			395	4	12	FALSE	FALSE	4	score{0.9916}adduct{SM+H}name{SM(d14:0/18:1)};score{0.9916}adduct{SM+H}name{SM(d14:1/18:0)};score{0.9916}adduct{SM+H}name{SM(d16:1/16:0)};score{0.9916}adduct{SM+H}name{SM(d18:1/14:0)}	4	score{0.9916}adduct{SM+H}name{SM(d14:0/18:1)};score{0.9916}adduct{SM+H}name{SM(d14:1/18:0)};score{0.9916}adduct{SM+H}name{SM(d16:1/16:0)};score{0.9916}adduct{SM+H}name{SM(d18:1/14:0)}	M676T580_POS	675.544	579.923	M676T580_POS	1705pos	675.544	580.451	0.366372	0.528146	SM(d32:1)+H	SM(d32:1)+H	_848	MetDDA	p180174 pos ms2	4.8824e+07	4.91378e+07	4.91665e+07	5.02957e+07	4.98672e+07	5.52777e+07	1.49894e+07	3.61274e+07	1.5288e+07
433POS	24846	M677T766_2_POS	676.529	676.522	676.534	765.965	764.609	769.282	34	8	7	6	5	7	14908060		[M+K]+ 637.57 [M+H]+ 675.526	464	0	0	FALSE	FALSE	0		0		M677T766_2_POS	676.529	765.965	M677T766_2_POS	1380pos	676.528	766.767	1.5247	0.802653	PE(16:0p/16:0)+H	PE(32:0p)+H	_851	MetDDA	p180174 pos ms2	4.04466e+07	4.29803e+07	4.45237e+07	4.29622e+07	4.2207e+07	4.17433e+07	3.48936e+07	3.71861e+07	3.40417e+07
434POS	24851	M677T658_2_POS	676.531	676.528	676.539	657.813	647.69	678.726	43	4	8	8	5	4	13677820		[M+Na]+ 653.536 [M+NH4]+ 658.491 [M+H]+ 675.518	466	1	184	TRUE	FALSE	0		0		M677T658_2_POS	676.531	657.813	M677T658_2_POS	286pos	676.528	658.037	5.51564	0.223574	CerP(d37:1+pO)+H	CerP(d37:1+pO)+H	_852	MetDDA	p180174 pos ms2	7.33272e+06	2.33669e+07	2.2346e+07	2.43091e+07	2.45876e+07	2.37792e+07	7.12494e+06	2.67469e+07	2.14229e+07
435POS	24861	M677T582_2_POS	676.55	676.543	676.557	581.642	579.298	582.688	52	8	7	8	5	8	132836500		[M+K]+ 637.595 [M+Na]+ 653.569 [M+H]+ 675.551	368	26	444	TRUE	FALSE	0		0		M677T582_2_POS	676.55	581.642	M677T582_2_POS	2102pos	676.551	581.519	1.13148	0.122547	TG(6:0/12:2/20:2)+NH4	TG(38:4)+NH4	_855	MetDDA	p180174 pos ms2	2.59171e+08	3.30848e+08	3.44572e+08	3.74316e+08	3.80196e+08	3.30936e+08	1.0035e+09	2.63833e+08	2.97788e+08
436POS	24862	M677T787_1_POS	676.55	676.543	676.557	787.268	765.459	791.271	38	6	6	7	5	7	142001000		[M+NH4]+ 658.514	357	1	729	TRUE	FALSE	0		0		M677T787_1_POS	676.55	787.268	M677T787_1_POS	2103pos	676.551	787.616	2.16614	0.348378	TG(4:0/16:1/18:3)+NH4	TG(38:4)+NH4	_856	MetDDA	p180174 pos ms2	1.15922e+08	1.22542e+08	1.16028e+08	1.19583e+08	1.0484e+08	3.87994e+06	5.65547e+07	6.83535e+07	4.53494e+07
437POS	24863	M677T568_3_POS	676.556	676.551	676.564	568.347	548.354	570.094	39	8	7	7	5	7	128001400			375	28	295	TRUE	FALSE	0		0		M677T568_3_POS	676.556	568.347	M677T568_3_POS	2101pos	676.551	568.659	6.99794	0.312192	TG(6:0/12:2/20:2)+NH4	TG(38:4)+NH4	_857	MetDDA	p180174 pos ms2	2.23573e+08	2.32147e+08	2.71398e+08	2.45359e+08	3.18811e+08	5.30403e+08	4.43186e+08	3.56876e+08	2.92333e+08
438POS	24900	M677T1009_2_POS	676.663	676.655	676.67	1009.39	1006.24	1027.23	46	8	7	8	5	8	3864361		[M+NH4]+ 658.638	581	1	190	TRUE	FALSE	0		0		M677T1009_2_POS	676.663	1009.39	M677T1009_2_POS	178pos	676.66	1009.36	4.40322	0.033671	Cer(d18:1/26:1)+H	Cer(d44:2)+H	_861	MetDDA	p180174 pos ms2	1.35972e+07	1.40513e+07	1.46396e+07	1.53437e+07	1.41138e+07	2.14781e+07	8.08469e+06	9.39723e+06	1.09049e+07
439POS	25030	M678T585_POS	678.499	678.493	678.507	585.127	565.815	586.318	27	4	5	7	3	6	3961535	[M]+	[M+H]+ 677.496	769	1	165	TRUE	FALSE	10	score{0.989}adduct{PC+H}name{PC(2:0/26:0)};score{0.989}adduct{PC+H}name{PC(3:0/25:0)};score{0.989}adduct{PC+H}name{PC(4:0/24:0)};score{0.989}adduct{PC+H}name{PC(5:0/23:0)};score{0.989}adduct{PC+H}name{PC(6:0/22:0)};score{0.989}adduct{PC+H}name{PC(7:0/21:0)};score{0.989}adduct{PC+H}name{PC(8:0/20:0)};score{0.989}adduct{PC+H}name{PC(9:0/19:0)};score{0.989}adduct{PC+H}name{PC(10:0/18:0)};score{0.989…	0		M678T585_POS	678.499	585.127	M678T585_POS	1030pos	678.507	584.875	11.5453	0.252419	PC(28:0)+H	PC(28:0)+H	_863	MetDDA	p180174 pos ms2	6.60343e+06	6.95766e+06	5.04603e+06	6.59261e+06	6.95909e+06	1.13304e+07	877595	9.69367e+06	4.20836e+06
440POS	25035	M679T692_POS	678.515	678.507	678.522	691.942	668.559	714.47	68	7	8	6	5	4	9995740	[M]+	[M+H]+ 677.508	132	0	0	FALSE	FALSE	0		0		M679T692_POS	678.515	691.942	M679T692_POS	1376pos	678.507	694.054	12.6254	2.11144	PE(31:0)+H	PE(31:0)+H	_865	MetDDA	p180174 pos ms2	1.21713e+07	9.80451e+06	1.11429e+07	1.21224e+07	1.55989e+07	4.11229e+07	7.56269e+06	2.09437e+07	1.43871e+07
441POS	25043	M679T663_POS	678.543	678.538	678.552	662.921	661.015	670.031	37	8	6	8	5	6	8649958		[M+K]+ 639.573 [M+Na]+ 655.547 [M+NH4]+ 660.502 [M+H]+ 677.529	338	0	0	FALSE	FALSE	0		0		M679T663_POS	678.543	662.921	M679T663_POS	1032pos	678.543	662.775	0.616763	0.146137	PC(29:0e)+H	PC(29:0e)+H	_867	MetDDA	p180174 pos ms2	1.76285e+07	1.58128e+07	1.83852e+07	1.84294e+07	1.84006e+07	1.72019e+07	9.81854e+06	2.47384e+07	1.24995e+07
442POS	25044	M679T774_POS	678.546	678.542	678.552	774.479	771.542	790.623	37	6	6	8	5	7	6834448	[M]+	[M+K]+ 639.583	97	0	0	FALSE	FALSE	0		0		M679T774_POS	678.546	774.479	M679T774_POS	1378pos	678.543	774.31	4.24658	0.169089	PE(32:0e)+H	PE(32:0e)+H	_868	MetDDA	p180174 pos ms2	1.36807e+07	1.39399e+07	1.37087e+07	1.62292e+07	1.37228e+07	3.22538e+06	1.13686e+07	1.429e+07	1.07523e+07
443POS	25051	M679T563_POS	678.569	678.56	678.574	562.598	546.005	580.045	77	8	6	8	5	8	77738120	[M]+	[M+NH4]+ 660.529	454	27	269	TRUE	FALSE	0		0		M679T563_POS	678.569	562.598	M679T563_POS	2088pos	678.567	560.601	4.10349	1.99651	TG(6:0/14:1/18:2)+NH4	TG(38:3)+NH4	_869	MetDDA	p180174 pos ms2	1.34887e+08	2.17875e+08	2.18702e+08	2.49604e+08	2.40204e+08	2.44644e+08	8.62602e+08	3.74766e+08	2.38439e+08
444POS	25052	M679T841_2_POS	678.569	678.56	678.575	840.681	826.832	872.455	93	7	5	8	5	8	124239700		[M+NH4]+ 660.53	75	9	517	TRUE	FALSE	0		0		M679T841_2_POS	678.569	840.681	M679T841_2_POS	2097pos	678.567	842.929	3.36664	2.24833	TG(4:0/16:0/18:3)+NH4	TG(38:3)+NH4	_870	MetDDA	p180174 pos ms2	2.33205e+08	2.30173e+08	2.33211e+08	2.29706e+08	2.38526e+08	5.85862e+06	9.46563e+07	1.06005e+08	4.9386e+07
445POS	25055	M679T635_POS	678.573	678.567	678.582	634.858	633.055	658.641	52	8	7	8	5	8	311988600		[M+Na]+ 655.578 [M+NH4]+ 660.54	227	19	442	TRUE	FALSE	0		0		M679T635_POS	678.573	634.858	M679T635_POS	2092pos	678.567	635.119	9.55608	0.260841	TG(38:3)+NH4	TG(38:3)+NH4	_872	MetDDA	p180174 pos ms2	2.17825e+08	2.00747e+08	2.61913e+08	2.24188e+08	2.7386e+08	3.31241e+08	2.30709e+08	1.08836e+08	2.39805e+08
446POS	25056	M679T622_POS	678.573	678.567	678.582	622.119	609.279	623.626	49	8	7	8	5	8	349608000		[M+NH4]+ 660.545	208	19	369	TRUE	FALSE	0		0		M679T622_POS	678.573	622.119	M679T622_POS	2091pos	678.567	622.375	9.11398	0.255503	TG(8:0/12:2/18:1)+NH4	TG(38:3)+NH4	_873	MetDDA	p180174 pos ms2	2.46464e+08	2.30361e+08	2.91083e+08	2.4674e+08	2.90551e+08	4.12406e+08	2.494e+08	1.5716e+08	2.82759e+08
447POS	25057	M679T594_POS	678.571	678.567	678.582	594.413	581.517	600.058	40	7	6	8	5	6	18846740	[M]+	[M+C3H8O+H]+ 617.502	635	12	195	TRUE	TRUE	0		0		M679T594_POS	678.571	594.413	M679T594_POS	2090pos	678.567	590.16	6.16664	4.2535	TG(38:3)+NH4	TG(38:3)+NH4	_874	MetDDA	p180174 pos ms2	4.11615e+07	4.9669e+07	4.8093e+07	4.19808e+07	4.81386e+07	9.97689e+07	2.59023e+07	1.99515e+07	8.95691e+07
448POS	25080	M679T1094_1_POS	678.668	678.665	678.68	1094.5	1081.43	1096.7	48	7	8	6	5	7	3444610	[M]+	[M+H]+ 677.669	302	2	290	TRUE	FALSE	1	score{0.8592}adduct{Cer+H}name{Cer(d18:1/26:0)}	0		M679T1094_1_POS	678.668	1094.5	M679T1094_1_POS	174pos	678.676	1096.02	10.8602	1.51506	Cer(d20:1/24:0)+H	Cer(d44:1)+H	_876	MetDDA	p180174 pos ms2	1.36722e+07	1.4258e+07	9.8991e+06	1.42839e+07	1.42863e+07	1.55616e+07	1.69692e+07	1.2223e+07	1.76642e+07
449POS	25254	M681T616_POS	680.586	680.578	680.591	615.905	602.19	625.573	75	8	7	8	5	8	144025200	[M]+	[M+NH4]+ 662.56	280	17	405	TRUE	FALSE	0		0		M681T616_POS	680.586	615.905	M681T616_POS	2077pos	680.582	615.542	4.75252	0.362892	TG(4:0/16:0/18:2)+NH4	TG(38:2)+NH4	_883	MetDDA	p180174 pos ms2	5.23241e+08	5.79648e+08	7.24285e+08	6.65481e+08	6.67685e+08	4.28206e+08	6.20197e+08	5.28427e+08	7.20506e+08
450POS	25256	M681T667_2_POS	680.584	680.579	680.592	667.477	659.042	682.423	71	8	7	7	5	7	127381300			347	22	144	TRUE	FALSE	0		0		M681T667_2_POS	680.584	667.477	M681T667_2_POS	2080pos	680.582	664.274	2.69548	3.20341	TG(6:0/12:2/20:0)+NH4	TG(38:2)+NH4	_884	MetDDA	p180174 pos ms2	1.30873e+08	5.72061e+08	4.11903e+08	4.12287e+08	4.57841e+08	1.7877e+08	5.02586e+08	4.46976e+08	3.05384e+08
451POS	25257	M681T897_3_POS	680.585	680.578	680.591	897.048	887.001	899.935	40	8	8	8	5	8	2429818000	[M]+	[M+NH4]+ 662.548	58	26	500	TRUE	FALSE	0		0		M681T897_3_POS	680.585	897.048	M681T897_3_POS	2084pos	680.582	896.818	3.87093	0.229008	TG(4:0/16:1/18:1)+NH4	TG(38:2)+NH4	_885	MetDDA	p180174 pos ms2	3.31108e+09	3.10088e+09	3.2759e+09	3.31176e+09	3.2971e+09	3.20347e+07	1.6116e+09	1.71623e+09	7.5597e+08
452POS	25258	M681T646_1_POS	680.586	680.577	680.592	645.826	643.91	649.032	30	8	6	7	4	4	45118460		[M+K]+ 641.628 [M+Na]+ 657.602 [M+NH4]+ 662.557	495	6	164	TRUE	FALSE	0		0		M681T646_1_POS	680.586	645.826	M681T646_1_POS	2079pos	680.582	646.456	5.34025	0.62971	TG(38:2)+NH4	TG(38:2)+NH4	_886	MetDDA	p180174 pos ms2	8.9447e+07	8.84208e+07	1.12383e+08	1.10614e+08	1.11038e+08	7.71449e+07	1.20123e+08	9.77194e+07	9.10643e+07
453POS	25260	M681T590_1_POS	680.585	680.579	680.59	589.573	585.152	598.531	26	5	5	7	4	4	15552550	[M]+	[M+K]+ 641.628 [M+Na]+ 657.602 [M+NH4]+ 662.556 [M+H]+ 679.583	441	13	446	TRUE	FALSE	0		0		M681T590_1_POS	680.585	589.573	M681T590_1_POS	2075pos	680.582	592.27	4.31173	2.69663	TG(38:2)+NH4	TG(38:2)+NH4	_888	MetDDA	p180174 pos ms2	1.68336e+07	6.05431e+07	5.73871e+07	5.94399e+07	5.91286e+07	3.78031e+07	5.45457e+07	4.97886e+07	6.98465e+07
454POS	25289	M681T1122_2_POS	680.692	680.683	680.697	1122.23	1119.5	1140.75	50	8	8	8	5	8	7408054		[M+H]+ 679.69	175	0	0	FALSE	FALSE	0		0		M681T1122_2_POS	680.692	1122.23	M681T1122_2_POS	168pos	680.692	1122.64	0.998249	0.413746	Cer(d20:0/24:0)+H	Cer(d44:0)+H	_894	MetDDA	p180174 pos ms2	2.24966e+07	2.04117e+07	2.42885e+07	2.42256e+07	2.42814e+07	1.23235e+07	1.83097e+07	3.17698e+07	1.33062e+07
455POS	25443	M683T709_2_POS	682.59	682.581	682.595	709.212	695.045	736.256	49	6	7	7	5	6	45961380		[M+K]+ 643.621 [M+H]+ 681.572	111	5	163	TRUE	FALSE	0		0		M683T709_2_POS	682.59	709.212	M683T709_2_POS	2068pos	682.598	710.219	11.7428	1.00729	TG(10:0/10:0/18:1)+NH4	TG(38:1)+NH4	_897	MetDDA	p180174 pos ms2	3.72482e+07	5.67314e+07	4.80406e+07	6.80947e+07	5.41674e+07	1.36584e+07	2.17979e+07	1.72485e+07	6.14854e+07
456POS	25447	M683T958_2_POS	682.597	682.587	682.602	958.277	956.483	968.671	52	8	7	8	5	8	3385171000	[M]+		48	16	281	TRUE	FALSE	0		0		M683T958_2_POS	682.597	958.277	M683T958_2_POS	2072pos	682.598	958.712	1.9272	0.434534	TG(4:0/16:0/18:1)+NH4	TG(38:1)+NH4	_899	MetDDA	p180174 pos ms2	2.33136e+09	2.5702e+09	2.33045e+09	2.53353e+09	2.29733e+09	1.55281e+07	9.88097e+08	4.0804e+08	6.58475e+08
457POS	25448	M683T944_1_POS	682.596	682.587	682.602	943.951	933.741	948.04	64	7	6	7	5	6	122797400			336	19	569	TRUE	FALSE	0		0		M683T944_1_POS	682.596	943.951	M683T944_1_POS	2071pos	682.598	947.473	2.6597	3.52205	TG(6:0/16:0/16:1)+NH4	TG(38:1)+NH4	_900	MetDDA	p180174 pos ms2	7.09185e+07	7.69526e+07	7.06542e+07	7.72342e+07	6.38781e+07	1.61258e+06	5.37328e+07	2.21657e+07	1.0044e+08
458POS	25453	M683T659_POS	682.604	682.595	682.61	659.107	657.578	660.802	30	7	5	5	5	5	59893230			466	10	649	TRUE	TRUE	0		0		M683T659_POS	682.604	659.107	M683T659_POS	2067pos	682.598	659.34	8.03468	0.233	TG(38:1)+NH4	TG(38:1)+NH4	_903	MetDDA	p180174 pos ms2	1.10223e+08	1.1814e+08	1.33367e+08	1.33275e+08	1.33361e+08	2.6258e+07	1.57661e+08	2.31402e+08	1.26697e+08
459POS	25456	M683T887_POS	682.607	682.602	682.617	887.227	858.496	906.605	63	6	7	6	5	6	124189500			196	4	331	TRUE	TRUE	0		0		M683T887_POS	682.607	887.227	M683T887_POS	2069pos	682.598	886.68	12.5761	0.547	TG(4:0/16:0/18:1)+NH4	TG(38:1)+NH4	_904	MetDDA	p180174 pos ms2	2.38604e+07	1.98905e+07	2.42748e+07	3.90847e+07	5.08168e+07	1.07412e+06	4.42023e+06	1.04924e+08	4.07718e+07
460POS	25476	M683T1009_2_POS	682.672	682.663	682.677	1009.17	981.484	1012.05	50	8	8	8	5	8	8365285	[M]+	[M+H]+ 681.672	581	1	331	TRUE	FALSE	2	score{0.8738}adduct{PhytoCer+H}name{Cer(t17:0/26:0)};score{0.8701}adduct{PhytoCer+H}name{Cer(t19:0/24:0)}	0		M683T1009_2_POS	682.672	1009.17	M683T1009_2_POS	161pos	682.671	1009.93	1.48607	0.756572	Cer(d20:0+pO/23:0)+H	Cer(d43:0+pO)+H	_907	MetDDA	p180174 pos ms2	3.60103e+07	3.68664e+07	3.83869e+07	3.8308e+07	3.83181e+07	1.27611e+07	2.37392e+07	4.03028e+07	3.41863e+07
461POS	25649	M685T764_2_POS	684.559	684.553	684.566	764.02	755.659	767.767	53	8	7	8	5	7	73348590		[M+CH3CN+H]+ 642.532	244	14	731	TRUE	FALSE	10	score{0.8299}adduct{DG+NH4}name{DG(18:1/22:6)};score{0.8226}adduct{DG+NH4}name{DG(22:6/18:1)};score{0.8077}adduct{DG+NH4}name{DG(20:5/20:2)};score{0.8077}adduct{DG+NH4}name{DG(20:4/20:3)};score{0.8076}adduct{DG+NH4}name{DG(20:3/20:4)};score{0.8076}adduct{DG+NH4}name{DG(20:2/20:5)};score{0.8075}adduct{DG+NH4}name{DG(18:2/22:5)};score{0.8074}adduct{DG+NH4}name{DG(18:3/22:4)};score{0.8065}adduct{DG+…	0		M685T764_2_POS	684.559	764.02	M685T764_2_POS	688pos	684.556	760.574	4.30861	3.44602	DG(18:1/22:6)+NH4	DG(40:7)+NH4	_909	MetDDA	p180174 pos ms2	1.82856e+08	1.84638e+08	2.17548e+08	1.83056e+08	1.83055e+08	4.24089e+08	4.66353e+08	1.00609e+08	4.17045e+08
462POS	25674	M685T1033_2_POS	684.618	684.613	684.627	1032.76	1031.51	1034.59	36	7	6	7	4	7	169480900	[M]+	[M+NH4]+ 666.591	332	14	274	TRUE	FALSE	0		0		M685T1033_2_POS	684.618	1032.76	M685T1033_2_POS	2066pos	684.614	1033.62	6.03914	0.864711	TG(4:0/16:0/18:0)+NH4	TG(38:0)+NH4	_913	MetDDA	p180174 pos ms2	1.72495e+08	2.72053e+08	1.67206e+08	2.11475e+08	1.92533e+08	2.76437e+06	9.59752e+07	1.08766e+08	5.0384e+07
463POS	25676	M685T1007_2_POS	684.618	684.613	684.626	1007.02	987.531	1010.8	34	6	5	8	3	8	66946570		[M+K]+ 645.648 [M+NH4]+ 666.577	418	11	303	TRUE	FALSE	0		0		M685T1007_2_POS	684.618	1007.02	M685T1007_2_POS	2064pos	684.614	1006.59	6.1852	0.430781	TG(6:0/16:0/16:0)+NH4	TG(38:0)+NH4	_914	MetDDA	p180174 pos ms2	4.51687e+07	4.45577e+07	4.4548e+07	4.9107e+07	4.92966e+07	1.2329e+06	9.22559e+07	5.14331e+06	1.17023e+07
464POS	25677	M685T1020_2_POS	684.618	684.614	684.627	1019.61	1017.08	1021.24	29	6	5	7	3	7	114092100		[M+K]+ 645.648 [M+Na]+ 661.622 [M+NH4]+ 666.577 [M+H]+ 683.604	190	10	311	TRUE	FALSE	0		0		M685T1020_2_POS	684.618	1019.61	M685T1020_2_POS	2065pos	684.614	1019.89	6.1852	0.283015	TG(6:0/16:0/16:0)+NH4	TG(38:0)+NH4	_915	MetDDA	p180174 pos ms2	5.71603e+07	5.65297e+07	5.62649e+07	6.23929e+07	6.24317e+07	3.41439e+06	7.07931e+07	9.51681e+07	9.48136e+07
465POS	25685	M685T888_1_POS	684.643	684.635	684.65	887.596	885.878	890.204	41	8	8	8	5	8	17010150	[M]+	[M+K]+ 645.686 [M+Na]+ 661.66 [M+NH4]+ 666.615 [M+H]+ 683.642	327	1	627	TRUE	FALSE	0		0		M685T888_1_POS	684.643	887.596	M685T888_1_POS	143pos	684.65	888.242	10.7363	0.645573	Cer(d18:0+pO/24:0+O)+H	Cer(d42:0+pO+O)+H	_916	MetDDA	p180174 pos ms2	3.85387e+07	3.80468e+07	4.1343e+07	4.71016e+07	3.99925e+07	1.57305e+07	2.77843e+07	3.7287e+07	5.32076e+07
466POS	25686	M685T943_1_POS	684.642	684.636	684.649	942.545	941.209	954.969	40	8	8	8	5	8	15237860	[M]+	[M+H]+ 683.64	336	3	528	TRUE	FALSE	0		0		M685T943_1_POS	684.642	942.545	M685T943_1_POS	144pos	684.65	943.181	11.1744	0.635828	Cer(d18:0+pO/24:0+O)+H	Cer(d42:0+pO+O)+H	_917	MetDDA	p180174 pos ms2	4.27112e+07	7.10556e+07	7.09841e+07	6.75278e+07	6.99444e+07	3.26184e+07	4.22009e+07	2.90545e+07	4.07538e+07
467POS	26137	M689T832_2_POS	688.589	688.58	688.595	831.811	818.898	835.79	38	7	6	8	5	7	84567220		[M+NH4]+ 670.556	379	0	0	FALSE	FALSE	0		0		M689T832_2_POS	688.589	831.811	M689T832_2_POS	679pos	688.587	832.154	1.95981	0.342798	DG(18:1/22:4)+NH4	DG(40:5)+NH4	_926	MetDDA	p180174 pos ms2	1.74752e+08	1.562e+08	1.74755e+08	1.71804e+08	1.74747e+08	2.80585e+08	2.34429e+08	5.15904e+07	2.21448e+08
468POS	26141	M689T1016_1_POS	688.602	688.595	688.609	1015.77	990.796	1033.88	61	8	8	8	5	8	101726300		[M+K]+ 649.639	286	11	48	TRUE	FALSE	0		0		M689T1016_1_POS	688.602	1015.77	M689T1016_1_POS	297pos	688.603	1004.05	1.31498	11.7217	ChE(20:5)+NH4	ChE(20:5)+NH4	_928	MetDDA	p180174 pos ms2	4.0199e+07	4.81191e+07	4.90863e+07	4.86236e+07	4.9087e+07	6.7447e+08	2.37205e+07	5.7094e+07	6.20738e+07
469POS	26232	M690T618_3_POS	689.567	689.562	689.577	618.289	616.629	619.636	41	7	8	8	5	8	39543760		[M+H]+ 688.561	457	4	124	TRUE	FALSE	4	score{0.9916}adduct{SM+H}name{SM(d15:0/18:1)};score{0.9916}adduct{SM+H}name{SM(d15:1/18:0)};score{0.9916}adduct{SM+H}name{SM(d17:1/16:0)};score{0.9916}adduct{SM+H}name{SM(d19:1/14:0)}	4	score{0.9916}adduct{SM+H}name{SM(d15:0/18:1)};score{0.9916}adduct{SM+H}name{SM(d15:1/18:0)};score{0.9916}adduct{SM+H}name{SM(d17:1/16:0)};score{0.9916}adduct{SM+H}name{SM(d19:1/14:0)}	M690T618_3_POS	689.567	618.289	M690T618_3_POS	1708pos	689.559	618.78	11.4528	0.491257	SM(d33:1)+H	SM(d33:1)+H	_930	MetDDA	p180174 pos ms2	8.82248e+07	6.77866e+07	3.79213e+07	8.91114e+07	8.95247e+07	6.1578e+07	5.78393e+07	1.44021e+08	2.61276e+07
470POS	26304	M691T680_POS	690.509	690.5	690.513	680.127	670.079	706.85	45	7	4	8	5	8	7147901		[M+NH4]+ 672.469	102	0	0	FALSE	FALSE	0		0		M691T680_POS	690.509	680.127	M691T680_POS	1381pos	690.507	682.08	2.55826	1.953	PE(32:1)+H	PE(32:1)+H	_931	MetDDA	p180174 pos ms2	1.00364e+07	1.51487e+07	1.51105e+07	1.43727e+07	1.52403e+07	1.06259e+07	7.40287e+06	2.18654e+07	1.02659e+07
471POS	26325	M691T686_2_POS	690.546	690.538	690.552	686.201	684.432	687.446	40	8	7	8	5	8	11240340		[M+H]+ 689.529	156	0	0	FALSE	FALSE	0		0		M691T686_2_POS	690.546	686.201	M691T686_2_POS	1045pos	690.543	686.037	3.73835	0.163574	PC(30:1e)+H	PC(30:1e)+H	_932	MetDDA	p180174 pos ms2	4.15007e+07	4.40547e+07	4.50736e+07	4.40791e+07	4.50542e+07	5.18985e+07	1.95215e+07	5.15748e+07	4.62267e+07
472POS	26327	M691T619_POS	690.547	690.543	690.552	618.596	616.629	636.202	27	6	7	5	3	5	15272110		[M+H-2H2O]+ 725.559	457	17	233	TRUE	TRUE	3	score{0.9387}adduct{pPC+H}name{PC(P-20:0/10:0)};score{0.9319}adduct{pPC+H}name{PC(P-18:0/12:0)};score{0.9247}adduct{pPC+H}name{PC(P-16:0/14:0)}	0		M691T619_POS	690.547	618.596	M691T619_POS	1043pos	690.543	615.24	5.76572	3.356	PC(30:1e)+H	PC(30:1e)+H	_933	MetDDA	p180174 pos ms2	1.65486e+07	4.31691e+07	1.67364e+07	3.08267e+07	2.51856e+07	1.93058e+07	1.53821e+07	2.26438e+07	6.67656e+06
473POS	26359	M691T897_POS	690.607	690.598	690.611	897.029	883.197	899.599	40	5	7	4	5	7	7866603		[M+NH4]+ 672.565	58	24	69	TRUE	TRUE	0		0		M691T897_POS	690.607	897.029	M691T897_POS	678pos	690.603	898.002	5.35688	0.972842	DG(18:0/22:4)+NH4	DG(40:4)+NH4	_936	MetDDA	p180174 pos ms2	2.26694e+07	2.23638e+07	2.40574e+07	2.23715e+07	2.23734e+07	4.06599e+06	7.41949e+06	1.16689e+07	6.60952e+06
474POS	26366	M691T1294_2_POS	690.62	690.615	690.625	1294.45	1290.12	1296.61	32	5	7	6	5	8	371947300		[M+NH4]+ 672.581	162	3	54	FALSE	FALSE	1	score{1}adduct{CE+NH4}name{CE(20:4)}	1	score{0.9312}adduct{CE+NH4}name{CE(20:4)}	M691T1294_2_POS	690.62	1294.45	M691T1294_2_POS	295pos	690.618	1294.13	3.10518	0.322578	ChE(20:4)+NH4	ChE(20:4)+NH4	_938	MetDDA	p180174 pos ms2	1.09259e+08	1.07284e+08	1.10972e+08	1.10956e+08	1.10944e+08	2.37433e+08	2.44898e+07	1.05708e+08	5.83403e+07
475POS	26411	M691T649_2_POS	691.496	691.49	691.505	649.003	638.49	650.543	36	7	6	6	5	5	52468990		[M+K]+ 652.528	491	14	147	TRUE	FALSE	0		0		M691T649_2_POS	691.496	649.003	M691T649_2_POS	2113pos	691.491	629.88	7.5033	19.123	TG(39:6)+Na	TG(39:6)+Na	_940	MetDDA	p180174 pos ms2	1.15822e+08	9.80038e+07	1.19048e+08	1.19144e+08	1.18996e+08	8.00109e+06	6.40963e+07	1.5675e+08	2.03612e+08
476POS	26512	M693T622_1_POS	692.519	692.51	692.524	621.692	619.593	622.978	39	8	8	8	5	8	15842760	[M]+	[M+NH4]+ 674.477	208	6	184	TRUE	FALSE	10	score{0.989}adduct{PC+H}name{PC(3:0/26:0)};score{0.989}adduct{PC+H}name{PC(4:0/25:0)};score{0.989}adduct{PC+H}name{PC(5:0/24:0)};score{0.989}adduct{PC+H}name{PC(6:0/23:0)};score{0.989}adduct{PC+H}name{PC(7:0/22:0)};score{0.989}adduct{PC+H}name{PC(8:0/21:0)};score{0.989}adduct{PC+H}name{PC(9:0/20:0)};score{0.989}adduct{PC+H}name{PC(10:0/19:0)};score{0.989}adduct{PC+H}name{PC(11:0/18:0)};score{0.98…	10	score{0.989}adduct{PC+H}name{PC(3:0/26:0)};score{0.989}adduct{PC+H}name{PC(4:0/25:0)};score{0.989}adduct{PC+H}name{PC(5:0/24:0)};score{0.989}adduct{PC+H}name{PC(6:0/23:0)};score{0.989}adduct{PC+H}name{PC(7:0/22:0)};score{0.989}adduct{PC+H}name{PC(8:0/21:0)};score{0.989}adduct{PC+H}name{PC(9:0/20:0)};score{0.989}adduct{PC+H}name{PC(10:0/19:0)};score{0.989}adduct{PC+H}name{PC(11:0/18:0)};score{0.98…	M693T622_1_POS	692.519	621.692	M693T622_1_POS	1031pos	692.522	621.882	5.03019	0.18958	PC(16:0/13:0)+H	PC(29:0)+H	_942	MetDDA	p180174 pos ms2	4.91063e+07	4.91385e+07	4.349e+07	4.7455e+07	5.18795e+07	4.36987e+07	3.18265e+07	4.07412e+07	3.70519e+07
477POS	26518	M693T734_2_POS	692.524	692.518	692.532	733.923	724.137	735.535	42	8	8	8	5	8	21896550		[M+H]+ 691.522	42	0	0	FALSE	FALSE	0		0		M693T734_2_POS	692.524	733.923	M693T734_2_POS	1377pos	692.522	734.409	2.33421	0.485968	PE(32:0)+H	PE(32:0)+H	_943	MetDDA	p180174 pos ms2	7.40921e+07	7.41478e+07	7.41302e+07	7.82814e+07	8.03347e+07	5.42732e+07	7.47243e+07	4.57881e+07	4.04668e+07
478POS	26542	M693T694_2_POS	692.561	692.555	692.57	694.205	682.13	695.793	47	8	7	8	5	8	114521300		[M+H]+ 691.547	356	22	150	TRUE	FALSE	0		0		M693T694_2_POS	692.561	694.205	M693T694_2_POS	1039pos	692.559	694.316	2.50014	0.111185	PC(30:0e)+H	PC(30:0e)+H	_944	MetDDA	p180174 pos ms2	2.98861e+08	2.94142e+08	2.83671e+08	2.99892e+08	2.98719e+08	1.87899e+08	2.13205e+08	3.13565e+08	1.61878e+08
479POS	26543	M693T622_2_POS	692.561	692.556	692.569	622.079	617.543	623.626	37	6	7	8	5	8	6752553		[M+NH4]+ 674.537	208	6	150	TRUE	TRUE	0		0		M693T622_2_POS	692.561	622.079	M693T622_2_POS	1037pos	692.559	623.571	2.35575	1.49223	PC(14:0e/16:0)+H	PC(30:0e)+H	_945	MetDDA	p180174 pos ms2	3.97142e+07	3.98796e+07	4.08801e+07	3.87844e+07	3.93541e+07	3.17737e+07	5.22554e+07	3.41855e+07	2.09413e+07
480POS	26544	M693T635_1_POS	692.56	692.556	692.569	634.854	633.058	647.808	37	7	6	7	5	7	6731060			227	5	90	TRUE	FALSE	0		0		M693T635_1_POS	692.56	634.854	M693T635_1_POS	1038pos	692.559	635.339	1.77819	0.485003	PC(14:0e/16:0)+H	PC(30:0e)+H	_946	MetDDA	p180174 pos ms2	3.7704e+07	3.99595e+07	4.07629e+07	4.08011e+07	4.07798e+07	2.48737e+07	4.22308e+07	3.13242e+07	2.17543e+07
481POS	26566	M693T933_1_POS	692.612	692.607	692.622	932.549	929.838	956.167	44	7	8	7	5	8	19650030		[M+NH4]+ 674.58	399	7	77	TRUE	TRUE	0		0		M693T933_1_POS	692.612	932.549	M693T933_1_POS	675pos	692.619	932.982	9.60206	0.433321	DG(22:1/18:2)+NH4	DG(40:3)+NH4	_949	MetDDA	p180174 pos ms2	1.0416e+08	1.08496e+08	7.9331e+07	1.08475e+08	1.08369e+08	5.01442e+07	4.76788e+07	4.39158e+07	7.63811e+07
482POS	26568	M693T863_2_POS	692.621	692.615	692.63	863.109	849.043	865.857	40	8	8	8	5	8	143890500		[M+K]+ 653.651 [M+Na]+ 669.625 [M+NH4]+ 674.579 [M+H]+ 691.607	127	6	30	TRUE	FALSE	0		0		M693T863_2_POS	692.621	863.109	M693T863_2_POS	674pos	692.619	862.56	3.53657	0.549	DG(40:3)+NH4	DG(40:3)+NH4	_950	MetDDA	p180174 pos ms2	1.92511e+08	3.7589e+08	3.69193e+08	3.39899e+08	3.9068e+08	2.40336e+08	5.0538e+08	3.92413e+08	3.82608e+08
483POS	26755	M695T925_POS	694.607	694.602	694.617	924.941	909.892	937.668	50	5	6	6	4	5	23064210	[M]+	[M+NH4]+ 676.576	89	3	379	TRUE	FALSE	0		0		M695T925_POS	694.607	924.941	M695T925_POS	2109pos	694.598	923.482	13.3665	1.4583	TG(4:0/17:1/18:1)+NH4	TG(39:2)+NH4	_954	MetDDA	p180174 pos ms2	3.44774e+07	4.69569e+07	4.69082e+07	4.70715e+07	4.47885e+07	7.04773e+07	5.15036e+07	2.4808e+07	3.46852e+07
484POS	26767	M695T993_2_POS	694.631	694.625	694.64	992.964	976.796	997.021	45	8	8	8	5	8	25708280	[M]+	[M+NH4]+ 676.591	570	7	347	TRUE	FALSE	10	score{0.9761}adduct{DG+NH4}name{DG(18:1/22:1)};score{0.9758}adduct{DG+NH4}name{DG(22:1/18:1)};score{0.9207}adduct{DG+NH4}name{DG(16:1/24:1)};score{0.9192}adduct{DG+NH4}name{DG(24:1/16:1)};score{0.8081}adduct{DG+NH4}name{DG(20:2/20:0)};score{0.808}adduct{DG+NH4}name{DG(20:0/20:2)};score{0.8079}adduct{DG+NH4}name{DG(18:0/22:2)};score{0.8077}adduct{DG+NH4}name{DG(18:2/22:0)};score{0.8069}adduct{DG+N…	0		M695T993_2_POS	694.631	992.964	M695T993_2_POS	672pos	694.634	993.732	4.75144	0.76797	DG(18:1/22:1)+NH4	DG(40:2)+NH4	_956	MetDDA	p180174 pos ms2	8.1343e+07	6.09481e+07	8.12328e+07	8.11326e+07	7.12326e+07	1.81659e+07	5.3449e+07	3.3364e+07	3.60327e+07
485POS	26781	M695T967_POS	694.675	694.67	694.684	966.52	964.613	979.926	42	8	7	8	5	8	8611901		[M+H]+ 693.67	189	2	310	TRUE	FALSE	2	score{0.8699}adduct{PhytoCer+H}name{Cer(t18:1/26:0)};score{0.8688}adduct{PhytoCer+H}name{Cer(t18:0/26:1)}	0		M695T967_POS	694.675	966.52	M695T967_POS	175pos	694.671	966.605	5.49106	0.0846413	Cer(d20:1/24:0+O)+H	Cer(d44:1+O)+H	_959	MetDDA	p180174 pos ms2	3.31171e+07	2.29609e+07	3.43556e+07	3.344e+07	3.43273e+07	1.34042e+07	1.80625e+07	2.24357e+07	2.34028e+07
486POS	26954	M697T983_POS	696.612	696.606	696.62	983.168	970.64	988.255	35	5	7	6	5	4	14488000			423	2	482	TRUE	FALSE	0		0		M697T983_POS	696.612	983.168	M697T983_POS	2107pos	696.614	984.073	2.82151	0.90473	TG(4:0/17:0/18:1)+NH4	TG(39:1)+NH4	_961	MetDDA	p180174 pos ms2	3.08394e+07	3.04272e+07	3.08531e+07	2.51154e+07	3.08708e+07	2.17527e+06	1.28845e+07	1.2715e+07	3.55589e+07
487POS	26960	M697T997_2_POS	696.619	696.613	696.625	996.663	995.09	1015.32	28	5	6	6	5	5	20407790			459	1	449	TRUE	TRUE	0		0		M697T997_2_POS	696.619	996.663	M697T997_2_POS	2108pos	696.614	997.203	7.80125	0.540105	TG(4:0/17:0/18:1)+NH4	TG(39:1)+NH4	_962	MetDDA	p180174 pos ms2	2.56416e+07	2.5234e+07	3.29586e+07	2.80205e+07	2.48149e+07	5.72168e+06	1.20352e+07	8.62243e+06	7.4461e+06
488POS	26970	M697T1074_POS	696.652	696.643	696.657	1073.93	1062.1	1085.54	78	8	8	8	5	8	9597279	[M]+	[M+NH4]+ 678.615	517	1	324	TRUE	FALSE	10	score{0.9888}adduct{DG+NH4}name{DG(22:0/18:1)};score{0.9884}adduct{DG+NH4}name{DG(18:1/22:0)};score{0.8082}adduct{DG+NH4}name{DG(20:1/20:0)};score{0.8081}adduct{DG+NH4}name{DG(20:0/20:1)};score{0.8079}adduct{DG+NH4}name{DG(18:0/22:1)};score{0.8071}adduct{DG+NH4}name{DG(17:1/23:0)};score{0.8069}adduct{DG+NH4}name{DG(22:1/18:0)};score{0.8061}adduct{DG+NH4}name{DG(16:0/24:1)};score{0.8059}adduct{DG+…	0		M697T1074_POS	696.652	1073.93	M697T1074_POS	671pos	696.65	1077.33	2.36775	3.3979	DG(18:1/22:0)+NH4	DG(40:1)+NH4	_963	MetDDA	p180174 pos ms2	2.41796e+07	2.85983e+07	2.85915e+07	2.7573e+07	2.86012e+07	9.69196e+06	1.51123e+07	1.56663e+07	1.23052e+07
489POS	26982	M697T1048_3_POS	696.689	696.68	696.694	1047.87	1034.08	1050.07	44	8	8	8	5	8	38936540	[M]+	[M+H]+ 695.688	342	6	329	TRUE	FALSE	1	score{0.8693}adduct{PhytoCer+H}name{Cer(t18:0/26:0)}	0		M697T1048_3_POS	696.689	1047.87	M697T1048_3_POS	169pos	696.686	1048.54	3.39391	0.673326	Cer(d20:0+pO/24:0)+H	Cer(d44:0+pO)+H	_964	MetDDA	p180174 pos ms2	1.33714e+08	1.35923e+08	1.33761e+08	1.33734e+08	1.47893e+08	3.65746e+07	8.79404e+07	1.70091e+08	1.15715e+08
490POS	27109	M699T662_2_POS	698.561	698.555	698.57	661.83	659.572	671.935	40	8	6	8	4	7	22291590		[M+H-H20]+ 715.577	338	0	0	FALSE	FALSE	0		0		M699T662_2_POS	698.561	661.83	M699T662_2_POS	202pos	698.557	661.808	6.94928	0.0219503	CerG1(d18:1/16:1)+H	CerG1(d34:2)+H	_967	MetDDA	p180174 pos ms2	4.1859e+07	6.16897e+07	6.18274e+07	6.19719e+07	5.87069e+07	5.78338e+07	2.60179e+07	8.87793e+07	6.70231e+07
491POS	27148	M699T922_3_POS	698.669	698.661	698.674	922.02	919.9	924.059	36	8	7	7	5	8	7932622		[M+K]+ 659.696 [M+NH4]+ 680.63	59	0	0	FALSE	FALSE	0		0		M699T922_3_POS	698.669	922.02	M699T922_3_POS	162pos	698.666	922.396	4.86568	0.375807	Cer(d20:0+pO/23:0+O)+H	Cer(d43:0+pO+O)+H	_972	MetDDA	p180174 pos ms2	2.57454e+07	2.65553e+07	2.57819e+07	2.57396e+07	2.92831e+07	1.1878e+07	1.81366e+07	1.37432e+07	2.03563e+07
492POS	27149	M699T979_2_POS	698.67	698.668	698.682	979.446	977.949	1000.05	36	7	4	7	5	8	8480611		[M+K]+ 659.701	381	0	0	FALSE	FALSE	0		0		M699T979_2_POS	698.67	979.446	M699T979_2_POS	163pos	698.666	979.792	6.86948	0.346411	Cer(d20:0+pO/23:0+O)+H	Cer(d43:0+pO+O)+H	_973	MetDDA	p180174 pos ms2	9.43456e+06	2.03893e+07	1.74419e+07	1.98621e+07	1.98056e+07	1.21049e+07	2.87666e+07	3.18086e+07	2.3134e+07
493POS	27276	M701T723_2_POS	700.518	700.513	700.526	723.155	722.068	725.04	36	8	7	7	5	8	75759360		[M+K]+ 661.549 [M+Na]+ 677.523 [M+NH4]+ 682.478 [M+H]+ 699.505	397	6	375	TRUE	FALSE	1	score{0.9315}adduct{pPE+H}name{PE(P-16:0/18:2)}	0		M701T723_2_POS	700.518	723.155	M701T723_2_POS	1403pos	700.528	723.502	13.8019	0.346975	PE(16:0p/18:2)+H	PE(34:2p)+H	_974	MetDDA	p180174 pos ms2	1.77817e+08	1.90865e+08	1.90829e+08	1.4782e+08	2.08957e+08	2.32038e+08	8.78878e+07	3.70465e+08	5.53055e+07
494POS	27298	M701T678_3_POS	700.577	700.572	700.587	677.627	647.69	706.089	49	8	8	8	5	8	45064450			263	1	310	TRUE	FALSE	1	score{0.9917}adduct{HexCer+H}name{HexCer(d18:1/16:0)}	0		M701T678_3_POS	700.577	677.627	M701T678_3_POS	198pos	700.572	678.529	6.4297	0.901948	CerG1(d18:1/16:0)+H	CerG1(d34:1)+H	_978	MetDDA	p180174 pos ms2	1.1895e+08	1.11142e+08	1.12121e+08	1.18565e+08	1.34046e+08	7.23793e+07	5.37139e+07	9.42573e+07	5.94378e+07
495POS	27397	M702T597_POS	701.558	701.548	701.562	597.063	590.329	620.932	82	8	8	8	5	8	343876100			213	11	162	TRUE	FALSE	1	score{0.9916}adduct{SM+H}name{SM(d16:1/18:1)}	1	score{0.918}adduct{SM+H}name{SM(d16:1/18:1)}	M702T597_POS	701.558	597.063	M702T597_POS	1725pos	701.559	601.912	1.42896	4.84823	SM(d34:2)+H	SM(d34:2)+H	_981	MetDDA	p180174 pos ms2	1.18119e+08	2.14886e+08	2.13314e+08	2.1339e+08	1.94798e+08	1.50029e+08	6.07976e+07	2.39608e+07	2.46826e+07
496POS	27463	M703T670_1_POS	702.535	702.53	702.544	670.196	668.559	682.979	42	8	8	8	5	8	19251230	[M]+	[M+Na]+ 679.554	91	1	210	TRUE	FALSE	1	score{0.9216}adduct{pPC+H}name{PC(P-16:0/15:1)}	0		M703T670_1_POS	702.535	670.196	M703T670_1_POS	288pos	702.543	670.164	11.129	0.0311098	CerP(d39:2+hO)+H	CerP(d39:2+hO)+H	_982	MetDDA	p180174 pos ms2	5.49281e+07	3.69115e+07	5.8106e+07	4.90332e+07	5.48537e+07	7.89974e+07	1.45822e+07	1.30018e+07	2.58902e+07
497POS	27466	M703T771_2_POS	702.546	702.538	702.552	770.583	768.408	773.807	46	8	8	8	5	8	436684000	[M]+	[M+H]+ 701.535	82	35	396	TRUE	FALSE	1	score{0.9276}adduct{pPE+H}name{PE(P-16:0/18:1)}	0		M703T771_2_POS	702.546	770.583	M703T771_2_POS	1394pos	702.543	771.424	4.38619	0.841328	PE(18:1p/16:0)+H	PE(34:1p)+H	_983	MetDDA	p180174 pos ms2	1.31599e+09	1.37559e+09	1.34202e+09	1.46788e+09	1.36562e+09	1.13244e+09	5.8268e+08	1.28842e+09	7.44588e+08
498POS	27477	M703T796_2_POS	702.566	702.561	702.575	795.77	792.969	805.944	27	5	4	6	5	4	81865010		[M+C3H8O+H]+ 641.504	46	1	279	TRUE	TRUE	0		0		M703T796_2_POS	702.566	795.77	M703T796_2_POS	2139pos	702.567	796.127	0.733739	0.356701	TG(4:0/18:2/18:3)+NH4	TG(40:5)+NH4	_987	MetDDA	p180174 pos ms2	5.64446e+07	6.04905e+07	5.64613e+07	5.64509e+07	5.73501e+07	296158	6.3228e+07	3.91334e+07	2.50065e+07
499POS	27589	M704T670_3_POS	703.573	703.565	703.579	670.261	668.559	671.292	40	8	8	8	5	8	249116700			91	38	92	TRUE	FALSE	4	score{0.9916}adduct{SM+H}name{SM(d14:1/20:0)};score{0.9916}adduct{SM+H}name{SM(d16:0/18:1)};score{0.9916}adduct{SM+H}name{SM(d16:1/18:0)};score{0.9916}adduct{SM+H}name{SM(d18:1/16:0)}	4	score{0.9916}adduct{SM+H}name{SM(d14:1/20:0)};score{0.9916}adduct{SM+H}name{SM(d16:0/18:1)};score{0.9916}adduct{SM+H}name{SM(d16:1/18:0)};score{0.9916}adduct{SM+H}name{SM(d18:1/16:0)}	M704T670_3_POS	703.573	670.261	M704T670_3_POS	1714pos	703.575	670.038	2.49086	0.223779	SM(d34:1)+H	SM(d34:1)+H	_991	MetDDA	p180174 pos ms2	1.20541e+09	1.20552e+09	1.20549e+09	1.21707e+09	1.24408e+09	8.09931e+08	4.72675e+08	7.76516e+08	7.76513e+08
500POS	27590	M704T654_2_POS	703.573	703.565	703.579	653.553	652.545	655.14	39	8	8	8	5	8	6920978000		[M+H]+ 702.563	20	35	117	TRUE	FALSE	4	score{0.9916}adduct{SM+H}name{SM(d14:1/20:0)};score{0.9916}adduct{SM+H}name{SM(d16:0/18:1)};score{0.9916}adduct{SM+H}name{SM(d16:1/18:0)};score{0.9916}adduct{SM+H}name{SM(d18:1/16:0)}	4	score{0.9236}adduct{SM+H}name{SM(d14:1/20:0)};score{0.9236}adduct{SM+H}name{SM(d16:0/18:1)};score{0.9236}adduct{SM+H}name{SM(d16:1/18:0)};score{0.9236}adduct{SM+H}name{SM(d18:1/16:0)}	M704T654_2_POS	703.573	653.553	M704T654_2_POS	1713pos	703.575	654.132	2.20659	0.579365	SM(d34:1)+H	SM(d34:1)+H	_992	MetDDA	p180174 pos ms2	2.54528e+10	2.42099e+10	2.42129e+10	2.46729e+10	2.46756e+10	1.86762e+10	9.88579e+09	1.68508e+10	1.36938e+10
501POS	27659	M705T709_2_POS	704.526	704.517	704.532	709.165	696.365	710.874	30	7	5	5	5	6	4107324		[M+K]+ 665.56	111	0	0	FALSE	FALSE	0		0		M705T709_2_POS	704.526	709.165	M705T709_2_POS	1383pos	704.522	709.341	5.41712	0.176177	PE(33:1)+H	PE(33:1)+H	_997	MetDDA	p180174 pos ms2	8.9019e+06	9.37883e+06	9.16043e+06	9.15502e+06	1.02681e+07	4.26055e+06	1.11928e+07	2.11901e+07	5.15122e+06
502POS	27671	M705T777_POS	704.554	704.547	704.562	777.472	767.169	782.112	71	8	8	8	5	8	71164390	[M]+	[M+H]+ 703.554	444	2	371	TRUE	FALSE	0		0		M705T777_POS	704.554	777.472	M705T777_POS	1392pos	704.559	779.699	6.62618	2.2268	PE(34:1e)+H	PE(34:1e)+H	_1000	MetDDA	p180174 pos ms2	2.53445e+08	2.99134e+08	2.9587e+08	2.517e+08	2.52028e+08	6.04191e+07	1.66062e+08	1.96386e+08	8.30774e+07
503POS	27673	M705T718_2_POS	704.556	704.549	704.562	717.597	703.802	731.915	42	8	8	8	5	8	27494460	[M]+	[M+K]+ 665.586 [M+NH4]+ 686.515 [M+H]+ 703.538	18	21	192	TRUE	FALSE	3	score{0.9353}adduct{pPC+H}name{PC(P-20:0/11:0)};score{0.9283}adduct{pPC+H}name{PC(P-18:0/13:0)};score{0.921}adduct{pPC+H}name{PC(P-16:0/15:0)}	0		M705T718_2_POS	704.556	717.597	M705T718_2_POS	1058pos	704.559	718.038	3.78749	0.441198	PC(16:0p/15:0)+H	PC(31:0p)+H	_1001	MetDDA	p180174 pos ms2	9.24097e+07	9.96358e+07	9.96187e+07	1.02326e+08	1.02324e+08	1.38296e+08	3.38009e+07	8.80666e+07	1.09703e+08
504POS	27676	M705T830_POS	704.562	704.555	704.57	829.529	815.386	858.496	62	8	8	8	5	7	15416370		[M+H]+ 703.549	157	1	262	TRUE	TRUE	0		0		M705T830_POS	704.562	829.529	M705T830_POS	1387pos	704.559	830.099	4.72847	0.569666	PE(18:0p/16:0)+H	PE(34:0p)+H	_1002	MetDDA	p180174 pos ms2	5.77516e+07	5.77662e+07	5.78339e+07	5.88962e+07	6.03006e+07	3.68055e+07	4.47e+07	3.84399e+07	3.97546e+07
505POS	27678	M705T687_2_POS	704.561	704.555	704.57	686.855	684.491	695.948	30	4	5	8	5	6	10125440		[M+H]+ 703.561	156	19	234	TRUE	TRUE	0		0		M705T687_2_POS	704.561	686.855	M705T687_2_POS	1057pos	704.559	687.373	3.16722	0.518901	PC(31:0p)+H	PC(31:0p)+H	_1004	MetDDA	p180174 pos ms2	2.4019e+07	2.41122e+07	2.42132e+07	2.92139e+07	2.55344e+07	1.25776e+07	7.33431e+06	4.24971e+07	8.55281e+06
506POS	27688	M705T844_1_POS	704.584	704.577	704.592	843.531	816.104	860.53	46	8	8	7	5	8	637210200		[M+NH4]+ 686.551	148	18	573	TRUE	FALSE	0		0		M705T844_1_POS	704.584	843.531	M705T844_1_POS	2133pos	704.582	844.029	2.17788	0.497986	TG(4:0/18:2/18:2)+NH4	TG(40:4)+NH4	_1008	MetDDA	p180174 pos ms2	7.65487e+08	7.30485e+08	7.30493e+08	7.15853e+08	7.15083e+08	6.62837e+06	4.49269e+08	3.86507e+08	2.4621e+08
507POS	27797	M706T678_1_POS	705.59	705.583	705.596	677.869	668.122	679.344	43	8	8	8	5	8	246007900		[M+H]+ 704.583	263	13	127	TRUE	FALSE	3	score{0.9916}adduct{SM+H}name{SM(d14:0/20:0)};score{0.9916}adduct{SM+H}name{SM(d16:0/18:0)};score{0.9916}adduct{SM+H}name{SM(d18:0/16:0)}	3	score{0.9916}adduct{SM+H}name{SM(d14:0/20:0)};score{0.9916}adduct{SM+H}name{SM(d16:0/18:0)};score{0.9916}adduct{SM+H}name{SM(d18:0/16:0)}	M706T678_1_POS	705.59	677.869	M706T678_1_POS	1709pos	705.591	678.551	1.13735	0.682036	SM(d34:0)+H	SM(d34:0)+H	_1011	MetDDA	p180174 pos ms2	8.8681e+08	9.0506e+08	9.18157e+08	9.351e+08	9.05288e+08	4.17737e+08	4.09964e+08	5.61817e+08	3.62866e+08
508POS	27858	M707T671_POS	706.534	706.528	706.542	670.739	669.004	685.995	52	8	8	8	5	8	40634080	[M]+	[M+Na]+ 683.553	91	8	111	TRUE	TRUE	10	score{0.989}adduct{PC+H}name{PC(4:0/26:0)};score{0.989}adduct{PC+H}name{PC(5:0/25:0)};score{0.989}adduct{PC+H}name{PC(6:0/24:0)};score{0.989}adduct{PC+H}name{PC(7:0/23:0)};score{0.989}adduct{PC+H}name{PC(8:0/22:0)};score{0.989}adduct{PC+H}name{PC(9:0/21:0)};score{0.989}adduct{PC+H}name{PC(10:0/20:0)};score{0.989}adduct{PC+H}name{PC(11:0/19:0)};score{0.989}adduct{PC+H}name{PC(12:0/18:0)};score{0.9…	10	score{0.8291}adduct{PC+H}name{PC(4:0/26:0)};score{0.8291}adduct{PC+H}name{PC(5:0/25:0)};score{0.8291}adduct{PC+H}name{PC(6:0/24:0)};score{0.8291}adduct{PC+H}name{PC(7:0/23:0)};score{0.8291}adduct{PC+H}name{PC(8:0/22:0)};score{0.8291}adduct{PC+H}name{PC(9:0/21:0)};score{0.8291}adduct{PC+H}name{PC(10:0/20:0)};score{0.8291}adduct{PC+H}name{PC(11:0/19:0)};score{0.8291}adduct{PC+H}name{PC(12:0/18:0)};…	M707T671_POS	706.534	670.739	M707T671_POS	1036pos	706.538	670.26	6.55808	0.4785	PC(30:0)+H	PC(30:0)+H	_1012	MetDDA	p180174 pos ms2	1.47146e+08	1.34044e+08	1.38308e+08	1.34265e+08	1.38532e+08	1.0048e+08	1.44319e+08	9.26108e+07	1.04e+08
509POS	27859	M707T655_2_POS	706.533	706.528	706.542	654.869	653.031	656.399	43	8	8	8	5	8	878762800			20	30	154	TRUE	FALSE	10	score{0.989}adduct{PC+H}name{PC(4:0/26:0)};score{0.989}adduct{PC+H}name{PC(5:0/25:0)};score{0.989}adduct{PC+H}name{PC(6:0/24:0)};score{0.989}adduct{PC+H}name{PC(7:0/23:0)};score{0.989}adduct{PC+H}name{PC(8:0/22:0)};score{0.989}adduct{PC+H}name{PC(9:0/21:0)};score{0.989}adduct{PC+H}name{PC(10:0/20:0)};score{0.989}adduct{PC+H}name{PC(11:0/19:0)};score{0.989}adduct{PC+H}name{PC(12:0/18:0)};score{0.9…	10	score{0.9138}adduct{PC+H}name{PC(4:0/26:0)};score{0.9138}adduct{PC+H}name{PC(5:0/25:0)};score{0.9138}adduct{PC+H}name{PC(6:0/24:0)};score{0.9138}adduct{PC+H}name{PC(7:0/23:0)};score{0.9138}adduct{PC+H}name{PC(8:0/22:0)};score{0.9138}adduct{PC+H}name{PC(9:0/21:0)};score{0.9138}adduct{PC+H}name{PC(10:0/20:0)};score{0.9138}adduct{PC+H}name{PC(11:0/19:0)};score{0.9138}adduct{PC+H}name{PC(12:0/18:0)};…	M707T655_2_POS	706.533	654.869	M707T655_2_POS	1035pos	706.538	655.465	6.98269	0.595873	PC(30:0)+H	PC(30:0)+H	_1013	MetDDA	p180174 pos ms2	2.65908e+09	2.43968e+09	2.65992e+09	2.61028e+09	2.66049e+09	2.4218e+09	2.29822e+09	1.62036e+09	1.62391e+09
510POS	27881	M707T838_1_POS	706.572	706.565	706.579	837.958	827.342	853.169	45	8	7	8	5	8	75025920	[M]+	[M+H]+ 705.563	76	0	0	FALSE	FALSE	0		0		M707T838_1_POS	706.572	837.958	M707T838_1_POS	1385pos	706.575	838.944	2.85675	0.985539	PE(34:0e)+H	PE(34:0e)+H	_1018	MetDDA	p180174 pos ms2	3.72415e+07	3.77101e+07	5.21297e+07	4.12968e+07	4.11698e+07	1.96272e+07	3.73284e+07	6.09954e+07	2.16061e+07
511POS	27882	M707T725_1_POS	706.573	706.567	706.578	724.562	713.19	726.37	38	8	8	8	5	8	126482900		[M+H]+ 705.572	61	13	155	TRUE	FALSE	0		0		M707T725_1_POS	706.573	724.562	M707T725_1_POS	1056pos	706.575	724.981	2.14911	0.418713	PC(31:0e)+H	PC(31:0e)+H	_1019	MetDDA	p180174 pos ms2	3.75416e+08	3.85255e+08	3.82918e+08	3.8769e+08	3.85221e+08	2.28428e+08	3.08238e+08	4.58484e+08	2.89291e+08
512POS	27893	M707T900_2_POS	706.602	706.595	706.608	899.855	886.248	903.834	52	7	8	8	5	8	1518403000		[M+NH4]+ 688.559	84	14	375	TRUE	FALSE	0		0		M707T900_2_POS	706.602	899.855	M707T900_2_POS	2130pos	706.598	900.419	5.78048	0.56449	TG(6:0/16:1/18:2)+NH4	TG(40:3)+NH4	_1021	MetDDA	p180174 pos ms2	1.55032e+09	1.18236e+09	1.55389e+09	1.55214e+09	1.47537e+09	1.19924e+07	6.32484e+08	7.21295e+08	1.65348e+08
513POS	27946	M707T433_2_POS	707.493	707.487	707.501	433.493	428.983	443.313	37	5	6	8	4	7	12765090		[M+K]+ 668.527	669	7	93	TRUE	FALSE	0		0		M707T433_2_POS	707.493	433.493	M707T433_2_POS	1566pos	707.486	433.063	10.3683	0.429917	PG(31:1)+H	PG(31:1)+H	_1026	MetDDA	p180174 pos ms2	5.49911e+07	3.19669e+07	5.49139e+07	5.50476e+07	5.50057e+07	3.51777e+06	4.36602e+06	3.44373e+07	6.52328e+07
514POS	28105	M709T961_POS	708.615	708.605	708.62	961.341	942.831	974.113	107	8	8	8	5	8	1097221000		[M+NH4]+ 690.572	110	28	314	TRUE	FALSE	0		0		M709T961_POS	708.615	961.341	M709T961_POS	2127pos	708.614	960.857	1.45989	0.483505	TG(6:0/16:0/18:2)+NH4	TG(40:2)+NH4	_1027	MetDDA	p180174 pos ms2	1.87651e+09	1.81158e+09	1.74403e+09	1.8746e+09	1.87517e+09	1.81197e+07	7.5504e+08	7.16616e+08	5.12505e+08
515POS	28107	M709T675_1_POS	708.615	708.605	708.618	674.702	646.578	711.913	49	5	5	4	5	5	17532730	[M]+	[M+K]+ 669.657 [M+Na]+ 685.631 [M+NH4]+ 690.586 [M+H]+ 707.613	30	3	227	TRUE	TRUE	0		0		M709T675_1_POS	708.615	674.702	M709T675_1_POS	2125pos	708.614	674.64	2.16549	0.062	TG(40:2)+NH4	TG(40:2)+NH4	_1028	MetDDA	p180174 pos ms2	2.43636e+07	2.42546e+07	2.93019e+07	4.34671e+07	2.57015e+07	1.49692e+07	3.51897e+07	2.38088e+07	2.47996e+07
516POS	28121	M709T1052_2_POS	708.65	708.643	708.657	1052.19	1038.21	1054.36	31	7	4	6	5	4	5231773	[M]+	[M+NH4]+ 690.621	384	0	0	FALSE	FALSE	0		0		M709T1052_2_POS	708.65	1052.19	M709T1052_2_POS	694pos	708.65	1054.62	0.0698511	2.43	DG(18:2/23:0)+NH4	DG(41:2)+NH4	_1030	MetDDA	p180174 pos ms2	8.13154e+06	7.78388e+06	7.46129e+06	8.53097e+06	7.75668e+06	2.78215e+06	9.25756e+06	5.91717e+06	7.2417e+06
517POS	28291	M711T1020_1_POS	710.62	710.615	710.63	1020.43	1003.84	1023.67	71	8	7	8	5	8	404263800	[M]+	[M+NH4]+ 692.592	190	10	314	TRUE	FALSE	0		0		M711T1020_1_POS	710.62	1020.43	M711T1020_1_POS	2122pos	710.629	1022.12	12.4054	1.69045	TG(6:0/16:0/18:1)+NH4	TG(40:1)+NH4	_1031	MetDDA	p180174 pos ms2	5.28875e+08	4.15428e+08	4.13758e+08	4.48397e+08	4.52584e+08	9.79468e+06	9.62772e+07	9.99438e+07	2.61941e+08
518POS	28294	M711T1036_1_POS	710.63	710.622	710.637	1035.54	1032.94	1037.26	33	6	5	8	5	7	472817500		[M+NH4]+ 692.59	176	16	278	TRUE	FALSE	0		0		M711T1036_1_POS	710.63	1035.54	M711T1036_1_POS	2123pos	710.629	1036.19	1.52611	0.649731	TG(4:0/16:0/20:1)+NH4	TG(40:1)+NH4	_1032	MetDDA	p180174 pos ms2	6.6032e+08	6.6069e+08	6.60567e+08	6.49071e+08	6.26495e+08	2.00538e+06	1.85076e+08	1.42697e+08	1.05546e+08
519POS	28296	M711T958_3_POS	710.635	710.63	710.644	958.366	948.04	976.796	43	8	8	7	5	8	483583000		[M+K]+ 671.662	48	13	284	TRUE	TRUE	0		0		M711T958_3_POS	710.635	958.366	M711T958_3_POS	2120pos	710.629	959.22	7.29559	0.854	TG(6:0/16:0/18:1)+NH4	TG(40:1)+NH4	_1033	MetDDA	p180174 pos ms2	1.77705e+09	1.80825e+09	2.10158e+09	2.13589e+09	2.12083e+09	1.40804e+07	2.49915e+08	1.25566e+09	5.34512e+08
520POS	28308	M711T1116_POS	710.67	710.661	710.674	1116	1100.95	1119.56	26	4	4	4	5	5	2693407		[M+NH4]+ 692.634	335	0	0	FALSE	FALSE	0		0		M711T1116_POS	710.67	1116	M711T1116_POS	693pos	710.666	1118.34	5.48708	2.34	DG(18:1/23:0)+NH4	DG(41:1)+NH4	_1035	MetDDA	p180174 pos ms2	5.47872e+06	5.40085e+06	4.84287e+06	5.39398e+06	5.11925e+06	1.92772e+06	1.09413e+06	1.56939e+06	3.34745e+06
521POS	28312	M711T1088_POS	710.706	710.701	710.711	1087.52	1084.58	1089.81	26	6	7	5	4	4	2156631		[M+K]+ 671.736 [M+Na]+ 687.71 [M+NH4]+ 692.664 [M+H]+ 709.692	493	0	0	FALSE	FALSE	0		0		M711T1088_POS	710.706	1087.52	M711T1088_POS	180pos	710.702	1088.76	5.08579	1.23752	Cer(d20:0+pO/25:0)+H	Cer(d45:0+pO)+H	_1037	MetDDA	p180174 pos ms2	6.37639e+06	6.77473e+06	6.52421e+06	4.38759e+06	6.76996e+06	1.32677e+06	9.83347e+06	1.10437e+07	9.34434e+06
522POS	28352	M712T619_2_POS	711.545	711.538	711.552	618.697	616.629	619.682	36	8	7	7	5	8	4800418		[M+Na]+ 688.561	457	0	0	FALSE	FALSE	0		0		M712T619_2_POS	711.545	618.697	M712T619_2_POS	1733pos	711.544	618.84	1.75323	0.143	SM(d35:4)+H	SM(d35:4)+H	_1038	MetDDA	p180174 pos ms2	1.10583e+07	1.04498e+07	1.03604e+07	1.02618e+07	1.02619e+07	1.17801e+07	5.22837e+06	9.72918e+06	7.79371e+06
523POS	28492	M713T1086_2_POS	712.648	712.641	712.653	1086.11	1079.78	1091.34	42	7	7	8	5	7	98529900		[M+NH4]+ 694.607	417	20	315	TRUE	FALSE	1	score{0.8372}adduct{TG+NH4}name{TG(12:0/12:0/16:0)}	0		M713T1086_2_POS	712.648	1086.11	M713T1086_2_POS	2117pos	712.645	1086.55	4.39838	0.441802	TG(16:0/8:0/16:0)+NH4	TG(40:0)+NH4	_1044	MetDDA	p180174 pos ms2	1.26874e+08	1.28499e+08	1.36389e+08	1.75296e+08	1.39323e+08	6.13039e+06	2.39302e+08	1.05793e+08	7.83814e+07
524POS	28493	M713T1103_POS	712.648	712.641	712.653	1103.22	1098.49	1117.08	58	7	7	7	4	5	21955750			575	10	331	TRUE	FALSE	0		0		M713T1103_POS	712.648	1103.22	M713T1103_POS	2118pos	712.645	1099.18	4.81935	4.04486	TG(6:0/16:0/18:0)+NH4	TG(40:0)+NH4	_1045	MetDDA	p180174 pos ms2	3.43262e+07	3.49551e+07	3.85191e+07	1.8774e+07	3.70491e+07	4.43794e+06	2.75333e+07	3.04716e+07	3.02407e+07
525POS	28504	M713T1017_1_POS	712.678	712.67	712.684	1017.36	1015.54	1019.06	42	8	8	8	5	8	32915290		[M+H]+ 711.675	286	1	409	TRUE	FALSE	0		0		M713T1017_1_POS	712.678	1017.36	M713T1017_1_POS	171pos	712.681	1018.04	5.40286	0.675086	Cer(d20:0+pO/24:0+O)+H	Cer(d44:0+pO+O)+H	_1046	MetDDA	p180174 pos ms2	8.1611e+07	8.43286e+07	8.43904e+07	9.22135e+07	8.16761e+07	4.21902e+07	5.35916e+07	1.03705e+08	8.24374e+07
526POS	28505	M713T958_3_POS	712.675	712.67	712.685	958.005	956.167	973.438	46	8	8	8	5	8	24518990	[M]+		48	1	376	TRUE	FALSE	0		0		M713T958_3_POS	712.675	958.005	M713T958_3_POS	170pos	712.681	959.433	8.77048	1.42731	Cer(d20:0+pO/24:0+O)+H	Cer(d44:0+pO+O)+H	_1047	MetDDA	p180174 pos ms2	5.99431e+07	6.07175e+07	6.55961e+07	8.84561e+07	6.58471e+07	2.0269e+07	4.70147e+07	7.18364e+07	4.49973e+07
527POS	28715	M716T629_2_POS	715.574	715.565	715.579	629.39	626.871	641.248	58	8	5	8	5	7	2440719		[M+K]+ 676.61 [M+Na]+ 692.584 [M+NH4]+ 697.539 [M+H]+ 714.566	475	0	0	FALSE	FALSE	0		0		M716T629_2_POS	715.574	629.39	M716T629_2_POS	1732pos	715.575	629.004	0.911855	0.38647	SM(d35:2)+H	SM(d35:2)+H	_1056	MetDDA	p180174 pos ms2	8.71341e+06	8.51524e+06	8.99193e+06	7.94843e+06	8.71377e+06	8.61368e+06	2.59369e+06	7.44704e+06	4.3411e+06
528POS	28766	M717T692_2_POS	716.516	716.51	716.524	692.454	691.784	720.009	41	8	7	8	5	8	43367420	[M]+	[M+H]+ 715.504	132	6	527	TRUE	FALSE	10	score{0.9965}adduct{PE+H}name{PE(18:2/16:0)};score{0.9959}adduct{PE+H}name{PE(16:0/18:2)};score{0.9917}adduct{PE+H}name{PE(22:2/12:0)};score{0.9916}adduct{PE+H}name{PE(26:2/8:0)};score{0.9914}adduct{PE+H}name{PE(20:1/14:1)};score{0.9914}adduct{PE+H}name{PE(20:2/14:0)};score{0.9909}adduct{PE+H}name{PE(18:1/16:1)};score{0.9907}adduct{PE+H}name{PE(17:0/17:2)};score{0.9906}adduct{PE+H}name{PE(17:2/17…	0		M717T692_2_POS	716.516	692.454	M717T692_2_POS	1063pos	716.522	692.997	9.60691	0.54305	PC(31:2)+H	PC(31:2)+H	_1058	MetDDA	p180174 pos ms2	6.56539e+07	6.90709e+07	6.90135e+07	6.92307e+07	5.04481e+07	5.00645e+07	6.43789e+07	9.6114e+07	2.04322e+07
529POS	28778	M717T692_4_POS	716.554	716.548	716.562	692.311	679.964	699.888	48	8	7	8	5	8	13151930	[M]+		132	5	492	TRUE	FALSE	2	score{0.9252}adduct{pPC+H}name{PC(P-18:0/14:1)};score{0.9178}adduct{pPC+H}name{PC(P-16:0/16:1)}	0		M717T692_4_POS	716.554	692.311	M717T692_4_POS	1099pos	716.559	693.144	6.93388	0.833244	PC(32:1p)+H	PC(32:1p)+H	_1060	MetDDA	p180174 pos ms2	4.86029e+07	4.83633e+07	5.14444e+07	6.12302e+07	4.87479e+07	2.96399e+07	2.39465e+07	6.07967e+07	2.94606e+07
530POS	28779	M717T662_1_POS	716.555	716.548	716.562	661.515	650.627	662.312	38	8	8	8	4	8	40305750		[M+H]+ 715.547	265	11	437	TRUE	FALSE	2	score{0.9252}adduct{pPC+H}name{PC(P-18:0/14:1)};score{0.9178}adduct{pPC+H}name{PC(P-16:0/16:1)}	0		M717T662_1_POS	716.555	661.515	M717T662_1_POS	1098pos	716.559	661.02	5.39875	0.4955	PC(32:1p)+H	PC(32:1p)+H	_1061	MetDDA	p180174 pos ms2	5.5574e+07	4.3029e+07	5.37446e+07	5.37845e+07	5.61607e+07	1.57977e+07	2.00094e+07	1.79574e+07	2.90881e+07
531POS	28786	M717T662_2_POS	716.569	716.564	716.575	661.867	659.572	662.312	38	8	8	8	5	8	43656870	[M]+	[M+H]+ 715.558	338	2	437	TRUE	FALSE	2	score{0.9252}adduct{pPC+H}name{PC(P-18:0/14:1)};score{0.9178}adduct{pPC+H}name{PC(P-16:0/16:1)}	0		M717T662_2_POS	716.569	661.867	M717T662_2_POS	200pos	716.567	661.562	2.35776	0.305151	CerG1(d18:1/16:0+O)+H	CerG1(d34:1+O)+H	_1064	MetDDA	p180174 pos ms2	1.24342e+08	1.31108e+08	1.23949e+08	1.30969e+08	1.35489e+08	9.62773e+07	5.52513e+07	1.19064e+08	1.02662e+08
532POS	28852	M717T603_POS	717.5	717.493	717.507	602.504	597.548	604.509	29	6	4	8	5	4	2990096	[M]+	[M+K]+ 678.533	277	7	193	TRUE	TRUE	0		0		M717T603_POS	717.5	602.504	M717T603_POS	1565pos	717.504	603.057	6.26411	0.553358	PG(31:0e)+Na	PG(31:0e)+Na	_1070	MetDDA	p180174 pos ms2	1.86196e+07	1.87824e+07	1.7031e+07	1.72767e+07	1.87128e+07	6.74064e+06	6.46458e+06	2.17515e+07	1.04509e+07
533POS	28886	M718T686_POS	717.59	717.582	717.597	686.187	673.267	688.948	71	8	8	8	5	8	150012000		[M+H]+ 716.578	156	35	134	TRUE	FALSE	5	score{0.9916}adduct{SM+H}name{SM(d15:1/20:0)};score{0.9916}adduct{SM+H}name{SM(d17:0/18:1)};score{0.9916}adduct{SM+H}name{SM(d17:1/18:0)};score{0.9916}adduct{SM+H}name{SM(d18:1/17:0)};score{0.9916}adduct{SM+H}name{SM(d19:1/16:0)}	5	score{0.9155}adduct{SM+H}name{SM(d15:1/20:0)};score{0.9155}adduct{SM+H}name{SM(d17:0/18:1)};score{0.9155}adduct{SM+H}name{SM(d17:1/18:0)};score{0.9155}adduct{SM+H}name{SM(d18:1/17:0)};score{0.9155}adduct{SM+H}name{SM(d19:1/16:0)}	M718T686_POS	717.59	686.187	M718T686_POS	1731pos	717.591	687.389	0.839616	1.20193	SM(d35:1)+H	SM(d35:1)+H	_1075	MetDDA	p180174 pos ms2	4.27022e+08	4.34422e+08	4.53457e+08	4.28081e+08	4.28056e+08	2.98931e+08	2.59792e+08	4.58264e+08	4.96735e+08
534POS	28936	M719T739_3_POS	718.534	718.528	718.542	738.616	736.256	740.481	43	8	8	8	5	8	137793300			211	16	295	TRUE	FALSE	10	score{0.9966}adduct{PE+H}name{PE(18:1/16:0)};score{0.996}adduct{PE+H}name{PE(16:0/18:1)};score{0.9917}adduct{PE+H}name{PE(24:1/10:0)};score{0.9917}adduct{PE+H}name{PE(22:1/12:0)};score{0.9916}adduct{PE+H}name{PE(26:1/8:0)};score{0.9914}adduct{PE+H}name{PE(20:0/14:1)};score{0.9914}adduct{PE+H}name{PE(20:1/14:0)};score{0.9912}adduct{PE+H}name{PE(19:0/15:1)};score{0.9909}adduct{PE+H}name{PE(18:0/16:…	0		M719T739_3_POS	718.534	738.616	M719T739_3_POS	1389pos	718.538	739.114	5.61351	0.498381	PE(34:1)+H	PE(34:1)+H	_1078	MetDDA	p180174 pos ms2	3.80009e+08	4.68563e+08	3.97895e+08	3.80372e+08	3.81028e+08	2.59811e+08	1.82464e+08	5.53123e+08	1.86011e+08
535POS	28957	M719T700_POS	718.574	718.568	718.579	700.192	685.884	723.285	70	8	8	8	5	8	64796880	[M]+	[M+H]+ 717.568	266	34	126	TRUE	FALSE	3	score{0.9319}adduct{pPC+H}name{PC(P-20:0/12:0)};score{0.9247}adduct{pPC+H}name{PC(P-18:0/14:0)};score{0.9173}adduct{pPC+H}name{PC(P-16:0/16:0)}	3	score{0.8661}adduct{pPC+H}name{PC(P-20:0/12:0)};score{0.8595}adduct{pPC+H}name{PC(P-18:0/14:0)};score{0.8526}adduct{pPC+H}name{PC(P-16:0/16:0)}	M719T700_POS	718.574	700.192	M719T700_POS	1092pos	718.575	700.993	0.582403	0.800613	PC(32:1e)+H	PC(32:1e)+H	_1083	MetDDA	p180174 pos ms2	2.23723e+08	2.27454e+08	2.27409e+08	2.12828e+08	2.36857e+08	6.4514e+07	1.60935e+08	3.11392e+08	8.95563e+07
536POS	28958	M719T747_1_POS	718.574	718.565	718.58	746.535	744.521	773.515	46	8	8	8	5	8	249610200			36	17	138	TRUE	FALSE	3	score{0.9319}adduct{pPC+H}name{PC(P-20:0/12:0)};score{0.9247}adduct{pPC+H}name{PC(P-18:0/14:0)};score{0.9173}adduct{pPC+H}name{PC(P-16:0/16:0)}	3	score{0.9319}adduct{pPC+H}name{PC(P-20:0/12:0)};score{0.9247}adduct{pPC+H}name{PC(P-18:0/14:0)};score{0.9173}adduct{pPC+H}name{PC(P-16:0/16:0)}	M719T747_1_POS	718.574	746.535	M719T747_1_POS	1095pos	718.575	747.05	0.0257454	0.515145	PC(32:1e)+H	PC(32:1e)+H	_1084	MetDDA	p180174 pos ms2	1.02998e+09	1.07073e+09	1.07566e+09	1.06813e+09	9.60497e+08	9.36011e+08	5.21093e+08	5.08976e+08	1.04104e+09
537POS	28959	M719T810_POS	718.576	718.565	718.58	810.034	800.511	820.274	33	6	6	5	4	6	3624717		[M+K]+ 679.619	262	22	137	TRUE	TRUE	3	score{0.9319}adduct{pPC+H}name{PC(P-20:0/12:0)};score{0.9247}adduct{pPC+H}name{PC(P-18:0/14:0)};score{0.9173}adduct{pPC+H}name{PC(P-16:0/16:0)}	3	score{0.9319}adduct{pPC+H}name{PC(P-20:0/12:0)};score{0.9247}adduct{pPC+H}name{PC(P-18:0/14:0)};score{0.9173}adduct{pPC+H}name{PC(P-16:0/16:0)}	M719T810_POS	718.576	810.034	M719T810_POS	1408pos	718.575	811.19	1.78339	1.15614	PE(35:0p)+H	PE(35:0p)+H	_1085	MetDDA	p180174 pos ms2	1.20313e+07	9.26621e+06	1.33605e+07	1.2877e+07	1.2891e+07	6.06012e+06	7.22995e+06	2.58465e+07	5.36332e+06
538POS	28961	M719T646_POS	718.582	718.574	718.585	645.903	643.91	662.012	31	7	7	5	5	5	7998421		[M+H]+ 717.58	495	6	17	FALSE	TRUE	3	score{0.9319}adduct{pPC+H}name{PC(P-20:0/12:0)};score{0.9247}adduct{pPC+H}name{PC(P-18:0/14:0)};score{0.9173}adduct{pPC+H}name{PC(P-16:0/16:0)}	3	score{0.9319}adduct{pPC+H}name{PC(P-20:0/12:0)};score{0.9247}adduct{pPC+H}name{PC(P-18:0/14:0)};score{0.9173}adduct{pPC+H}name{PC(P-16:0/16:0)}	M719T646_POS	718.582	645.903	M719T646_POS	195pos	718.583	646.36	0.780008	0.457471	CerG1(d18:0+pO/16:0)+H	CerG1(d34:0+pO)+H	_1086	MetDDA	p180174 pos ms2	1.93859e+07	2.00083e+07	1.79346e+07	1.99904e+07	2.08625e+07	1.48067e+07	5.92589e+06	1.68037e+07	1.07775e+07
539POS	29062	M720T632_2_POS	719.571	719.562	719.577	631.902	630.033	647.44	43	8	8	8	5	8	73339910	[M]+	[M+H]+ 718.563	315	36	120	TRUE	FALSE	0		0		M720T632_2_POS	719.571	631.902	M720T632_2_POS	1720pos	719.57	632.032	1.8518	0.129685	SM(d34:1+pO)+H	SM(d34:1+pO)+H	_1089	MetDDA	p180174 pos ms2	2.24914e+08	2.29936e+08	2.29895e+08	2.24989e+08	2.54209e+08	2.46818e+08	9.25982e+07	1.69833e+08	1.33702e+08
540POS	29081	M720T711_POS	719.605	719.601	719.614	710.67	709.212	712.315	38	8	8	8	5	8	16820550			116	0	0	FALSE	FALSE	0		0		M720T711_POS	719.605	710.67	M720T711_POS	1728pos	719.606	710.884	2.01847	0.213994	SM(d35:0)+H	SM(d35:0)+H	_1090	MetDDA	p180174 pos ms2	4.41113e+07	4.77682e+07	4.41292e+07	4.49356e+07	4.41202e+07	2.88755e+07	1.9021e+07	3.17567e+07	2.57074e+07
541POS	29129	M721T681_POS	720.543	720.538	720.552	680.542	660.598	688.009	76	8	8	8	5	8	177521000			102	3	157	TRUE	FALSE	10	score{0.989}adduct{PC+H}name{PC(5:0/26:0)};score{0.989}adduct{PC+H}name{PC(6:0/25:0)};score{0.989}adduct{PC+H}name{PC(7:0/24:0)};score{0.989}adduct{PC+H}name{PC(8:0/23:0)};score{0.989}adduct{PC+H}name{PC(9:0/22:0)};score{0.989}adduct{PC+H}name{PC(10:0/21:0)};score{0.989}adduct{PC+H}name{PC(11:0/20:0)};score{0.989}adduct{PC+H}name{PC(12:0/19:0)};score{0.989}adduct{PC+H}name{PC(13:0/18:0)};score{0.…	10	score{0.989}adduct{PC+H}name{PC(5:0/26:0)};score{0.989}adduct{PC+H}name{PC(6:0/25:0)};score{0.989}adduct{PC+H}name{PC(7:0/24:0)};score{0.989}adduct{PC+H}name{PC(8:0/23:0)};score{0.989}adduct{PC+H}name{PC(9:0/22:0)};score{0.989}adduct{PC+H}name{PC(10:0/21:0)};score{0.989}adduct{PC+H}name{PC(11:0/20:0)};score{0.989}adduct{PC+H}name{PC(12:0/19:0)};score{0.989}adduct{PC+H}name{PC(13:0/18:0)};score{0.…	M721T681_POS	720.543	680.542	M721T681_POS	1047pos	720.554	676.598	14.2719	3.94345	PC(18:0/13:0)+H	PC(31:0)+H	_1091	MetDDA	p180174 pos ms2	5.26812e+07	5.51566e+07	5.51582e+07	5.87719e+07	5.27112e+07	4.8843e+07	5.03561e+07	9.681e+07	3.98593e+07
542POS	29132	M721T794_2_POS	720.554	720.545	720.559	793.57	791.775	797.147	40	7	8	8	5	8	17029270		[M+K]+ 681.598 [M+Na]+ 697.572 [M+NH4]+ 702.527 [M+H]+ 719.554	119	0	0	FALSE	FALSE	0		0		M721T794_2_POS	720.554	793.57	M721T794_2_POS	1384pos	720.554	794.406	0.994373	0.836357	PE(34:0)+H	PE(34:0)+H	_1093	MetDDA	p180174 pos ms2	5.40366e+07	4.52349e+07	5.51324e+07	5.39971e+07	5.25188e+07	3.63656e+07	5.48024e+07	2.96971e+07	3.97992e+07
543POS	29135	M721T686_3_POS	720.557	720.552	720.567	686.129	670.115	688.009	68	7	8	8	5	8	545375700	[M]+	[M+H]+ 719.547	156	32	98	TRUE	FALSE	10	score{0.989}adduct{PC+H}name{PC(5:0/26:0)};score{0.989}adduct{PC+H}name{PC(6:0/25:0)};score{0.989}adduct{PC+H}name{PC(7:0/24:0)};score{0.989}adduct{PC+H}name{PC(8:0/23:0)};score{0.989}adduct{PC+H}name{PC(9:0/22:0)};score{0.989}adduct{PC+H}name{PC(10:0/21:0)};score{0.989}adduct{PC+H}name{PC(11:0/20:0)};score{0.989}adduct{PC+H}name{PC(12:0/19:0)};score{0.989}adduct{PC+H}name{PC(13:0/18:0)};score{0.…	10	score{0.989}adduct{PC+H}name{PC(5:0/26:0)};score{0.989}adduct{PC+H}name{PC(6:0/25:0)};score{0.989}adduct{PC+H}name{PC(7:0/24:0)};score{0.989}adduct{PC+H}name{PC(8:0/23:0)};score{0.989}adduct{PC+H}name{PC(9:0/22:0)};score{0.989}adduct{PC+H}name{PC(10:0/21:0)};score{0.989}adduct{PC+H}name{PC(11:0/20:0)};score{0.989}adduct{PC+H}name{PC(12:0/19:0)};score{0.989}adduct{PC+H}name{PC(13:0/18:0)};score{0.…	M721T686_3_POS	720.557	686.129	M721T686_3_POS	1049pos	720.554	687.105	4.88025	0.975701	PC(15:0/16:0)+H	PC(31:0)+H	_1094	MetDDA	p180174 pos ms2	1.62004e+09	1.53574e+09	1.6184e+09	1.58056e+09	1.68796e+09	1.28971e+09	5.24829e+08	1.83549e+09	1.71895e+09
544POS	29145	M721T754_2_POS	720.59	720.582	720.597	754.28	752.198	757.679	41	8	8	8	5	8	1064398000		[M+H]+ 719.584	115	11	153	TRUE	FALSE	0		0		M721T754_2_POS	720.59	754.28	M721T754_2_POS	1081pos	720.59	754.87	0.182489	0.590305	PC(32:0e)+H	PC(32:0e)+H	_1098	MetDDA	p180174 pos ms2	3.78924e+09	3.39114e+09	3.70075e+09	3.87245e+09	3.70215e+09	1.83478e+09	2.82436e+09	3.37181e+09	2.40518e+09
545POS	29146	M721T772_POS	720.592	720.582	720.597	772.359	768.878	796.79	56	7	4	8	5	8	123329800	[M]+	[M+K]+ 681.629 [M+H]+ 719.585 [M+H-2H2O]+ 755.604	350	32	80	TRUE	FALSE	0		0		M721T772_POS	720.592	772.359	M721T772_POS	1082pos	720.59	770.649	2.95798	1.70988	PC(32:0e)+H	PC(32:0e)+H	_1099	MetDDA	p180174 pos ms2	3.93141e+08	3.39735e+08	3.94373e+08	3.92819e+08	3.55115e+08	2.1086e+08	3.0245e+08	3.54332e+08	2.11088e+08
546POS	29151	M721T868_2_POS	720.593	720.59	720.602	868.028	866.129	884.046	28	4	8	5	4	6	4721582			291	1	99	TRUE	TRUE	0		0		M721T868_2_POS	720.593	868.028	M721T868_2_POS	1084pos	720.59	868.219	4.4845	0.19142	PC(32:0e)+H	PC(32:0e)+H	_1100	MetDDA	p180174 pos ms2	4.73559e+06	5.09585e+06	4.6986e+06	4.73992e+06	5.97977e+06	5.34538e+06	6.05633e+06	4.07081e+06	1.86117e+06
547POS	29174	M721T1006_1_POS	720.653	720.642	720.657	1005.88	989.639	1026.28	39	7	7	8	5	7	42430530		[M+NH4]+ 702.625	418	6	501	TRUE	FALSE	10	score{0.9857}adduct{DG+NH4}name{DG(24:1/18:2)};score{0.9851}adduct{DG+NH4}name{DG(18:2/24:1)};score{0.8092}adduct{DG+NH4}name{DG(20:1/22:2)};score{0.8092}adduct{DG+NH4}name{DG(20:2/22:1)};score{0.8092}adduct{DG+NH4}name{DG(20:3/22:0)};score{0.8087}adduct{DG+NH4}name{DG(22:2/20:1)};score{0.8086}adduct{DG+NH4}name{DG(22:1/20:2)};score{0.8085}adduct{DG+NH4}name{DG(22:0/20:3)};score{0.808}adduct{DG+N…	0		M721T1006_1_POS	720.653	1005.88	M721T1006_1_POS	699pos	720.65	1006.56	3.53777	0.683046	DG(24:1/18:2)+NH4	DG(42:3)+NH4	_1103	MetDDA	p180174 pos ms2	8.35902e+07	8.54069e+07	8.54126e+07	9.13394e+07	8.1449e+07	2.24884e+07	8.10751e+07	4.89968e+07	5.46028e+07
548POS	29237	M722T619_2_POS	721.586	721.58	721.594	619.416	618.082	633.566	46	8	8	8	5	8	75005450	[M]+	[M+H]+ 720.571	467	31	125	TRUE	FALSE	0		0		M722T619_2_POS	721.586	619.416	M722T619_2_POS	1710pos	721.585	619.484	0.114332	0.0675043	SM(d34:0+pO)+H	SM(d34:0+pO)+H	_1104	MetDDA	p180174 pos ms2	2.68134e+08	2.67922e+08	2.42401e+08	2.81797e+08	2.74146e+08	1.55878e+08	1.077e+08	2.22732e+08	1.2708e+08
549POS	29298	M723T670_1_POS	722.511	722.504	722.516	669.811	668.559	671.278	37	8	7	8	5	8	225909000	[M]+	[M+K]+ 683.553	91	2	925	TRUE	FALSE	1	score{0.9863}adduct{pPE+H}name{PE(P-16:0/20:5)}	0		M723T670_1_POS	722.511	669.811	M723T670_1_POS	1459pos	722.512	669.852	1.13285	0.0408781	PE(16:0p/20:5)+H	PE(36:5p)+H	_1106	MetDDA	p180174 pos ms2	5.3162e+08	5.46313e+08	5.6465e+08	5.64521e+08	5.64756e+08	9.41818e+08	2.7522e+08	4.19834e+08	1.98244e+08
550POS	29339	M723T995_POS	722.634	722.624	722.637	995.003	983.446	998.474	31	6	6	7	4	6	17805520	[M]+	[M+NH4]+ 704.597	449	2	463	TRUE	FALSE	0		0		M723T995_POS	722.634	995.003	M723T995_POS	2145pos	722.629	990.702	6.20577	4.30137	TG(15:0/8:0/18:2)+NH4	TG(41:2)+NH4	_1109	MetDDA	p180174 pos ms2	3.46224e+07	2.73455e+07	3.00772e+07	2.93783e+07	2.79119e+07	607473	3.51026e+07	2.9151e+07	5.28786e+07
551POS	29356	M723T1069_2_POS	722.667	722.66	722.675	1068.8	1054.49	1070.71	42	7	8	8	5	7	31706440		[M+NH4]+ 704.638	207	3	349	TRUE	FALSE	10	score{0.9673}adduct{DG+NH4}name{DG(18:1/24:1)};score{0.967}adduct{DG+NH4}name{DG(24:1/18:1)};score{0.8093}adduct{DG+NH4}name{DG(20:0/22:2)};score{0.8093}adduct{DG+NH4}name{DG(20:1/22:1)};score{0.8093}adduct{DG+NH4}name{DG(20:2/22:0)};score{0.8088}adduct{DG+NH4}name{DG(22:2/20:0)};score{0.8087}adduct{DG+NH4}name{DG(22:1/20:1)};score{0.8087}adduct{DG+NH4}name{DG(22:0/20:2)};score{0.8081}adduct{DG+N…	0		M723T1069_2_POS	722.667	1068.8	M723T1069_2_POS	697pos	722.666	1070.21	2.21333	1.41287	DG(18:1/24:1)+NH4	DG(42:2)+NH4	_1112	MetDDA	p180174 pos ms2	6.20391e+07	6.15101e+07	6.89595e+07	6.8905e+07	6.89102e+07	1.82505e+07	3.26763e+07	1.92021e+07	2.72317e+07
552POS	29357	M723T1092_2_POS	722.669	722.66	722.674	1091.83	1088.71	1099.57	33	7	7	8	5	4	12323780		[M+NH4]+ 704.633	204	1	334	TRUE	FALSE	10	score{0.9889}adduct{DG+NH4}name{DG(24:0/18:2)};score{0.9874}adduct{DG+NH4}name{DG(18:2/24:0)};score{0.8093}adduct{DG+NH4}name{DG(20:0/22:2)};score{0.8093}adduct{DG+NH4}name{DG(20:1/22:1)};score{0.8093}adduct{DG+NH4}name{DG(20:2/22:0)};score{0.8088}adduct{DG+NH4}name{DG(22:2/20:0)};score{0.8087}adduct{DG+NH4}name{DG(22:1/20:1)};score{0.8087}adduct{DG+NH4}name{DG(22:0/20:2)};score{0.8083}adduct{DG+…	0		M723T1092_2_POS	722.669	1091.83	M723T1092_2_POS	698pos	722.666	1092.95	4.15059	1.12464	DG(24:0/18:2)+NH4	DG(42:2)+NH4	_1113	MetDDA	p180174 pos ms2	3.36698e+07	3.09243e+07	3.3656e+07	3.30036e+07	3.36599e+07	1.41312e+07	3.20476e+07	1.92582e+07	2.16404e+07
553POS	29397	M724T670_2_POS	723.514	723.507	723.522	669.778	668.559	671.022	39	8	8	8	5	8	89723440		[M+2Na-H]+ 678.539	91	2	246	TRUE	TRUE	0		0		M724T670_2_POS	723.514	669.778	M724T670_2_POS	1569pos	723.517	667.942	3.95915	1.83565	PG(16:0/16:0)+H	PG(32:0)+H	_1114	MetDDA	p180174 pos ms2	2.53759e+08	2.09874e+08	2.6075e+08	2.64396e+08	2.64643e+08	3.69009e+08	1.3875e+08	1.78858e+08	1.20526e+08
554POS	29402	M724T592_2_POS	723.537	723.53	723.544	592.426	590.533	604.06	71	7	6	8	5	8	34555790		[M+Na]+ 700.543	214	0	0	FALSE	FALSE	0		0		M724T592_2_POS	723.537	592.426	M724T592_2_POS	1752pos	723.544	591.96	9.33263	0.466	SM(d36:5)+H	SM(d36:5)+H	_1115	MetDDA	p180174 pos ms2	1.73937e+07	1.73992e+07	1.79373e+07	1.79176e+07	1.8717e+07	7.28882e+06	3.09866e+06	1.07519e+07	4.83214e+06
555POS	29487	M725T711_3_POS	724.532	724.528	724.539	710.928	710.017	712.367	38	8	8	8	5	8	1031580000	[M]+	[M+H]+ 723.515	116	27	805	TRUE	FALSE	1	score{0.9796}adduct{pPE+H}name{PE(P-16:0/20:4)}	0		M725T711_3_POS	724.532	710.928	M725T711_3_POS	1448pos	724.528	711.503	5.84032	0.574659	PE(16:0p/20:4)+H	PE(36:4p)+H	_1123	MetDDA	p180174 pos ms2	2.3763e+09	2.25533e+09	2.57806e+09	2.71118e+09	2.40834e+09	4.04175e+09	1.2876e+09	3.23639e+09	1.64402e+09
556POS	29535	M725T1054_POS	724.649	724.64	724.654	1053.76	1026.28	1061.78	49	7	7	7	5	4	13973760	[M]+	[M+NH4]+ 706.611	322	2	438	TRUE	FALSE	0		0		M725T1054_POS	724.649	1053.76	M725T1054_POS	2143pos	724.645	1052.08	6.11951	1.68288	TG(16:0/9:0/16:1)+NH4	TG(41:1)+NH4	_1127	MetDDA	p180174 pos ms2	3.06054e+07	3.05025e+07	3.50685e+07	3.03288e+07	3.25186e+07	1.11207e+06	2.19177e+07	2.37599e+07	5.46713e+07
557POS	29546	M725T1155_2_POS	724.677	724.67	724.685	1154.83	1139.82	1160.82	62	7	8	8	5	8	8875081		[M+NH4]+ 706.639	404	1	238	TRUE	FALSE	10	score{0.9954}adduct{DG+NH4}name{DG(24:0/18:1)};score{0.995}adduct{DG+NH4}name{DG(18:1/24:0)};score{0.8094}adduct{DG+NH4}name{DG(20:0/22:1)};score{0.8093}adduct{DG+NH4}name{DG(20:1/22:0)};score{0.8089}adduct{DG+NH4}name{DG(22:1/20:0)};score{0.8088}adduct{DG+NH4}name{DG(22:0/20:1)};score{0.8084}adduct{DG+NH4}name{DG(18:0/24:1)};score{0.8072}adduct{DG+NH4}name{DG(17:1/25:0)};score{0.8069}adduct{DG+N…	0		M725T1155_2_POS	724.677	1154.83	M725T1155_2_POS	695pos	724.681	1156.93	6.00336	2.10366	DG(18:1/24:0)+NH4	DG(42:1)+NH4	_1129	MetDDA	p180174 pos ms2	1.4024e+07	2.00463e+07	1.41511e+07	1.98836e+07	2.00587e+07	6.67662e+06	1.35661e+07	1.05509e+07	4.91692e+06
558POS	29606	M726T655_2_POS	725.553	725.548	725.562	654.813	653.031	656.471	40	8	8	8	5	8	184033900	[M]+	[M+Na]+ 702.563	20	37	154	TRUE	FALSE	4	score{0.996}adduct{SM+Na}name{SM(d14:1/20:0)};score{0.996}adduct{SM+Na}name{SM(d16:0/18:1)};score{0.996}adduct{SM+Na}name{SM(d16:1/18:0)};score{0.996}adduct{SM+Na}name{SM(d18:1/16:0)}	0		M726T655_2_POS	725.553	654.813	M726T655_2_POS	1749pos	725.559	655.588	7.99734	0.775165	SM(d36:4)+H	SM(d36:4)+H	_1134	MetDDA	p180174 pos ms2	1.06733e+09	9.72835e+08	9.2819e+08	9.07173e+08	9.60396e+08	9.71909e+08	8.50103e+08	9.32581e+08	8.59449e+08
559POS	29673	M727T720_1_POS	726.544	726.537	726.552	720.111	695.432	728.468	75	8	8	8	5	8	98691020	[M]+	[M+K]+ 687.587 [M+Na]+ 703.561 [M+NH4]+ 708.516 [M+H]+ 725.543	34	2	394	TRUE	FALSE	0		0		M727T720_1_POS	726.544	720.111	M727T720_1_POS	1440pos	726.543	721.172	0.800365	1.06098	PE(18:1p/18:2)+H	PE(36:3p)+H	_1141	MetDDA	p180174 pos ms2	3.33353e+08	2.81842e+08	3.23369e+08	3.32437e+08	3.32615e+08	1.62983e+08	2.00498e+08	3.36149e+08	1.05112e+08
560POS	29674	M727T737_2_POS	726.543	726.537	726.552	736.671	735.002	755.644	41	8	5	8	5	8	44705600		[M+H]+ 725.542	143	0	0	FALSE	FALSE	0		0		M727T737_2_POS	726.543	736.671	M727T737_2_POS	1441pos	726.543	737.464	0.387451	0.792755	PE(16:0p/20:3)+H	PE(36:3p)+H	_1142	MetDDA	p180174 pos ms2	1.50534e+08	1.35781e+08	1.51805e+08	1.54831e+08	1.54918e+08	1.69387e+08	7.44289e+07	1.53963e+08	4.25644e+07
561POS	29716	M727T1124_2_POS	726.666	726.658	726.672	1123.77	1106.81	1137.28	39	5	6	7	5	6	10109390		[M+NH4]+ 708.623	175	0	0	FALSE	FALSE	0		0		M727T1124_2_POS	726.666	1123.77	M727T1124_2_POS	2142pos	726.661	1124.17	7.82271	0.404598	TG(16:0/9:0/16:0)+NH4	TG(41:0)+NH4	_1144	MetDDA	p180174 pos ms2	2.08763e+07	1.82204e+07	1.76273e+07	1.79897e+07	1.76649e+07	379786	1.02214e+07	1.7369e+07	1.74308e+07
562POS	29765	M728T924_POS	727.569	727.557	727.572	924.499	911.372	927.742	43	8	8	8	5	8	11729700		[M+H]+ 726.567	89	0	0	FALSE	FALSE	0		0		M728T924_POS	727.569	924.499	M728T924_POS	317pos	727.566	924.901	3.5921	0.402066	Co(Q8)+H	Co(Q8)+H	_1145	MetDDA	p180174 pos ms2	5.1381e+07	4.35008e+07	5.13724e+07	5.36069e+07	4.99644e+07	4.07921e+07	2.34524e+07	2.86913e+07	2.26546e+07
563POS	29768	M728T678_2_POS	727.573	727.566	727.578	678.248	677.028	679.275	37	8	8	8	5	8	34923660		[M+Na]+ 704.583	263	0	0	FALSE	FALSE	0		0		M728T678_2_POS	727.573	678.248	M728T678_2_POS	1747pos	727.575	678.492	2.27125	0.243931	SM(d36:3)+H	SM(d36:3)+H	_1146	MetDDA	p180174 pos ms2	8.82325e+07	8.89469e+07	8.57888e+07	8.06157e+07	8.57825e+07	4.96514e+07	3.93175e+07	4.39831e+07	3.71146e+07
564POS	29816	M729T656_2_POS	728.518	728.51	728.525	656.304	654.455	670.573	45	8	7	8	5	8	29511300	[M]+	[M+Na]+ 705.523	574	9	361	TRUE	FALSE	10	score{0.9775}adduct{PC+Na}name{PC(26:0/4:0)};score{0.9774}adduct{PC+Na}name{PC(25:0/5:0)};score{0.9772}adduct{PC+Na}name{PC(24:0/6:0)};score{0.9771}adduct{PC+Na}name{PC(23:0/7:0)};score{0.977}adduct{PC+Na}name{PC(22:0/8:0)};score{0.9768}adduct{PC+Na}name{PC(21:0/9:0)};score{0.9767}adduct{PC+Na}name{PC(20:0/10:0)};score{0.9765}adduct{PC+Na}name{PC(19:0/11:0)};score{0.9764}adduct{PC+Na}name{PC(18:0…	0		M729T656_2_POS	728.518	656.304	M729T656_2_POS	1104pos	728.522	657.808	6.29154	1.50396	PC(32:3)+H	PC(32:3)+H	_1150	MetDDA	p180174 pos ms2	7.94909e+07	6.97042e+07	7.42125e+07	6.97579e+07	5.56795e+07	7.31656e+07	9.91458e+07	4.89715e+07	6.90023e+07
565POS	29837	M729T782_3_POS	728.561	728.556	728.566	782.036	770.35	786.17	67	8	8	8	5	8	199900200	[M]+	[M+Na]+ 705.565 [M+NH4]+ 710.52 [M+H]+ 727.556	299	23	325	TRUE	FALSE	2	score{0.9265}adduct{pPE+H}name{PE(P-18:0/18:2)};score{0.805}adduct{pPE+H}name{PE(P-16:0/20:2)}	0		M729T782_3_POS	728.561	782.036	M729T782_3_POS	1437pos	728.559	784.341	3.3374	2.30499	PE(18:1p/18:1)+H	PE(36:2p)+H	_1152	MetDDA	p180174 pos ms2	6.08049e+08	6.63492e+08	6.4683e+08	6.62441e+08	6.62936e+08	3.65061e+08	2.1048e+08	7.24387e+08	2.24305e+08
566POS	29920	M730T670_1_POS	729.592	729.583	729.597	669.691	661.822	692.545	82	8	8	8	5	8	247841900	[M]+	[M+H]+ 728.577	91	16	144	TRUE	FALSE	1	score{0.9916}adduct{SM+H}name{SM(d18:1/18:1)}	1	score{0.9916}adduct{SM+H}name{SM(d18:1/18:1)}	M730T670_1_POS	729.592	669.691	M730T670_1_POS	1743pos	729.591	665.188	2.32664	4.50259	SM(d36:2)+H	SM(d36:2)+H	_1158	MetDDA	p180174 pos ms2	7.3816e+08	7.03733e+08	7.0081e+08	7.37196e+08	7.43659e+08	6.57827e+08	1.59055e+08	4.54102e+08	4.42632e+08
567POS	29955	M731T609_2_POS	730.538	730.528	730.542	609.44	608.012	629.562	51	8	8	8	5	7	38253050			201	4	151	TRUE	FALSE	10	score{0.989}adduct{PC+H}name{PC(6:0/26:2)};score{0.989}adduct{PC+H}name{PC(10:0/22:2)};score{0.989}adduct{PC+H}name{PC(12:0/20:2)};score{0.989}adduct{PC+H}name{PC(14:0/18:2)};score{0.989}adduct{PC+H}name{PC(14:1/18:1)};score{0.989}adduct{PC+H}name{PC(15:0/17:2)};score{0.989}adduct{PC+H}name{PC(15:1/17:1)};score{0.989}adduct{PC+H}name{PC(16:1/16:1)};score{0.989}adduct{PC+H}name{PC(17:1/15:1)};scor…	10	score{0.989}adduct{PC+H}name{PC(6:0/26:2)};score{0.989}adduct{PC+H}name{PC(10:0/22:2)};score{0.989}adduct{PC+H}name{PC(12:0/20:2)};score{0.989}adduct{PC+H}name{PC(14:0/18:2)};score{0.989}adduct{PC+H}name{PC(14:1/18:1)};score{0.989}adduct{PC+H}name{PC(15:0/17:2)};score{0.989}adduct{PC+H}name{PC(15:1/17:1)};score{0.989}adduct{PC+H}name{PC(16:1/16:1)};score{0.989}adduct{PC+H}name{PC(17:1/15:1)};scor…	M731T609_2_POS	730.538	609.44	M731T609_2_POS	1100pos	730.538	609.622	0.319627	0.181761	PC(32:2)+H	PC(32:2)+H	_1160	MetDDA	p180174 pos ms2	2.44043e+07	2.44989e+07	2.69321e+07	2.69223e+07	2.43589e+07	8.42349e+06	1.73636e+07	2.723e+07	8.50092e+06
568POS	29968	M731T672_POS	730.566	730.559	730.572	672.356	663.03	692.545	46	6	7	5	4	8	25898430		[M+H-2H2O]+ 765.59	145	0	0	FALSE	FALSE	0		0		M731T672_POS	730.566	672.356	M731T672_POS	1116pos	730.575	683.482	11.3864	11.1261	PC(33:1p)+H	PC(33:1p)+H	_1165	MetDDA	p180174 pos ms2	5.07774e+06	5.32535e+06	2.15996e+07	6.64087e+06	6.97855e+06	3.79901e+07	2.67807e+06	1.36698e+07	2.2922e+07
569POS	29970	M731T783_2_POS	730.572	730.565	730.58	783.322	761.703	795.431	84	8	6	8	5	7	30955450		[M+H]+ 729.562	107	31	447	TRUE	TRUE	1	score{0.9259}adduct{pPE+H}name{PE(P-18:0/18:1)}	0		M731T783_2_POS	730.572	783.322	M731T783_2_POS	1432pos	730.575	792.416	3.99482	9.09362	PE(36:2e)+H	PE(36:2e)+H	_1166	MetDDA	p180174 pos ms2	8.35534e+07	9.47463e+07	9.74151e+07	1.01764e+08	9.35216e+07	4.87623e+07	4.67058e+07	2.16159e+08	2.81439e+07
570POS	29971	M731T834_2_POS	730.575	730.565	730.58	833.679	832.098	858.496	49	8	8	8	5	8	272991300	[M]+		185	25	416	TRUE	FALSE	1	score{0.9265}adduct{pPE+H}name{PE(P-18:0/18:1)}	0		M731T834_2_POS	730.575	833.679	M731T834_2_POS	1426pos	730.575	834.179	0.111556	0.499955	PE(18:0p/18:1)+H	PE(36:1p)+H	_1167	MetDDA	p180174 pos ms2	9.65595e+08	9.65855e+08	1.09783e+09	9.24251e+08	9.2516e+08	4.45497e+08	2.47134e+08	5.96065e+08	5.96774e+08
571POS	29974	M731T722_3_POS	730.58	730.575	730.587	722.09	719.664	729.884	35	7	6	8	5	7	6299170		[M+H]+ 729.576	34	5	281	TRUE	TRUE	0		0		M731T722_3_POS	730.58	722.09	M731T722_3_POS	1117pos	730.575	722.384	6.95544	0.293904	PC(33:1p)+H	PC(33:1p)+H	_1169	MetDDA	p180174 pos ms2	1.95512e+07	2.07479e+07	1.97118e+07	1.96578e+07	2.3429e+07	3.25314e+07	1.64775e+06	2.80699e+07	2.55463e+07
572POS	30054	M732T718_3_POS	731.608	731.601	731.615	718.203	717.008	720.502	39	8	8	8	5	8	2328247000		[M+H]+ 730.599	63	29	137	TRUE	FALSE	4	score{0.9916}adduct{SM+H}name{SM(d14:1/22:0)};score{0.9916}adduct{SM+H}name{SM(d16:1/20:0)};score{0.9916}adduct{SM+H}name{SM(d18:0/18:1)};score{0.9916}adduct{SM+H}name{SM(d18:1/18:0)}	4	score{0.9916}adduct{SM+H}name{SM(d14:1/22:0)};score{0.9916}adduct{SM+H}name{SM(d16:1/20:0)};score{0.9916}adduct{SM+H}name{SM(d18:0/18:1)};score{0.9916}adduct{SM+H}name{SM(d18:1/18:0)}	M732T718_3_POS	731.608	718.203	M732T718_3_POS	1738pos	731.606	718.603	2.1152	0.400438	SM(d36:1)+H	SM(d36:1)+H	_1178	MetDDA	p180174 pos ms2	8.60247e+09	9.83616e+09	9.83666e+09	8.93265e+09	9.83839e+09	5.65659e+09	4.02707e+09	6.77905e+09	8.72623e+09
573POS	30095	M733T768_2_POS	732.555	732.545	732.56	768.107	754.627	780.505	51	8	7	8	5	8	11920690		[M+K]+ 693.585 [M+Na]+ 709.559 [M+NH4]+ 714.514 [M+H]+ 731.541	642	14	123	TRUE	TRUE	10	score{0.989}adduct{PC+H}name{PC(6:0/26:1)};score{0.989}adduct{PC+H}name{PC(8:0/24:1)};score{0.989}adduct{PC+H}name{PC(10:0/22:1)};score{0.989}adduct{PC+H}name{PC(12:0/20:1)};score{0.989}adduct{PC+H}name{PC(14:0/18:1)};score{0.989}adduct{PC+H}name{PC(14:1/18:0)};score{0.989}adduct{PC+H}name{PC(15:0/17:1)};score{0.989}adduct{PC+H}name{PC(15:1/17:0)};score{0.989}adduct{PC+H}name{PC(16:0/16:1)};score…	10	score{0.989}adduct{PC+H}name{PC(6:0/26:1)};score{0.989}adduct{PC+H}name{PC(8:0/24:1)};score{0.989}adduct{PC+H}name{PC(10:0/22:1)};score{0.989}adduct{PC+H}name{PC(12:0/20:1)};score{0.989}adduct{PC+H}name{PC(14:0/18:1)};score{0.989}adduct{PC+H}name{PC(14:1/18:0)};score{0.989}adduct{PC+H}name{PC(15:0/17:1)};score{0.989}adduct{PC+H}name{PC(15:1/17:0)};score{0.989}adduct{PC+H}name{PC(16:0/16:1)};score…	M733T768_2_POS	732.555	768.107	M733T768_2_POS	1409pos	732.554	769.232	2.07015	1.12513	PE(35:1)+H	PE(35:1)+H	_1179	MetDDA	p180174 pos ms2	4.22023e+07	4.07336e+07	4.07624e+07	3.96389e+07	3.96516e+07	5.3561e+07	1.89177e+07	4.76719e+07	2.75068e+07
574POS	30097	M733T696_POS	732.555	732.545	732.56	695.974	684.612	710.874	70	8	8	5	4	8	33419700	[M]+		255	28	114	TRUE	TRUE	10	score{0.989}adduct{PC+H}name{PC(6:0/26:1)};score{0.989}adduct{PC+H}name{PC(8:0/24:1)};score{0.989}adduct{PC+H}name{PC(10:0/22:1)};score{0.989}adduct{PC+H}name{PC(12:0/20:1)};score{0.989}adduct{PC+H}name{PC(14:0/18:1)};score{0.989}adduct{PC+H}name{PC(14:1/18:0)};score{0.989}adduct{PC+H}name{PC(15:0/17:1)};score{0.989}adduct{PC+H}name{PC(15:1/17:0)};score{0.989}adduct{PC+H}name{PC(16:0/16:1)};score…	10	score{0.9195}adduct{PC+H}name{PC(6:0/26:1)};score{0.9195}adduct{PC+H}name{PC(8:0/24:1)};score{0.9195}adduct{PC+H}name{PC(10:0/22:1)};score{0.9195}adduct{PC+H}name{PC(12:0/20:1)};score{0.9195}adduct{PC+H}name{PC(14:0/18:1)};score{0.9195}adduct{PC+H}name{PC(14:1/18:0)};score{0.9195}adduct{PC+H}name{PC(15:0/17:1)};score{0.9195}adduct{PC+H}name{PC(15:1/17:0)};score{0.9195}adduct{PC+H}name{PC(16:0/16:…	M733T696_POS	732.555	695.974	M733T696_POS	1090pos	732.554	686.091	1.66063	9.88283	PC(32:1)+H	PC(32:1)+H	_1180	MetDDA	p180174 pos ms2	1.69588e+07	1.79893e+07	1.79589e+07	1.79256e+07	8.79039e+06	1.21799e+07	1.46436e+07	2.27251e+07	1.1429e+07
575POS	30101	M733T670_2_POS	732.556	732.553	732.567	669.745	660.609	672.258	64	8	8	8	5	8	364580400	[M]+		91	26	139	TRUE	FALSE	10	score{0.989}adduct{PC+H}name{PC(6:0/26:1)};score{0.989}adduct{PC+H}name{PC(8:0/24:1)};score{0.989}adduct{PC+H}name{PC(10:0/22:1)};score{0.989}adduct{PC+H}name{PC(12:0/20:1)};score{0.989}adduct{PC+H}name{PC(14:0/18:1)};score{0.989}adduct{PC+H}name{PC(14:1/18:0)};score{0.989}adduct{PC+H}name{PC(15:0/17:1)};score{0.989}adduct{PC+H}name{PC(15:1/17:0)};score{0.989}adduct{PC+H}name{PC(16:0/16:1)};score…	10	score{0.8818}adduct{PC+H}name{PC(6:0/26:1)};score{0.8818}adduct{PC+H}name{PC(8:0/24:1)};score{0.8818}adduct{PC+H}name{PC(10:0/22:1)};score{0.8818}adduct{PC+H}name{PC(12:0/20:1)};score{0.8818}adduct{PC+H}name{PC(14:0/18:1)};score{0.8818}adduct{PC+H}name{PC(14:1/18:0)};score{0.8818}adduct{PC+H}name{PC(15:0/17:1)};score{0.8818}adduct{PC+H}name{PC(15:1/17:0)};score{0.8818}adduct{PC+H}name{PC(16:0/16:…	M733T670_2_POS	732.556	669.745	M733T670_2_POS	1089pos	732.554	675.218	3.16222	5.47243	PC(32:1)+H	PC(32:1)+H	_1182	MetDDA	p180174 pos ms2	1.88852e+09	2.20451e+09	2.20201e+09	1.77726e+09	2.20464e+09	8.65142e+08	1.46525e+09	1.46735e+09	8.98131e+08
576POS	30111	M733T728_POS	732.583	732.575	732.59	728.124	717.008	740.116	71	8	7	8	5	8	44282140	[M]+	[M+H-2H2O]+ 767.6	92	1	224	TRUE	TRUE	3	score{0.9283}adduct{pPC+H}name{PC(P-20:0/13:0)};score{0.921}adduct{pPC+H}name{PC(P-18:0/15:0)};score{0.9135}adduct{pPC+H}name{PC(P-16:0/17:0)}	0		M733T728_POS	732.583	728.124	M733T728_POS	1110pos	732.59	728.895	10.0582	0.771282	PC(33:0p)+H	PC(33:0p)+H	_1184	MetDDA	p180174 pos ms2	6.49996e+07	5.39863e+07	5.65736e+07	8.36826e+07	8.89366e+07	3.54651e+07	9.42006e+07	2.45984e+08	1.66451e+08
577POS	30117	M733T843_1_POS	732.588	732.583	732.597	842.678	831.513	847.091	60	8	8	8	5	8	72301550		[M+Na]+ 709.59	75	4	327	TRUE	FALSE	0		0		M733T843_1_POS	732.588	842.678	M733T843_1_POS	1422pos	732.59	843.908	3.50607	1.23041	PE(36:1e)+H	PE(36:1e)+H	_1187	MetDDA	p180174 pos ms2	2.50743e+08	2.63224e+08	2.51201e+08	2.51619e+08	3.06446e+08	3.75942e+07	1.02819e+08	1.91552e+08	1.247e+08
578POS	30121	M733T777_POS	732.594	732.59	732.604	777.326	763.343	801.856	72	8	8	8	5	8	13186270	[M]+		444	3	150	TRUE	TRUE	3	score{0.9283}adduct{pPC+H}name{PC(P-20:0/13:0)};score{0.921}adduct{pPC+H}name{PC(P-18:0/15:0)};score{0.9135}adduct{pPC+H}name{PC(P-16:0/17:0)}	3	score{0.9168}adduct{pPC+H}name{PC(P-20:0/13:0)};score{0.9096}adduct{pPC+H}name{PC(P-18:0/15:0)};score{0.9022}adduct{pPC+H}name{PC(P-16:0/17:0)}	M733T777_POS	732.594	777.326	M733T777_POS	1111pos	732.59	778.564	5.50305	1.23884	PC(33:0p)+H	PC(33:0p)+H	_1188	MetDDA	p180174 pos ms2	1.6079e+07	4.33816e+07	4.33671e+07	4.38045e+07	3.78802e+07	5.89813e+07	2.63957e+07	4.9656e+07	7.41721e+07
579POS	30122	M733T898_2_POS	732.594	732.59	732.605	898.222	878.756	916.97	36	8	8	5	3	7	28102970			58	4	316	TRUE	TRUE	0		0		M733T898_2_POS	732.594	898.222	M733T898_2_POS	1414pos	732.59	899.452	5.36655	1.22951	PE(18:0p/18:0)+H	PE(36:0p)+H	_1189	MetDDA	p180174 pos ms2	1.62709e+07	3.12149e+07	3.749e+07	3.11547e+07	2.0003e+07	4.95159e+06	7.89964e+06	1.14017e+07	1.25509e+07
580POS	30130	M733T901_1_POS	732.613	732.605	732.619	900.759	878.756	917.86	39	6	8	7	5	5	110916900		[M+NH4]+ 714.584	84	2	387	TRUE	FALSE	0		0		M733T901_1_POS	732.613	900.759	M733T901_1_POS	2163pos	732.614	900.418	0.635397	0.340921	TG(6:0/18:2/18:2)+NH4	TG(42:4)+NH4	_1191	MetDDA	p180174 pos ms2	8.14554e+07	8.15323e+07	7.91407e+07	6.86623e+07	8.1557e+07	2.3366e+06	8.66175e+07	7.98622e+07	7.92116e+07
581POS	30216	M734T741_1_POS	733.624	733.617	733.632	740.529	738.552	743.004	41	8	8	8	5	8	106441500		[M+H]+ 732.621	33	4	135	TRUE	FALSE	3	score{0.9916}adduct{SM+H}name{SM(d14:0/22:0)};score{0.9916}adduct{SM+H}name{SM(d16:0/20:0)};score{0.9916}adduct{SM+H}name{SM(d18:0/18:0)}	3	score{0.9916}adduct{SM+H}name{SM(d14:0/22:0)};score{0.9916}adduct{SM+H}name{SM(d16:0/20:0)};score{0.9916}adduct{SM+H}name{SM(d18:0/18:0)}	M734T741_1_POS	733.624	740.529	M734T741_1_POS	1734pos	733.622	741.094	2.58648	0.565052	SM(d36:0)+H	SM(d36:0)+H	_1193	MetDDA	p180174 pos ms2	2.96222e+08	2.91206e+08	3.01382e+08	3.01371e+08	2.96393e+08	1.67201e+08	1.43011e+08	1.88907e+08	9.94146e+07
582POS	30262	M735T717_4_POS	734.57	734.562	734.577	716.589	697.854	718.315	41	8	8	8	5	8	8718858000		[M+2H]2+ 1467.13	18	34	108	TRUE	FALSE	10	score{0.989}adduct{PC+H}name{PC(6:0/26:0)};score{0.989}adduct{PC+H}name{PC(7:0/25:0)};score{0.989}adduct{PC+H}name{PC(8:0/24:0)};score{0.989}adduct{PC+H}name{PC(9:0/23:0)};score{0.989}adduct{PC+H}name{PC(10:0/22:0)};score{0.989}adduct{PC+H}name{PC(11:0/21:0)};score{0.989}adduct{PC+H}name{PC(12:0/20:0)};score{0.989}adduct{PC+H}name{PC(13:0/19:0)};score{0.989}adduct{PC+H}name{PC(14:0/18:0)};score{0…	10	score{0.9091}adduct{PC+H}name{PC(6:0/26:0)};score{0.9091}adduct{PC+H}name{PC(7:0/25:0)};score{0.9091}adduct{PC+H}name{PC(8:0/24:0)};score{0.9091}adduct{PC+H}name{PC(9:0/23:0)};score{0.9091}adduct{PC+H}name{PC(10:0/22:0)};score{0.9091}adduct{PC+H}name{PC(11:0/21:0)};score{0.9091}adduct{PC+H}name{PC(12:0/20:0)};score{0.9091}adduct{PC+H}name{PC(13:0/19:0)};score{0.9091}adduct{PC+H}name{PC(14:0/18:0)…	M735T717_4_POS	734.57	716.589	M735T717_4_POS	1070pos	734.569	717.068	1.1796	0.479378	PC(32:0)+H	PC(32:0)+H	_1194	MetDDA	p180174 pos ms2	2.87358e+10	3.39525e+10	3.39521e+10	3.39327e+10	3.34085e+10	2.53217e+10	2.84648e+10	2.37735e+10	2.58653e+10
583POS	30263	M735T658_1_POS	734.571	734.563	734.577	657.679	655.429	662.317	35	8	8	6	5	6	46535930		[M+K]+ 695.613 [M+Na]+ 711.587 [M+NH4]+ 716.542 [M+H]+ 733.569	466	5	139	TRUE	TRUE	10	score{0.989}adduct{PC+H}name{PC(6:0/26:0)};score{0.989}adduct{PC+H}name{PC(7:0/25:0)};score{0.989}adduct{PC+H}name{PC(8:0/24:0)};score{0.989}adduct{PC+H}name{PC(9:0/23:0)};score{0.989}adduct{PC+H}name{PC(10:0/22:0)};score{0.989}adduct{PC+H}name{PC(11:0/21:0)};score{0.989}adduct{PC+H}name{PC(12:0/20:0)};score{0.989}adduct{PC+H}name{PC(13:0/19:0)};score{0.989}adduct{PC+H}name{PC(14:0/18:0)};score{0…	10	score{0.989}adduct{PC+H}name{PC(6:0/26:0)};score{0.989}adduct{PC+H}name{PC(7:0/25:0)};score{0.989}adduct{PC+H}name{PC(8:0/24:0)};score{0.989}adduct{PC+H}name{PC(9:0/23:0)};score{0.989}adduct{PC+H}name{PC(10:0/22:0)};score{0.989}adduct{PC+H}name{PC(11:0/21:0)};score{0.989}adduct{PC+H}name{PC(12:0/20:0)};score{0.989}adduct{PC+H}name{PC(13:0/19:0)};score{0.989}adduct{PC+H}name{PC(14:0/18:0)};score{0…	M735T658_1_POS	734.571	657.679	M735T658_1_POS	1067pos	734.569	656.96	1.588	0.718902	PC(32:0)+H	PC(32:0)+H	_1195	MetDDA	p180174 pos ms2	8.63489e+07	1.32679e+08	1.32417e+08	1.25127e+08	1.31969e+08	3.08087e+07	3.48812e+07	9.06373e+07	3.94392e+07
584POS	30265	M735T751_1_POS	734.571	734.562	734.577	750.524	736.723	759.369	40	6	6	7	3	6	741032000	[M]+	[M+Na]+ 711.594	9	26	115	TRUE	FALSE	10	score{0.989}adduct{PC+H}name{PC(6:0/26:0)};score{0.989}adduct{PC+H}name{PC(7:0/25:0)};score{0.989}adduct{PC+H}name{PC(8:0/24:0)};score{0.989}adduct{PC+H}name{PC(9:0/23:0)};score{0.989}adduct{PC+H}name{PC(10:0/22:0)};score{0.989}adduct{PC+H}name{PC(11:0/21:0)};score{0.989}adduct{PC+H}name{PC(12:0/20:0)};score{0.989}adduct{PC+H}name{PC(13:0/19:0)};score{0.989}adduct{PC+H}name{PC(14:0/18:0)};score{0…	10	score{0.989}adduct{PC+H}name{PC(6:0/26:0)};score{0.989}adduct{PC+H}name{PC(7:0/25:0)};score{0.989}adduct{PC+H}name{PC(8:0/24:0)};score{0.989}adduct{PC+H}name{PC(9:0/23:0)};score{0.989}adduct{PC+H}name{PC(10:0/22:0)};score{0.989}adduct{PC+H}name{PC(11:0/21:0)};score{0.989}adduct{PC+H}name{PC(12:0/20:0)};score{0.989}adduct{PC+H}name{PC(13:0/19:0)};score{0.989}adduct{PC+H}name{PC(14:0/18:0)};score{0…	M735T751_1_POS	734.571	750.524	M735T751_1_POS	1073pos	734.569	748.852	2.4048	1.6714	PC(32:0)+H	PC(32:0)+H	_1197	MetDDA	p180174 pos ms2	2.65072e+07	1.46983e+08	4.90031e+07	4.32335e+07	2.70391e+07	3.90364e+08	6.92068e+06	1.45891e+07	2.17934e+07
585POS	30268	M735T633_POS	734.576	734.571	734.582	632.582	631.293	633.771	36	7	8	8	5	8	51248630		[M+H]+ 733.566	315	6	308	TRUE	FALSE	10	score{0.989}adduct{PC+H}name{PC(6:0/26:0)};score{0.989}adduct{PC+H}name{PC(7:0/25:0)};score{0.989}adduct{PC+H}name{PC(8:0/24:0)};score{0.989}adduct{PC+H}name{PC(9:0/23:0)};score{0.989}adduct{PC+H}name{PC(10:0/22:0)};score{0.989}adduct{PC+H}name{PC(11:0/21:0)};score{0.989}adduct{PC+H}name{PC(12:0/20:0)};score{0.989}adduct{PC+H}name{PC(13:0/19:0)};score{0.989}adduct{PC+H}name{PC(14:0/18:0)};score{0…	0		M735T633_POS	734.576	632.582	M735T633_POS	197pos	734.578	632.763	2.00864	0.180438	CerG1(d18:0+pO/16:0+O)+H	CerG1(d34:0+pO+O)+H	_1199	MetDDA	p180174 pos ms2	7.52921e+07	7.41928e+07	7.87634e+07	7.54608e+07	7.00668e+07	5.01008e+07	1.61349e+07	4.74502e+07	3.85035e+07
586POS	30287	M735T780_POS	734.604	734.601	734.61	779.793	760.924	795.621	76	8	8	8	5	8	35173050			88	6	128	TRUE	FALSE	0		0		M735T780_POS	734.604	779.793	M735T780_POS	1108pos	734.606	785.323	2.20323	5.53057	PC(33:0e)+H	PC(33:0e)+H	_1202	MetDDA	p180174 pos ms2	1.22242e+08	1.30861e+08	1.30842e+08	1.30831e+08	1.30844e+08	6.69354e+07	1.03103e+08	1.44381e+08	1.29697e+08
587POS	30288	M735T902_POS	734.606	734.601	734.615	901.642	878.756	917.196	50	8	6	7	4	7	47370160		[M+CH3CN+H]+ 692.578	532	0	0	FALSE	FALSE	0		0		M735T902_POS	734.606	901.642	M735T902_POS	1413pos	734.606	907.939	0.79158	6.29745	PE(36:0e)+H	PE(36:0e)+H	_1203	MetDDA	p180174 pos ms2	1.77285e+07	4.85808e+07	2.04767e+07	3.16742e+07	2.60465e+07	1.7345e+06	1.95347e+07	2.49576e+07	1.30064e+07
588POS	30302	M735T962_3_POS	734.635	734.63	734.644	962.111	951.514	976.796	56	7	8	6	5	7	180411000		[M+NH4]+ 716.593	110	12	607	TRUE	FALSE	0		0		M735T962_3_POS	734.635	962.111	M735T962_3_POS	2160pos	734.629	961.145	7.19337	0.965901	TG(6:0/18:1/18:2)+NH4	TG(42:3)+NH4	_1205	MetDDA	p180174 pos ms2	2.81291e+08	2.61643e+08	1.23001e+08	2.81614e+08	2.81609e+08	9.46459e+06	1.4618e+08	1.59322e+08	2.36835e+08
589POS	30349	M736T716_POS	735.553	735.545	735.56	715.819	700.986	719.024	66	8	7	8	5	8	1274749000		[M+H]+ 734.559	18	1	360	TRUE	TRUE	0		0		M736T716_POS	735.553	715.819	M736T716_POS	949pos	735.553	704.539	0.3392	11.2799	LPG(34:1)+H	LPG(34:1)+H	_1207	MetDDA	p180174 pos ms2	2.74465e+08	4.3818e+08	5.47888e+07	3.33793e+08	2.77415e+08	3.22234e+08	2.44261e+08	1.00455e+09	2.31575e+08
590POS	30460	M737T1025_1_POS	736.635	736.625	736.64	1024.63	1002.05	1036.13	71	7	7	8	4	8	283299300		[M+NH4]+ 718.594	187	5	500	TRUE	FALSE	0		0		M737T1025_1_POS	736.635	1024.63	M737T1025_1_POS	2157pos	736.645	1023.42	12.8496	1.20983	TG(16:1/10:0/16:1)+NH4	TG(42:2)+NH4	_1211	MetDDA	p180174 pos ms2	2.12242e+08	2.74391e+08	2.21232e+08	3.1464e+08	3.14277e+08	2.83536e+06	2.38641e+08	2.53817e+08	6.88236e+07
591POS	30465	M737T1049_2_POS	736.639	736.633	736.645	1049.21	1046.16	1050.91	31	7	7	7	5	5	11158150	[M]+		342	19	76	TRUE	TRUE	0		0		M737T1049_2_POS	736.639	1049.21	M737T1049_2_POS	2159pos	736.645	1049.62	8.77703	0.408865	TG(4:0/18:2/20:0)+NH4	TG(42:2)+NH4	_1212	MetDDA	p180174 pos ms2	5.49518e+07	5.67609e+07	5.49592e+07	5.19461e+07	5.44295e+07	1.47883e+06	1.89457e+07	1.98831e+07	1.06827e+07
592POS	30467	M737T970_POS	736.649	736.641	736.654	970.456	957.582	988.009	76	8	8	8	5	8	170774000		[M+H]+ 735.632	90	12	147	TRUE	FALSE	0		0		M737T970_POS	736.649	970.456	M737T970_POS	2156pos	736.645	961.574	5.88408	8.88126	TG(6:0/18:0/18:2)+NH4	TG(42:2)+NH4	_1213	MetDDA	p180174 pos ms2	1.85634e+08	3.05172e+08	3.02181e+08	3.0149e+08	2.86322e+08	6.84555e+06	2.64891e+08	3.69157e+08	1.22567e+08
593POS	30591	M739T609_2_POS	738.53	738.523	738.537	609.418	607.876	619.609	41	8	6	7	5	7	3589147	[M]+	[M+NH4]+ 720.488	201	1	203	TRUE	FALSE	10	score{0.9781}adduct{PG+NH4}name{PG(16:1/16:0)};score{0.9776}adduct{PG+NH4}name{PG(16:0/16:1)};score{0.976}adduct{PG+NH4}name{PG(22:1/10:0)};score{0.9758}adduct{PG+NH4}name{PG(26:1/6:0)};score{0.9757}adduct{PG+NH4}name{PG(20:1/12:0)};score{0.9757}adduct{PG+NH4}name{PG(24:1/8:0)};score{0.9751}adduct{PG+NH4}name{PG(18:0/14:1)};score{0.975}adduct{PG+NH4}name{PG(18:1/14:0)};score{0.9745}adduct{PG+NH4}…	0		M739T609_2_POS	738.53	609.418	M739T609_2_POS	1572pos	738.528	609.682	3.16372	0.263762	PG(32:1)+NH4	PG(32:1)+NH4	_1221	MetDDA	p180174 pos ms2	1.16924e+07	1.05953e+07	1.26888e+07	1.13505e+07	1.16788e+07	8.95985e+06	6.63638e+06	1.79827e+07	4.87021e+06
594POS	30596	M739T740_2_POS	738.548	738.538	738.551	739.847	729.109	749.087	75	8	7	8	5	8	83993820	[M]+	[M+H]+ 737.54	33	1	712	TRUE	TRUE	1	score{0.9118}adduct{pPC+H}name{PC(P-16:0/18:4)}	0		M739T740_2_POS	738.548	739.847	M739T740_2_POS	1410pos	738.541	741.071	9.18898	1.22409	PE(35:1p)+Na	PE(35:1p)+Na	_1222	MetDDA	p180174 pos ms2	2.9154e+08	3.00861e+08	3.01168e+08	3.32767e+08	3.09984e+08	3.17891e+08	1.91223e+08	3.32796e+08	2.45123e+08
595POS	30636	M739T1091_1_POS	738.656	738.65	738.665	1091.03	1084.62	1107.61	74	7	8	8	5	7	277131400		[M+NH4]+ 720.628	204	30	490	TRUE	FALSE	2	score{0.9655}adduct{TG+NH4}name{TG(12:0/14:0/16:1)};score{0.926}adduct{TG+NH4}name{TG(12:0/12:0/18:1)}	0		M739T1091_1_POS	738.656	1091.03	M739T1091_1_POS	2153pos	738.661	1089.35	5.70698	1.67726	TG(16:0/8:0/18:1)+NH4	TG(42:1)+NH4	_1224	MetDDA	p180174 pos ms2	8.2457e+08	7.84978e+08	8.78764e+08	8.65656e+08	8.22613e+08	9.41211e+06	2.04873e+08	3.08449e+08	1.64979e+08
596POS	30639	M739T1036_1_POS	738.666	738.658	738.671	1035.5	1032.91	1055.94	34	6	6	8	5	8	178664400		[M+NH4]+ 720.642	176	15	339	TRUE	TRUE	0		0		M739T1036_1_POS	738.666	1035.5	M739T1036_1_POS	2152pos	738.661	1036.47	7.28949	0.96729	TG(16:0/8:0/18:1)+NH4	TG(42:1)+NH4	_1226	MetDDA	p180174 pos ms2	2.29346e+08	2.65131e+08	3.2119e+08	3.01553e+08	3.16141e+08	9.93411e+06	3.13138e+08	2.67924e+08	2.6418e+08
597POS	30641	M739T1117_2_POS	738.664	738.658	738.668	1117.43	1115.71	1134.38	36	6	7	6	5	6	14625030		[M+K]+ 699.694 [M+Na]+ 715.668 [M+NH4]+ 720.623 [M+H]+ 737.65	241	20	472	TRUE	TRUE	0		0		M739T1117_2_POS	738.664	1117.43	M739T1117_2_POS	2155pos	738.661	1116.48	5.12344	0.956254	TG(16:0/10:1/16:0)+NH4	TG(42:1)+NH4	_1227	MetDDA	p180174 pos ms2	4.26733e+07	4.4533e+07	5.44145e+07	4.62388e+07	4.44721e+07	830872	1.89893e+07	2.05665e+07	2.08617e+07
598POS	30643	M739T1021_POS	738.669	738.665	738.679	1020.65	1006.24	1024.72	51	7	7	5	5	7	74021030		[M+H-2H2O]+ 773.679	190	10	339	TRUE	TRUE	0		0		M739T1021_POS	738.669	1020.65	M739T1021_POS	2151pos	738.661	1024.02	10.9447	3.37	TG(16:0/8:0/18:1)+NH4	TG(42:1)+NH4	_1228	MetDDA	p180174 pos ms2	6.08991e+07	6.6016e+07	4.90342e+07	1.1612e+08	6.93745e+07	8.7928e+06	2.49503e+07	3.92084e+07	4.17203e+07
599POS	30759	M741T681_POS	740.527	740.517	740.532	680.796	664.257	683.079	54	8	8	8	5	8	66985350			102	0	0	FALSE	FALSE	0		0		M741T681_POS	740.527	680.796	M741T681_POS	1444pos	740.522	682.109	6.50415	1.31337	PE(16:0/20:4)+H	PE(36:4)+H	_1231	MetDDA	p180174 pos ms2	1.17752e+08	1.17722e+08	1.22216e+08	1.24254e+08	1.17817e+08	1.30064e+08	6.00784e+07	9.73585e+07	3.26098e+07
600POS	30760	M741T738_2_POS	740.525	740.519	740.529	737.902	736.723	740.481	35	7	7	8	5	8	9385083		[M+Na]+ 717.529	589	2	328	TRUE	TRUE	10	score{0.9917}adduct{PE+H}name{PE(24:4/12:0)};score{0.9914}adduct{PE+H}name{PE(22:4/14:0)};score{0.9911}adduct{PE+H}name{PE(20:3/16:1)};score{0.991}adduct{PE+H}name{PE(20:4/16:0)};score{0.9906}adduct{PE+H}name{PE(18:0/18:4)};score{0.9906}adduct{PE+H}name{PE(18:1/18:3)};score{0.9905}adduct{PE+H}name{PE(18:3/18:1)};score{0.9904}adduct{PE+H}name{PE(18:4/18:0)};score{0.9899}adduct{PE+H}name{PE(16:0/20…	0		M741T738_2_POS	740.525	737.902	M741T738_2_POS	1388pos	740.52	739.114	6.64596	1.21238	PE(34:1)+Na	PE(34:1)+Na	_1232	MetDDA	p180174 pos ms2	2.79151e+07	3.04875e+07	3.0495e+07	3.68376e+07	2.73704e+07	2.59783e+07	2.21028e+07	3.45733e+07	1.36693e+07
601POS	30768	M741T666_POS	740.545	740.54	740.555	665.852	661.945	667.492	38	7	8	8	5	7	25996300			44	1	619	TRUE	TRUE	3	score{0.9937}adduct{pPC+Na}name{PC(P-16:0/16:0)};score{0.9831}adduct{pPC+Na}name{PC(P-18:0/14:0)};score{0.981}adduct{pPC+Na}name{PC(P-20:0/12:0)}	0		M741T666_POS	740.545	665.852	M741T666_POS	1568pos	740.544	667.942	1.6022	2.08985	PG(16:0/16:0)+NH4	PG(32:0)+NH4	_1233	MetDDA	p180174 pos ms2	9.43643e+07	9.26247e+07	9.54625e+07	9.79649e+07	9.47951e+07	6.68599e+07	6.97968e+07	7.98779e+07	4.48019e+07
602POS	30771	M741T748_POS	740.557	740.548	740.562	747.875	729.521	750.562	54	8	8	8	5	8	17107460	[M]+	[M+Na]+ 717.568	220	1	425	TRUE	FALSE	3	score{0.9935}adduct{pPC+Na}name{PC(P-16:0/16:0)};score{0.9828}adduct{pPC+Na}name{PC(P-18:0/14:0)};score{0.9808}adduct{pPC+Na}name{PC(P-20:0/12:0)}	0		M741T748_POS	740.557	747.875	M741T748_POS	1407pos	740.556	749.1	0.0492873	1.225	PE(35:0p)+Na	PE(35:0p)+Na	_1234	MetDDA	p180174 pos ms2	7.39002e+07	7.37199e+07	9.12557e+07	7.3972e+07	7.68255e+07	4.51119e+07	3.83195e+07	8.20077e+07	5.84703e+07
603POS	30777	M741T646_1_POS	740.566	740.563	740.577	645.867	638.264	660.596	30	5	6	7	5	5	7310732	[M]+	[M+Na]+ 717.58	495	1	512	TRUE	TRUE	3	score{0.9918}adduct{pPC+Na}name{PC(P-16:0/16:0)};score{0.9816}adduct{pPC+Na}name{PC(P-18:0/14:0)};score{0.9795}adduct{pPC+Na}name{PC(P-20:0/12:0)}	0		M741T646_1_POS	740.566	645.867	M741T646_1_POS	1167pos	740.559	639.038	9.6298	6.82937	PC(34:3p)+H	PC(34:3p)+H	_1238	MetDDA	p180174 pos ms2	1.2845e+07	1.19383e+07	8.91256e+06	1.29451e+07	1.20872e+07	4.39671e+06	4.22099e+06	9.65192e+06	2.91708e+06
604POS	30808	M741T1090_2_POS	740.677	740.667	740.682	1089.59	1068.45	1102.43	71	8	8	8	5	7	75608340			204	21	334	TRUE	TRUE	2	score{0.9701}adduct{TG+NH4}name{TG(12:0/12:0/18:0)};score{0.8611}adduct{TG+NH4}name{TG(12:0/14:0/16:0)}	0		M741T1090_2_POS	740.677	1089.59	M741T1090_2_POS	2147pos	740.676	1088.04	1.39669	1.55356	TG(18:0/12:0/12:0)+NH4	TG(42:0)+NH4	_1239	MetDDA	p180174 pos ms2	1.21549e+08	1.71452e+08	1.34554e+08	1.25199e+08	1.24505e+08	7.14166e+06	1.96661e+08	1.35702e+08	8.03805e+07
605POS	30809	M741T1161_3_POS	740.679	740.667	740.682	1160.92	1142.29	1180.07	48	8	8	8	5	8	326533900	[M]+	[M+NH4]+ 722.64	221	30	328	TRUE	FALSE	1	score{0.9666}adduct{TG+NH4}name{TG(12:0/12:0/18:0)}	0		M741T1161_3_POS	740.679	1160.92	M741T1161_3_POS	2148pos	740.676	1161.59	4.23193	0.671655	TG(16:0/12:0/14:0)+NH4	TG(42:0)+NH4	_1240	MetDDA	p180174 pos ms2	6.45433e+08	6.72256e+08	6.13754e+08	6.54032e+08	6.53895e+08	2.01734e+07	4.52642e+08	2.11131e+08	2.10134e+08
606POS	30853	M742T632_2_POS	741.55	741.545	741.56	631.902	630.033	633.311	29	7	4	6	5	6	8966127		[M+Na]+ 718.563	315	1	150	TRUE	FALSE	0		0		M742T632_2_POS	741.55	631.902	M742T632_2_POS	1751pos	741.554	632.011	5.68741	0.108799	SM(d36:4+pO)+H	SM(d36:4+pO)+H	_1241	MetDDA	p180174 pos ms2	2.39767e+07	2.018e+07	2.48214e+07	2.53903e+07	2.39816e+07	2.17814e+07	9.82086e+06	1.87196e+07	5.90153e+06
607POS	30915	M743T687_2_POS	742.534	742.528	742.542	686.85	685.586	698.563	49	7	5	7	5	8	49667400	[M]+	[M+K]+ 703.561 [M+Na]+ 719.547	156	2	324	TRUE	FALSE	10	score{0.989}adduct{PC+H}name{PC(13:0/20:3)};score{0.989}adduct{PC+H}name{PC(15:0/18:3)};score{0.989}adduct{PC+H}name{PC(15:1/18:2)};score{0.989}adduct{PC+H}name{PC(16:1/17:2)};score{0.989}adduct{PC+H}name{PC(17:2/16:1)};score{0.989}adduct{PC+H}name{PC(18:2/15:1)};score{0.989}adduct{PC+H}name{PC(18:3/15:0)};score{0.989}adduct{PC+H}name{PC(20:3/13:0)};score{0.9879}adduct{PC+Na}name{PC(26:0/5:0)};sc…	0		M743T687_2_POS	742.534	686.85	M743T687_2_POS	1050pos	742.536	687.105	2.59719	0.254701	PC(31:0)+Na	PC(31:0)+Na	_1242	MetDDA	p180174 pos ms2	1.56959e+08	1.49042e+08	1.48987e+08	1.52596e+08	1.37798e+08	1.1184e+08	8.08787e+07	2.10686e+08	1.56007e+08
608POS	30932	M743T755_2_POS	742.573	742.567	742.577	754.6	752.198	757.679	38	8	8	8	5	8	71537770		[M+Na]+ 719.584	115	9	279	TRUE	FALSE	0		0		M743T755_2_POS	742.573	754.6	M743T755_2_POS	1080pos	742.572	754.87	1.59782	0.270305	PC(32:0e)+Na	PC(32:0e)+Na	_1243	MetDDA	p180174 pos ms2	2.14696e+08	2.07834e+08	2.10175e+08	2.05973e+08	1.97156e+08	9.19805e+07	2.19013e+08	1.75791e+08	1.23552e+08
609POS	30933	M743T704_2_POS	742.574	742.566	742.578	704.106	703.163	705.807	38	8	8	8	5	8	222134000		[M+H]+ 741.565	184	31	167	TRUE	FALSE	1	score{0.9107}adduct{pPC+H}name{PC(P-16:0/18:2)}	0		M743T704_2_POS	742.574	704.106	M743T704_2_POS	1158pos	742.575	704.651	0.15958	0.544793	PC(34:2p)+H	PC(34:2p)+H	_1244	MetDDA	p180174 pos ms2	2.90132e+08	2.96088e+08	2.87855e+08	2.81775e+08	3.16817e+08	2.78134e+08	1.34969e+08	3.6275e+08	1.29495e+08
610POS	30971	M743T609_POS	743.479	743.473	743.487	609.433	608.012	621.019	35	5	4	7	5	8	1517461		[M+Na]+ 720.488	201	1	133	TRUE	FALSE	10	score{0.9875}adduct{PG+Na}name{PG(6:0/26:1)};score{0.9875}adduct{PG+Na}name{PG(8:0/24:1)};score{0.9875}adduct{PG+Na}name{PG(10:0/22:1)};score{0.9875}adduct{PG+Na}name{PG(12:0/20:1)};score{0.9875}adduct{PG+Na}name{PG(14:0/18:1)};score{0.9875}adduct{PG+Na}name{PG(14:1/18:0)};score{0.9875}adduct{PG+Na}name{PG(15:0/17:1)};score{0.9875}adduct{PG+Na}name{PG(15:1/17:0)};score{0.9875}adduct{PG+Na}name{PG…	0		M743T609_POS	743.479	609.433	M743T609_POS	1571pos	743.483	609.682	5.59464	0.248762	PG(32:1)+Na	PG(32:1)+Na	_1247	MetDDA	p180174 pos ms2	5.9671e+06	1.02789e+07	4.97618e+06	6.68225e+06	6.66479e+06	6.68364e+06	2.91563e+06	9.8915e+06	1.21852e+06
611POS	30989	M744T619_1_POS	743.563	743.556	743.569	619.48	618.082	653.535	50	8	8	8	5	8	8933076		[M+Na]+ 720.571	467	0	0	FALSE	FALSE	0		0		M744T619_1_POS	743.563	619.48	M744T619_1_POS	1711pos	743.567	619.484	6.27049	0.0040043	SM(d34:0+pO)+Na	SM(d34:0+pO)+Na	_1249	MetDDA	p180174 pos ms2	3.25148e+07	3.15038e+07	3.20128e+07	3.20667e+07	2.80071e+07	1.47812e+07	5.49363e+06	9.65616e+06	1.60212e+07
612POS	31014	M744T1090_1_POS	743.62	743.615	743.63	1090.32	1065.33	1125.11	60	7	7	8	5	7	25525390		[M+Na]+ 720.628	204	18	266	TRUE	FALSE	0		0		M744T1090_1_POS	743.62	1090.32	M744T1090_1_POS	210pos	743.614	1090.35	7.53812	0.036803	CerG1(d36:2)+NH4	CerG1(d36:2)+NH4	_1251	MetDDA	p180174 pos ms2	9.12067e+07	8.16768e+07	8.32385e+07	9.60252e+07	7.3209e+07	1.84315e+06	1.98818e+07	3.61232e+07	2.94334e+07
613POS	31050	M745T644_1_POS	744.553	744.547	744.559	644.033	642.024	657.679	44	8	7	7	5	7	61592360		[M+H]+ 743.549	505	8	170	TRUE	FALSE	10	score{0.989}adduct{PC+H}name{PC(7:0/26:2)};score{0.989}adduct{PC+H}name{PC(11:0/22:2)};score{0.989}adduct{PC+H}name{PC(13:0/20:2)};score{0.989}adduct{PC+H}name{PC(15:0/18:2)};score{0.989}adduct{PC+H}name{PC(15:1/18:1)};score{0.989}adduct{PC+H}name{PC(16:0/17:2)};score{0.989}adduct{PC+H}name{PC(16:1/17:1)};score{0.989}adduct{PC+H}name{PC(17:1/16:1)};score{0.989}adduct{PC+H}name{PC(17:2/16:0)};scor…	10	score{0.8861}adduct{PC+H}name{PC(7:0/26:2)};score{0.8861}adduct{PC+H}name{PC(11:0/22:2)};score{0.8861}adduct{PC+H}name{PC(13:0/20:2)};score{0.8861}adduct{PC+H}name{PC(15:0/18:2)};score{0.8861}adduct{PC+H}name{PC(15:1/18:1)};score{0.8861}adduct{PC+H}name{PC(16:0/17:2)};score{0.8861}adduct{PC+H}name{PC(16:1/17:1)};score{0.8861}adduct{PC+H}name{PC(17:1/16:1)};score{0.8861}adduct{PC+H}name{PC(17:2/16…	M745T644_1_POS	744.553	644.033	M745T644_1_POS	1118pos	744.554	643.407	0.380765	0.625806	PC(33:2)+H	PC(33:2)+H	_1254	MetDDA	p180174 pos ms2	5.02256e+07	5.02382e+07	5.1382e+07	5.25193e+07	4.7875e+07	2.86425e+07	4.46885e+07	1.31844e+08	2.57296e+07
614POS	31054	M745T751_3_POS	744.559	744.554	744.566	750.856	739.99	753.618	53	8	8	8	5	8	197168000		[M+H]+ 743.553	9	2	362	TRUE	FALSE	10	score{0.9917}adduct{PE+H}name{PE(26:2/10:0)};score{0.9915}adduct{PE+H}name{PE(22:1/14:1)};score{0.9915}adduct{PE+H}name{PE(22:2/14:0)};score{0.9911}adduct{PE+H}name{PE(20:1/16:1)};score{0.9911}adduct{PE+H}name{PE(20:2/16:0)};score{0.9909}adduct{PE+H}name{PE(19:0/17:2)};score{0.9906}adduct{PE+H}name{PE(18:0/18:2)};score{0.9905}adduct{PE+H}name{PE(18:2/18:0)};score{0.9901}adduct{PE+H}name{PE(17:2/1…	0		M745T751_3_POS	744.559	750.856	M745T751_3_POS	1119pos	744.554	752.123	6.60324	1.26743	PC(33:2)+H	PC(33:2)+H	_1255	MetDDA	p180174 pos ms2	4.18718e+08	4.17644e+08	3.10455e+08	4.39672e+08	4.40145e+08	2.51954e+08	2.72422e+08	4.6423e+08	5.61074e+07
615POS	31055	M745T816_2_POS	744.558	744.553	744.567	816.265	814.742	832.302	36	7	8	6	5	7	9575834			325	19	417	TRUE	TRUE	10	score{0.9917}adduct{PE+H}name{PE(26:2/10:0)};score{0.9915}adduct{PE+H}name{PE(22:1/14:1)};score{0.9915}adduct{PE+H}name{PE(22:2/14:0)};score{0.9911}adduct{PE+H}name{PE(20:1/16:1)};score{0.9911}adduct{PE+H}name{PE(20:2/16:0)};score{0.9909}adduct{PE+H}name{PE(19:0/17:2)};score{0.9906}adduct{PE+H}name{PE(18:0/18:2)};score{0.9905}adduct{PE+H}name{PE(18:2/18:0)};score{0.9901}adduct{PE+H}name{PE(17:2/1…	0		M745T816_2_POS	744.558	816.265	M745T816_2_POS	1120pos	744.554	817.56	5.66309	1.2945	PC(15:0/18:2)+H	PC(33:2)+H	_1256	MetDDA	p180174 pos ms2	1.66556e+07	1.48458e+07	1.49029e+07	1.66856e+07	1.66436e+07	2.06855e+07	5.4911e+06	9.07976e+06	5.76613e+06
616POS	31070	M745T713_POS	744.591	744.585	744.597	713.004	711.021	726.834	62	8	8	8	5	8	557381900	[M]+		161	11	155	TRUE	FALSE	3	score{0.9252}adduct{pPC+H}name{PC(P-20:0/14:1)};score{0.9178}adduct{pPC+H}name{PC(P-18:0/16:1)};score{0.9102}adduct{pPC+H}name{PC(P-16:0/18:1)}	3	score{0.9252}adduct{pPC+H}name{PC(P-20:0/14:1)};score{0.9178}adduct{pPC+H}name{PC(P-18:0/16:1)};score{0.9102}adduct{pPC+H}name{PC(P-16:0/18:1)}	M745T713_POS	744.591	713.004	M745T713_POS	1153pos	744.59	713.052	1.78823	0.0485872	PC(34:2e)+H	PC(34:2e)+H	_1257	MetDDA	p180174 pos ms2	8.14098e+08	8.35118e+08	8.45184e+08	8.45313e+08	8.45208e+08	2.28142e+08	4.79982e+08	1.03104e+09	3.07805e+08
617POS	31071	M745T751_5_POS	744.592	744.583	744.597	750.89	748.835	772.862	43	8	8	8	5	8	265770600		[M+H]+ 743.579	9	24	186	TRUE	FALSE	3	score{0.9252}adduct{pPC+H}name{PC(P-20:0/14:1)};score{0.9178}adduct{pPC+H}name{PC(P-18:0/16:1)};score{0.9102}adduct{pPC+H}name{PC(P-16:0/18:1)}	0		M745T751_5_POS	744.592	750.89	M745T751_5_POS	1155pos	744.59	751.049	2.32543	0.159024	PC(34:2e)+H	PC(34:2e)+H	_1258	MetDDA	p180174 pos ms2	8.27214e+08	8.06404e+08	7.93514e+08	7.97052e+08	7.5241e+08	6.0333e+08	2.95589e+08	7.55817e+08	4.87276e+08
618POS	31072	M745T924_2_POS	744.596	744.59	744.604	924.499	922.563	927.742	37	8	8	8	5	8	20407980		[M+NH4]+ 726.567	89	0	0	FALSE	FALSE	0		0		M745T924_2_POS	744.596	924.499	M745T924_2_POS	318pos	744.593	924.901	4.92146	0.402066	Co(Q8)+NH4	Co(Q8)+NH4	_1259	MetDDA	p180174 pos ms2	8.55146e+07	8.13106e+07	8.75496e+07	8.38382e+07	8.38501e+07	4.58561e+07	3.65066e+07	5.29701e+07	4.43817e+07
619POS	31074	M745T866_2_POS	744.596	744.59	744.605	865.976	852.797	869.715	34	6	4	7	5	7	3364734		[M+K]+ 705.625 [M+NH4]+ 726.554	169	0	0	FALSE	FALSE	0		0		M745T866_2_POS	744.596	865.976	M745T866_2_POS	316pos	744.593	860.1	4.11566	5.876	Co(Q8)+NH4	Co(Q8)+NH4	_1260	MetDDA	p180174 pos ms2	6.43135e+06	5.65249e+06	7.2966e+06	5.83815e+06	7.30152e+06	5.08381e+06	3.44999e+06	7.91068e+06	4.40195e+06
620POS	31110	M746T669_POS	745.504	745.498	745.512	669.092	667.415	670.138	29	7	6	7	3	6	17508980	[M]+		91	0	0	FALSE	FALSE	0		0		M746T669_POS	745.504	669.092	M746T669_POS	1570pos	745.499	667.942	6.69413	1.14965	PG(32:0)+Na	PG(32:0)+Na	_1264	MetDDA	p180174 pos ms2	3.43145e+07	2.47503e+07	2.67901e+07	2.4553e+07	2.46853e+07	1.26035e+07	1.58684e+07	2.66993e+07	5.40902e+07
621POS	31142	M746T713_POS	745.595	745.587	745.602	712.574	710.864	733.871	55	8	8	8	5	8	258913700		[M+NH4]+ 727.557	161	2	308	TRUE	TRUE	0		0		M746T713_POS	745.595	712.574	M746T713_POS	1746pos	745.585	720.24	12.5839	7.666	SM(d36:2+hO)+H	SM(d36:2+hO)+H	_1267	MetDDA	p180174 pos ms2	3.6393e+08	3.49834e+08	3.63605e+08	3.69211e+08	3.81531e+08	9.01989e+07	2.69232e+08	5.28626e+08	8.18038e+07
622POS	31150	M746T748_POS	745.618	745.61	745.624	748.457	737.071	751.353	47	8	8	8	5	8	43457190			220	2	192	TRUE	FALSE	4	score{0.9916}adduct{SM+H}name{SM(d15:1/22:0)};score{0.9916}adduct{SM+H}name{SM(d17:1/20:0)};score{0.9916}adduct{SM+H}name{SM(d19:0/18:1)};score{0.9916}adduct{SM+H}name{SM(d19:1/18:0)}	4	score{0.9152}adduct{SM+H}name{SM(d15:1/22:0)};score{0.9152}adduct{SM+H}name{SM(d17:1/20:0)};score{0.9152}adduct{SM+H}name{SM(d19:0/18:1)};score{0.9152}adduct{SM+H}name{SM(d19:1/18:0)}	M746T748_POS	745.618	748.457	M746T748_POS	1753pos	745.622	749.05	5.0998	0.593235	SM(d37:1)+H	SM(d37:1)+H	_1268	MetDDA	p180174 pos ms2	2.01707e+08	2.01659e+08	1.94766e+08	1.7005e+08	2.10865e+08	1.85741e+08	8.31024e+07	1.02937e+08	1.87581e+08
623POS	31154	M746T1161_POS	745.632	745.625	745.639	1160.55	1158.49	1163.11	35	7	7	8	5	7	15510050	[M]+	[M+Na]+ 722.64	221	0	0	FALSE	FALSE	0		0		M746T1161_POS	745.632	1160.55	M746T1161_POS	208pos	745.63	1160.96	2.89084	0.40638	CerG1(d36:1)+NH4	CerG1(d36:1)+NH4	_1269	MetDDA	p180174 pos ms2	5.15545e+07	4.84827e+07	4.8481e+07	4.84516e+07	4.93281e+07	2.02967e+06	3.51585e+07	2.22084e+07	1.5946e+07
624POS	31188	M747T711_1_POS	746.512	746.502	746.517	710.847	694.6	712.367	38	8	7	8	5	8	51709630		[M+Na]+ 723.515	116	7	617	TRUE	FALSE	2	score{0.9278}adduct{pPE+Na}name{PE(P-16:0/20:4)};score{0.9257}adduct{pPE+Na}name{PE(P-18:0/18:4)}	0		M747T711_1_POS	746.512	710.847	M747T711_1_POS	1449pos	746.51	711.503	2.795	0.655659	PE(36:4p)+Na	PE(36:4p)+Na	_1272	MetDDA	p180174 pos ms2	1.80896e+08	1.80877e+08	1.73415e+08	1.79059e+08	1.79915e+08	2.22662e+08	1.34256e+08	1.58208e+08	1.2499e+08
625POS	31202	M747T799_3_POS	746.569	746.562	746.577	798.92	796.83	816.414	42	8	8	8	5	8	470958300	[M]+		178	22	326	TRUE	FALSE	10	score{0.9934}adduct{PE+H}name{PE(18:0/18:1)};score{0.9933}adduct{PE+H}name{PE(18:1/18:0)};score{0.9917}adduct{PE+H}name{PE(26:1/10:0)};score{0.9916}adduct{PE+H}name{PE(24:1/12:0)};score{0.9915}adduct{PE+H}name{PE(22:0/14:1)};score{0.9915}adduct{PE+H}name{PE(22:1/14:0)};score{0.9913}adduct{PE+H}name{PE(21:0/15:1)};score{0.9911}adduct{PE+H}name{PE(20:0/16:1)};score{0.9911}adduct{PE+H}name{PE(20:1/1…	0		M747T799_3_POS	746.569	798.92	M747T799_3_POS	1115pos	746.569	799.061	0.0890741	0.141309	PC(33:1)+H	PC(33:1)+H	_1275	MetDDA	p180174 pos ms2	1.74762e+09	1.86352e+09	1.88846e+09	1.88813e+09	1.86376e+09	1.53879e+09	8.60486e+08	1.51126e+09	7.28777e+08
626POS	31203	M747T692_2_POS	746.572	746.563	746.576	692.44	691.784	693.978	38	8	8	8	5	8	152158600	[M]+	[M+H]+ 745.558	132	37	102	TRUE	FALSE	10	score{0.989}adduct{PC+H}name{PC(7:0/26:1)};score{0.989}adduct{PC+H}name{PC(9:0/24:1)};score{0.989}adduct{PC+H}name{PC(11:0/22:1)};score{0.989}adduct{PC+H}name{PC(13:0/20:1)};score{0.989}adduct{PC+H}name{PC(14:1/19:0)};score{0.989}adduct{PC+H}name{PC(15:0/18:1)};score{0.989}adduct{PC+H}name{PC(15:1/18:0)};score{0.989}adduct{PC+H}name{PC(16:0/17:1)};score{0.989}adduct{PC+H}name{PC(16:1/17:0)};score…	10	score{0.989}adduct{PC+H}name{PC(7:0/26:1)};score{0.989}adduct{PC+H}name{PC(9:0/24:1)};score{0.989}adduct{PC+H}name{PC(11:0/22:1)};score{0.989}adduct{PC+H}name{PC(13:0/20:1)};score{0.989}adduct{PC+H}name{PC(14:1/19:0)};score{0.989}adduct{PC+H}name{PC(15:0/18:1)};score{0.989}adduct{PC+H}name{PC(15:1/18:0)};score{0.989}adduct{PC+H}name{PC(16:0/17:1)};score{0.989}adduct{PC+H}name{PC(16:1/17:0)};score…	M747T692_2_POS	746.572	692.44	M747T692_2_POS	1112pos	746.569	693.344	3.97349	0.904353	PC(15:0/18:1)+H	PC(33:1)+H	_1276	MetDDA	p180174 pos ms2	3.39084e+08	3.55901e+08	3.94499e+08	3.66163e+08	3.66277e+08	2.0426e+08	1.99911e+08	5.68545e+08	1.9057e+08
627POS	31223	M747T757_2_POS	746.604	746.6	746.615	757.179	755.604	782.247	44	8	8	8	5	8	844734100		[M+H]+ 745.6	126	26	128	TRUE	FALSE	3	score{0.9247}adduct{pPC+H}name{PC(P-20:0/14:0)};score{0.9173}adduct{pPC+H}name{PC(P-18:0/16:0)};score{0.9096}adduct{pPC+H}name{PC(P-16:0/18:0)}	3	score{0.9247}adduct{pPC+H}name{PC(P-20:0/14:0)};score{0.9173}adduct{pPC+H}name{PC(P-18:0/16:0)};score{0.9096}adduct{pPC+H}name{PC(P-16:0/18:0)}	M747T757_2_POS	746.604	757.179	M747T757_2_POS	1141pos	746.606	757.734	1.89994	0.554634	PC(34:1e)+H	PC(34:1e)+H	_1278	MetDDA	p180174 pos ms2	4.01718e+09	3.87938e+09	4.05611e+09	4.01816e+09	4.20606e+09	1.16803e+09	2.73209e+09	4.38209e+09	1.63763e+09
628POS	31224	M747T807_1_POS	746.605	746.6	746.614	807.317	797.259	833.409	44	8	8	8	5	7	17830560	[M]+	[M+H]+ 745.594 [M+H-H20]+ 763.622	262	6	84	TRUE	TRUE	3	score{0.9247}adduct{pPC+H}name{PC(P-20:0/14:0)};score{0.9173}adduct{pPC+H}name{PC(P-18:0/16:0)};score{0.9096}adduct{pPC+H}name{PC(P-16:0/18:0)}	3	score{0.9247}adduct{pPC+H}name{PC(P-20:0/14:0)};score{0.9173}adduct{pPC+H}name{PC(P-18:0/16:0)};score{0.9096}adduct{pPC+H}name{PC(P-16:0/18:0)}	M747T807_1_POS	746.605	807.317	M747T807_1_POS	1145pos	746.606	808.223	1.23024	0.906864	PC(34:1e)+H	PC(34:1e)+H	_1279	MetDDA	p180174 pos ms2	1.0078e+08	1.00817e+08	1.00874e+08	7.86619e+07	9.78268e+07	5.74189e+07	5.06293e+07	7.18113e+07	8.66929e+07
629POS	31266	M748T623_2_POS	747.518	747.508	747.521	622.602	620.932	624.067	35	8	6	8	5	8	5886378		[M+H]+ 746.517	208	0	0	FALSE	FALSE	0		0		M748T623_2_POS	747.518	622.602	M748T623_2_POS	1578pos	747.517	623.06	0.983923	0.458179	PG(16:0/18:2)+H	PG(34:2)+H	_1281	MetDDA	p180174 pos ms2	1.7962e+07	2.05784e+07	2.01849e+07	2.08629e+07	2.0857e+07	1.41797e+07	9.43672e+06	2.62817e+07	7.45012e+06
630POS	31293	M748T698_POS	747.605	747.597	747.612	698.373	696.365	713.68	56	8	8	8	5	8	20372500	[M]+	[M+H-H20]+ 764.611	477	0	0	FALSE	FALSE	0		0		M748T698_POS	747.605	698.373	M748T698_POS	1742pos	747.601	698.321	5.39389	0.0521041	SM(d36:1+hO)+H	SM(d36:1+hO)+H	_1284	MetDDA	p180174 pos ms2	4.70625e+07	4.27053e+07	4.72735e+07	4.91807e+07	4.91959e+07	3.56959e+07	2.14675e+07	4.14359e+07	3.47324e+07
631POS	31333	M749T692_1_POS	748.518	748.512	748.527	692.454	691.709	694.221	39	8	8	8	5	8	154991900			132	14	844	TRUE	FALSE	1	score{0.9374}adduct{pPE+H}name{PE(P-16:0/22:6)}	0		M749T692_1_POS	748.518	692.454	M749T692_1_POS	1511pos	748.528	693.282	12.3825	0.828481	PE(16:0p/22:6)+H	PE(38:6p)+H	_1285	MetDDA	p180174 pos ms2	1.71729e+08	1.88279e+08	1.88218e+08	1.71431e+08	2.5105e+08	5.35282e+08	1.26593e+08	1.17853e+08	8.93275e+07
632POS	31336	M749T669_3_POS	748.527	748.52	748.535	669.087	667.415	670.138	40	8	8	8	5	8	179527400			91	24	844	TRUE	TRUE	1	score{0.9374}adduct{pPE+H}name{PE(P-16:0/22:6)}	0		M749T669_3_POS	748.527	669.087	M749T669_3_POS	1509pos	748.528	669.574	0.358704	0.486184	PE(18:2p/20:4)+H	PE(38:6p)+H	_1286	MetDDA	p180174 pos ms2	4.63062e+08	4.35224e+08	4.75247e+08	4.77223e+08	4.63501e+08	7.36316e+08	2.28889e+08	5.31016e+08	1.89899e+08
633POS	31361	M749T746_3_POS	748.591	748.587	748.602	746.167	733.871	777.367	79	8	8	6	5	7	157309900		[M+Na]+ 725.597	36	5	165	TRUE	FALSE	10	score{0.989}adduct{PC+H}name{PC(7:0/26:0)};score{0.989}adduct{PC+H}name{PC(8:0/25:0)};score{0.989}adduct{PC+H}name{PC(9:0/24:0)};score{0.989}adduct{PC+H}name{PC(10:0/23:0)};score{0.989}adduct{PC+H}name{PC(11:0/22:0)};score{0.989}adduct{PC+H}name{PC(12:0/21:0)};score{0.989}adduct{PC+H}name{PC(13:0/20:0)};score{0.989}adduct{PC+H}name{PC(14:0/19:0)};score{0.989}adduct{PC+H}name{PC(15:0/18:0)};score{…	10	score{0.9616}adduct{PC+H}name{PC(7:0/26:0)};score{0.9616}adduct{PC+H}name{PC(8:0/25:0)};score{0.9616}adduct{PC+H}name{PC(9:0/24:0)};score{0.9616}adduct{PC+H}name{PC(10:0/23:0)};score{0.9616}adduct{PC+H}name{PC(11:0/22:0)};score{0.9616}adduct{PC+H}name{PC(12:0/21:0)};score{0.9616}adduct{PC+H}name{PC(13:0/20:0)};score{0.9616}adduct{PC+H}name{PC(14:0/19:0)};score{0.9616}adduct{PC+H}name{PC(15:0/18:0…	M749T746_3_POS	748.591	746.167	M749T746_3_POS	1106pos	748.585	747.023	8.17068	0.855512	PC(18:0/15:0)+H	PC(33:0)+H	_1289	MetDDA	p180174 pos ms2	3.24613e+08	4.12319e+08	4.18099e+08	2.04746e+08	4.20682e+08	5.33932e+07	1.66625e+08	2.17025e+08	7.70308e+07
634POS	31371	M749T938_POS	748.618	748.61	748.625	937.961	927.83	950.749	32	5	5	5	4	5	2718620	[M]+		260	0	0	FALSE	FALSE	0		0		M749T938_POS	748.618	937.961	M749T938_POS	1129pos	748.621	938.148	4.90036	0.186622	PC(34:0e)+H	PC(34:0e)+H	_1290	MetDDA	p180174 pos ms2	3.54434e+06	2.88334e+06	3.54187e+06	3.45044e+06	3.54247e+06	2.40968e+06	2.70865e+06	2.07716e+06	1.89261e+06
635POS	31373	M749T817_2_POS	748.623	748.618	748.631	816.644	814.742	820.596	36	8	8	7	5	7	173641000	[M]+	[M+H]+ 747.616	325	32	109	TRUE	FALSE	0		0		M749T817_2_POS	748.623	816.644	M749T817_2_POS	1126pos	748.621	817.173	1.91218	0.528928	PC(34:0e)+H	PC(34:0e)+H	_1291	MetDDA	p180174 pos ms2	7.50739e+08	7.78732e+08	7.77361e+08	7.78063e+08	6.05307e+08	3.2761e+08	6.80701e+08	6.78367e+08	5.18312e+08
636POS	31391	M749T1083_2_POS	748.685	748.678	748.691	1082.85	1065.33	1085.88	33	8	6	7	5	7	11384500		[M+NH4]+ 730.656	269	0	0	FALSE	FALSE	0		0		M749T1083_2_POS	748.685	1082.85	M749T1083_2_POS	703pos	748.681	1084.5	5.40881	1.64668	DG(26:1/18:2)+NH4	DG(44:3)+NH4	_1296	MetDDA	p180174 pos ms2	2.03118e+07	2.03284e+07	2.50374e+07	2.13757e+07	2.14066e+07	8.62659e+06	1.79774e+07	1.39283e+07	1.41639e+07
637POS	31441	M750T687_1_POS	749.615	749.608	749.622	686.8	685.884	698.678	39	8	8	8	5	8	36357470	[M]+	[M+H]+ 748.606	156	0	0	FALSE	FALSE	0		0		M750T687_1_POS	749.615	686.8	M750T687_1_POS	1736pos	749.617	687.475	2.69138	0.675363	SM(d36:0+pO)+H	SM(d36:0+pO)+H	_1297	MetDDA	p180174 pos ms2	8.45727e+07	9.69009e+07	9.84813e+07	9.85555e+07	9.52183e+07	4.0384e+07	3.85236e+07	7.74189e+07	4.49279e+07
638POS	31482	M751T783_2_POS	750.537	750.53	750.545	782.534	770.35	791.216	60	8	6	8	5	8	13075400		[M+H]+ 749.525	107	7	543	TRUE	TRUE	0		0		M751T783_2_POS	750.537	782.534	M751T783_2_POS	1438pos	750.541	784.341	5.21427	1.80699	PE(36:2p)+Na	PE(36:2p)+Na	_1298	MetDDA	p180174 pos ms2	4.89413e+07	4.80924e+07	4.84328e+07	4.89376e+07	4.89373e+07	2.77999e+07	1.15634e+07	5.02101e+07	1.51503e+07
639POS	31485	M751T714_2_POS	750.537	750.532	750.544	714.074	713.001	716.403	35	7	7	8	5	7	228021700	[M]+	[M+Na]+ 727.557 [M+H]+ 749.526	161	28	821	TRUE	FALSE	1	score{0.992}adduct{pPE+H}name{PE(P-16:0/22:5)}	0		M751T714_2_POS	750.537	714.074	M751T714_2_POS	1501pos	750.543	714.93	8.55188	0.856223	PE(18:1p/20:4)+H	PE(38:5p)+H	_1300	MetDDA	p180174 pos ms2	9.17226e+08	8.75075e+08	8.82381e+08	9.1579e+08	9.72793e+08	1.0501e+09	5.58172e+08	4.74084e+08	3.86479e+08
640POS	31488	M751T731_2_POS	750.547	750.538	750.552	731.183	729.719	733.117	30	7	6	5	4	7	42071980		[M+K]+ 711.576 [M+Na]+ 727.55 [M+NH4]+ 732.505 [M+H]+ 749.532	180	19	45	TRUE	TRUE	0		0		M751T731_2_POS	750.547	731.183	M751T731_2_POS	1502pos	750.543	730.955	5.17156	0.228016	PE(18:0p/20:5)+H	PE(38:5p)+H	_1302	MetDDA	p180174 pos ms2	2.05751e+08	2.19758e+08	2.45241e+08	2.03836e+08	2.18423e+08	2.38616e+08	1.83717e+08	3.51521e+08	1.5752e+08
641POS	31490	M751T701_POS	750.549	750.546	750.558	700.958	682.786	702.924	46	7	5	5	5	7	24607000	[M]+		266	9	86	TRUE	TRUE	0		0		M751T701_POS	750.549	700.958	M751T701_POS	1505pos	750.543	702.997	7.30332	2.03803	PE(38:6e)+H	PE(38:6e)+H	_1304	MetDDA	p180174 pos ms2	6.64124e+07	8.07991e+07	8.83808e+07	8.07675e+07	7.72183e+07	2.62872e+07	4.39451e+07	1.12829e+08	3.19009e+07
642POS	31529	M751T1060_1_POS	750.656	750.65	750.665	1059.54	1042.05	1075.44	50	7	6	8	5	7	47313260	[M]+	[M+NH4]+ 732.615	546	7	659	TRUE	FALSE	0		0		M751T1060_1_POS	750.656	1059.54	M751T1060_1_POS	2180pos	750.661	1059.7	6.28184	0.169978	TG(16:0/9:0/18:2)+NH4	TG(43:2)+NH4	_1306	MetDDA	p180174 pos ms2	8.10676e+07	8.69535e+07	8.6789e+07	8.69264e+07	6.55272e+07	1.72004e+06	1.05109e+08	6.27572e+07	4.66266e+07
643POS	31543	M751T1147_2_POS	750.701	750.696	750.707	1146.55	1144.59	1149.69	25	7	4	4	5	5	8353875		[M+NH4]+ 732.671	155	2	364	TRUE	FALSE	10	score{0.9602}adduct{DG+NH4}name{DG(18:1/26:1)};score{0.9601}adduct{DG+NH4}name{DG(26:1/18:1)};score{0.8103}adduct{DG+NH4}name{DG(22:2/22:0)};score{0.8102}adduct{DG+NH4}name{DG(22:0/22:2)};score{0.81}adduct{DG+NH4}name{DG(20:1/24:1)};score{0.81}adduct{DG+NH4}name{DG(20:2/24:0)};score{0.809}adduct{DG+NH4}name{DG(24:1/20:1)};score{0.8089}adduct{DG+NH4}name{DG(24:0/20:2)};score{0.8086}adduct{DG+NH4}n…	0		M751T1147_2_POS	750.701	1146.55	M751T1147_2_POS	702pos	750.697	1148.11	5.32769	1.55685	DG(26:1/18:1)+NH4	DG(44:2)+NH4	_1309	MetDDA	p180174 pos ms2	1.6604e+07	1.65943e+07	1.60021e+07	1.71916e+07	1.75007e+07	5.04174e+06	7.12865e+06	6.04578e+06	6.32627e+06
644POS	31585	M752T663_POS	751.567	751.557	751.572	663.49	648.498	672.673	59	6	7	7	4	8	17419450			338	0	0	FALSE	FALSE	0		0		M752T663_POS	751.567	663.49	M752T663_POS	1762pos	751.575	663.586	10.049	0.0956425	SM(d38:5)+H	SM(d38:5)+H	_1310	MetDDA	p180174 pos ms2	2.07471e+07	2.09122e+07	2.08705e+07	2.66014e+07	2.32249e+07	2.8168e+07	1.14712e+07	1.27889e+07	6.69348e+06
645POS	31590	M752T668_POS	751.578	751.572	751.587	667.513	662.447	696.483	66	8	8	8	5	8	13481810		[M+C3H8O+Na]+ 668.531 [M+H]+ 750.581	347	8	292	TRUE	TRUE	1	score{0.9916}adduct{SM+H}name{SM(d14:1/24:4)}	0		M752T668_POS	751.578	667.513	M752T668_POS	1744pos	751.572	665.188	8.05305	2.32459	SM(d36:2)+Na	SM(d36:2)+Na	_1311	MetDDA	p180174 pos ms2	5.75175e+07	6.00799e+07	5.79647e+07	4.03375e+07	4.77509e+07	1.73661e+07	1.09313e+07	1.91002e+07	2.07614e+07
646POS	31661	M753T716_POS	752.552	752.548	752.562	715.511	700.113	731.567	67	8	4	8	5	8	29313260			18	28	952	TRUE	TRUE	1	score{0.9835}adduct{pPE+H}name{PE(P-18:0/20:4)}	0		M753T716_POS	752.552	715.511	M753T716_POS	1486pos	752.559	723.749	8.7283	8.23768	PE(18:1p/20:3)+H	PE(38:4p)+H	_1315	MetDDA	p180174 pos ms2	2.57371e+08	2.56398e+08	2.33446e+08	2.35366e+08	2.59016e+08	1.74262e+08	7.32435e+07	2.27321e+08	1.08289e+08
647POS	31662	M753T834_3_POS	752.554	752.548	752.562	833.567	832.098	837.274	37	8	8	8	5	8	27871430	[M]+		316	18	870	TRUE	TRUE	1	score{0.9831}adduct{pPE+H}name{PE(P-18:0/20:4)}	0		M753T834_3_POS	752.554	833.567	M753T834_3_POS	1433pos	752.556	834.26	2.87488	0.693086	PE(36:2e)+Na	PE(36:2e)+Na	_1316	MetDDA	p180174 pos ms2	1.04175e+08	9.9623e+07	1.05342e+08	1.02023e+08	1.13225e+08	6.68458e+07	5.45545e+07	1.06063e+08	4.73096e+07
648POS	31663	M753T770_3_POS	752.556	752.547	752.562	770.329	768.408	772.521	39	8	8	8	5	8	1654693000	[M]+	[M+H]+ 751.556	82	19	418	TRUE	FALSE	1	score{0.9796}adduct{pPE+H}name{PE(P-18:0/20:4)}	0		M753T770_3_POS	752.556	770.329	M753T770_3_POS	1424pos	752.556	770.16	1.01454	0.169	PE(18:0p/18:1)+Na	PE(36:1p)+Na	_1317	MetDDA	p180174 pos ms2	5.39845e+09	5.19408e+09	5.48315e+09	4.68074e+09	5.38409e+09	5.25712e+09	1.83635e+09	5.20209e+09	3.45544e+09
649POS	31667	M753T748_POS	752.562	752.555	752.57	747.808	743.38	756.312	71	8	8	8	5	8	327697100			220	26	714	TRUE	TRUE	1	score{0.9819}adduct{pPE+H}name{PE(P-18:0/20:4)}	0		M753T748_POS	752.562	747.808	M753T748_POS	1487pos	752.559	749.241	4.55976	1.43335	PE(18:1p/20:3)+H	PE(38:4p)+H	_1320	MetDDA	p180174 pos ms2	9.01295e+08	8.81977e+08	1.32014e+09	8.88061e+08	8.54782e+08	4.78146e+08	9.87058e+08	5.56359e+08	7.81146e+08
650POS	31668	M753T1093_1_POS	752.563	752.555	752.569	1092.81	1090.77	1095.38	25	5	5	5	4	6	1227668		[M+K]+ 713.605 [M+Na]+ 729.579 [M+NH4]+ 734.534 [M+H]+ 751.561	204	0	0	FALSE	FALSE	0		0		M753T1093_1_POS	752.563	1092.81	M753T1093_1_POS	1492pos	752.559	1093.32	5.62278	0.51	PE(18:0p/20:4)+H	PE(38:4p)+H	_1321	MetDDA	p180174 pos ms2	3.63317e+06	3.39643e+06	3.64394e+06	3.36315e+06	3.31466e+06	2.45324e+06	998832	3.99097e+06	5.652e+06
651POS	31672	M753T770_4_POS	752.57	752.563	752.577	770.148	768.878	772.462	33	5	7	8	5	8	1286830000		[M+H]+ 751.556	82	8	390	TRUE	FALSE	1	score{0.9332}adduct{pPE+H}name{PE(P-18:0/20:4)}	0		M753T770_4_POS	752.57	770.148	M753T770_4_POS	1489pos	752.559	770.997	14.5256	0.848661	PE(18:0p/20:4)+H	PE(38:4p)+H	_1323	MetDDA	p180174 pos ms2	2.63679e+09	3.32515e+09	2.90883e+09	4.89897e+09	2.96979e+09	2.7629e+09	3.63805e+09	4.49052e+09	1.74616e+09
652POS	31673	M753T1177_2_POS	752.566	752.563	752.574	1177.01	1174.91	1178.7	27	5	6	6	4	6	5327126		[M+H]+ 751.551	144	0	0	FALSE	FALSE	0		0		M753T1177_2_POS	752.566	1177.01	M753T1177_2_POS	1495pos	752.559	1178.52	9.47625	1.50994	PE(18:0p/20:4)+H	PE(38:4p)+H	_1324	MetDDA	p180174 pos ms2	1.44348e+07	1.43938e+07	1.28664e+07	1.51893e+07	1.98772e+07	3.0837e+06	8.40242e+06	1.71065e+07	5.10492e+06
653POS	31709	M753T1126_2_POS	752.667	752.66	752.675	1125.82	1109.41	1140.72	37	7	6	8	5	7	33878380	[M]+	[M+NH4]+ 734.629	123	11	453	TRUE	FALSE	0		0		M753T1126_2_POS	752.667	1125.82	M753T1126_2_POS	2178pos	752.676	1126.57	12.0445	0.745867	TG(16:0/9:0/18:1)+NH4	TG(43:1)+NH4	_1327	MetDDA	p180174 pos ms2	9.33953e+07	7.58341e+07	9.16759e+07	8.64911e+07	9.12718e+07	1.34894e+06	4.77969e+07	3.51342e+07	4.91391e+07
654POS	31800	M755T671_1_POS	754.537	754.528	754.542	670.816	660.525	685.638	74	8	7	8	5	8	24130430	[M]+		91	1	345	TRUE	FALSE	10	score{0.989}adduct{PC+H}name{PC(10:0/24:4)};score{0.989}adduct{PC+H}name{PC(12:0/22:4)};score{0.989}adduct{PC+H}name{PC(14:0/20:4)};score{0.989}adduct{PC+H}name{PC(14:1/20:3)};score{0.989}adduct{PC+H}name{PC(16:0/18:4)};score{0.989}adduct{PC+H}name{PC(16:1/18:3)};score{0.989}adduct{PC+H}name{PC(17:2/17:2)};score{0.989}adduct{PC+H}name{PC(18:3/16:1)};score{0.989}adduct{PC+H}name{PC(18:4/16:0)};sco…	0		M755T671_1_POS	754.537	670.816	M755T671_1_POS	1169pos	754.538	670.614	1.50225	0.202398	PC(34:4)+H	PC(34:4)+H	_1330	MetDDA	p180174 pos ms2	5.67277e+07	7.49765e+07	6.33497e+07	5.7555e+07	5.76465e+07	4.77438e+06	3.47213e+07	5.08236e+07	2.4424e+07
655POS	31803	M755T598_2_POS	754.542	754.536	754.547	597.609	596.038	598.574	26	7	5	4	5	4	7791662	[M]+	[M+NH4]+ 736.501	213	1	324	TRUE	TRUE	10	score{0.989}adduct{PC+H}name{PC(10:0/24:4)};score{0.989}adduct{PC+H}name{PC(12:0/22:4)};score{0.989}adduct{PC+H}name{PC(14:0/20:4)};score{0.989}adduct{PC+H}name{PC(14:1/20:3)};score{0.989}adduct{PC+H}name{PC(16:0/18:4)};score{0.989}adduct{PC+H}name{PC(16:1/18:3)};score{0.989}adduct{PC+H}name{PC(17:2/17:2)};score{0.989}adduct{PC+H}name{PC(18:3/16:1)};score{0.989}adduct{PC+H}name{PC(18:4/16:0)};sco…	0		M755T598_2_POS	754.542	597.609	M755T598_2_POS	1168pos	754.538	597.742	5.38936	0.133997	PC(34:4)+H	PC(34:4)+H	_1331	MetDDA	p180174 pos ms2	7.14819e+06	8.31944e+06	8.85644e+06	8.81444e+06	8.83732e+06	8.0454e+06	4.98422e+06	8.48571e+06	3.18458e+06
656POS	31816	M755T779_1_POS	754.573	754.565	754.579	779.025	768.408	783.621	69	8	8	8	5	8	291028500	[M]+	[M+H]+ 753.563	88	5	345	TRUE	FALSE	0		0		M755T779_1_POS	754.573	779.025	M755T779_1_POS	1475pos	754.575	780.955	1.87987	1.93037	PE(16:0p/22:3)+H	PE(38:3p)+H	_1332	MetDDA	p180174 pos ms2	1.01637e+09	8.24902e+08	8.93465e+08	9.12228e+08	8.89622e+08	2.77619e+08	5.18902e+08	9.61916e+08	4.35289e+08
657POS	31817	M755T797_2_POS	754.573	754.568	754.579	797.118	795.118	804.554	35	8	6	7	5	8	68493010		[M+K]+ 715.602 [M+Na]+ 731.576 [M+NH4]+ 736.531 [M+H]+ 753.558	10	14	607	TRUE	FALSE	1	score{0.9799}adduct{pPE+H}name{PE(P-18:0/20:3)}	0		M755T797_2_POS	754.573	797.118	M755T797_2_POS	1476pos	754.575	798.037	2.27745	0.918929	PE(18:0p/20:3)+H	PE(38:3p)+H	_1333	MetDDA	p180174 pos ms2	2.80838e+08	3.0656e+08	3.14274e+08	3.07057e+08	3.14397e+08	2.42545e+08	1.66215e+08	3.30927e+08	1.09832e+08
658POS	31818	M755T671_3_POS	754.568	754.565	754.579	671.161	669.691	672.258	34	8	6	8	5	7	31629280	[M]+		91	1	338	TRUE	TRUE	0		0		M755T671_3_POS	754.568	671.161	M755T671_3_POS	1185pos	754.575	671.572	8.24114	0.410916	PC(35:3p)+H	PC(35:3p)+H	_1334	MetDDA	p180174 pos ms2	3.92315e+07	3.92401e+07	3.92343e+07	3.75735e+07	3.47235e+07	1.4561e+07	4.36109e+07	1.12996e+08	3.51048e+07
659POS	31819	M755T817_1_POS	754.574	754.569	754.579	816.629	814.742	820.596	31	7	5	7	4	8	12038440	[M]+	[M+H]+ 753.575	325	11	415	TRUE	TRUE	0		0		M755T817_1_POS	754.574	816.629	M755T817_1_POS	1477pos	754.575	817.27	0.687143	0.640601	PE(18:0p/20:3)+H	PE(38:3p)+H	_1335	MetDDA	p180174 pos ms2	3.29739e+07	3.51338e+07	3.50252e+07	3.50204e+07	2.08571e+07	3.19206e+07	2.07887e+07	3.34861e+07	8.77676e+06
660POS	31953	M757T716_2_POS	756.547	756.539	756.552	716.089	703.407	730.044	40	8	8	8	5	8	147094800		[M+K]+ 717.57	18	29	287	TRUE	FALSE	10	score{0.9845}adduct{PC+Na}name{PC(16:0/16:0)};score{0.9831}adduct{PC+Na}name{PC(26:0/6:0)};score{0.9829}adduct{PC+Na}name{PC(25:0/7:0)};score{0.9828}adduct{PC+Na}name{PC(24:0/8:0)};score{0.9827}adduct{PC+Na}name{PC(23:0/9:0)};score{0.9825}adduct{PC+Na}name{PC(22:0/10:0)};score{0.9824}adduct{PC+Na}name{PC(21:0/11:0)};score{0.9822}adduct{PC+Na}name{PC(20:0/12:0)};score{0.9821}adduct{PC+Na}name{PC(1…	0		M757T716_2_POS	756.547	716.089	M757T716_2_POS	1165pos	756.554	716.11	8.56985	0.021214	PC(34:3)+H	PC(34:3)+H	_1342	MetDDA	p180174 pos ms2	5.43983e+08	5.44894e+08	5.46809e+08	5.26124e+08	5.03818e+08	5.37774e+08	3.7529e+08	4.67351e+08	6.23174e+08
661POS	31961	M757T632_2_POS	756.557	756.553	756.567	632.022	629.667	642.826	43	8	8	8	5	8	103747600	[M]+	[M+Na]+ 733.566	315	25	133	TRUE	FALSE	10	score{0.989}adduct{PC+H}name{PC(14:0/20:3)};score{0.989}adduct{PC+H}name{PC(14:1/20:2)};score{0.989}adduct{PC+H}name{PC(16:0/18:3)};score{0.989}adduct{PC+H}name{PC(16:1/18:2)};score{0.989}adduct{PC+H}name{PC(17:1/17:2)};score{0.989}adduct{PC+H}name{PC(17:2/17:1)};score{0.989}adduct{PC+H}name{PC(18:2/16:1)};score{0.989}adduct{PC+H}name{PC(18:3/16:0)};score{0.989}adduct{PC+H}name{PC(20:2/14:1)};sco…	0		M757T632_2_POS	756.557	632.022	M757T632_2_POS	1162pos	756.554	632.093	4.11932	0.07128	PC(34:3)+H	PC(34:3)+H	_1346	MetDDA	p180174 pos ms2	7.46469e+07	7.63936e+07	7.77763e+07	7.77672e+07	8.02983e+07	4.57702e+07	4.32444e+07	1.06687e+08	4.0304e+07
662POS	31977	M757T846_POS	756.592	756.583	756.597	846.199	827.672	850.692	51	7	6	8	5	8	14082950	[M]+	[M+H]+ 755.581	133	13	720	TRUE	FALSE	2	score{0.9929}adduct{pPE+H}name{PE(P-20:0/18:2)};score{0.99}adduct{pPE+H}name{PE(P-18:0/20:2)}	0		M757T846_POS	756.592	846.199	M757T846_POS	1472pos	756.59	843.052	2.55289	3.1469	PE(18:0p/20:2)+H	PE(38:2p)+H	_1351	MetDDA	p180174 pos ms2	4.40827e+07	6.05946e+07	8.92667e+07	6.03143e+07	5.50411e+07	2.70469e+07	1.66549e+07	3.62611e+07	8.39844e+06
663POS	31980	M757T807_POS	756.596	756.59	756.605	806.625	795.249	811.249	41	8	6	5	5	7	9121016		[M+K]+ 717.625 [M+Na]+ 733.599 [M+NH4]+ 738.554 [M+H]+ 755.581	146	6	483	TRUE	TRUE	2	score{0.9855}adduct{pPE+H}name{PE(P-18:0/20:2)};score{0.9386}adduct{pPE+H}name{PE(P-16:0/22:2)}	0		M757T807_POS	756.596	806.625	M757T807_POS	1474pos	756.59	807.744	7.44321	1.11864	PE(38:3e)+H	PE(38:3e)+H	_1352	MetDDA	p180174 pos ms2	3.06979e+07	2.13435e+07	2.4642e+07	5.05435e+07	2.76452e+07	8.54998e+06	9.54029e+06	4.32361e+07	1.08525e+07
664POS	31994	M757T801_2_POS	756.641	756.635	756.649	801.25	799.536	804.556	28	7	4	5	5	6	19785230		[M+H]+ 755.639	3	2	567	TRUE	TRUE	0		0		M757T801_2_POS	756.641	801.25	M757T801_2_POS	215pos	756.635	801.914	7.80357	0.664801	CerG1(d18:1/20:0)+H	CerG1(d38:1)+H	_1355	MetDDA	p180174 pos ms2	6.84519e+07	7.8552e+07	8.05554e+07	7.86203e+07	8.06341e+07	6.73666e+07	8.96039e+07	1.61603e+07	4.97717e+07
665POS	32016	M757T647_2_POS	757.494	757.49	757.504	647.44	631.561	649.12	33	6	6	5	5	6	6994501		[M+K]+ 718.528 [M+Na]+ 734.502 [M+NH4]+ 739.457 [M+H]+ 756.484	66	1	170	TRUE	FALSE	0		0		M757T647_2_POS	757.494	647.44	M757T647_2_POS	1573pos	757.499	643.79	6.87728	3.64993	PG(15:0/18:1)+Na	PG(33:1)+Na	_1357	MetDDA	p180174 pos ms2	1.49894e+07	1.40479e+07	1.0231e+07	1.50664e+07	1.50732e+07	1.89201e+06	1.4265e+07	1.40016e+07	5.0922e+06
666POS	32028	M758T649_POS	757.54	757.535	757.548	649.033	641.151	661.015	34	5	7	8	5	8	5854076		[M+NH4]+ 739.513	491	1	185	TRUE	FALSE	0		0		M758T649_POS	757.54	649.033	M758T649_POS	948pos	757.535	651.673	6.47556	2.64041	LPG(34:1)+Na	LPG(34:1)+Na	_1360	MetDDA	p180174 pos ms2	1.82623e+07	1.82612e+07	1.82622e+07	1.83182e+07	1.88179e+07	1.51673e+07	1.04631e+07	1.77257e+07	9.64873e+06
667POS	32056	M758T726_3_POS	757.619	757.61	757.625	725.856	724.561	737.304	41	8	8	8	5	8	206279400		[M+NH4]+ 739.577	295	5	108	TRUE	FALSE	1	score{0.9916}adduct{SM+H}name{SM(d14:1/24:1)}	1	score{0.9916}adduct{SM+H}name{SM(d14:1/24:1)}	M758T726_3_POS	757.619	725.856	M758T726_3_POS	1759pos	757.622	726.436	3.69909	0.580311	SM(d38:2)+H	SM(d38:2)+H	_1361	MetDDA	p180174 pos ms2	5.42069e+08	5.27846e+08	5.67792e+08	5.33082e+08	5.72375e+08	5.64393e+08	1.81731e+08	2.81752e+08	2.16475e+08
668POS	32107	M759T675_3_POS	758.572	758.564	758.577	674.702	672.95	675.944	38	8	8	8	5	8	5365151000	[M]+	[M+H]+ 757.562	30	6	105	TRUE	FALSE	10	score{0.989}adduct{PC+H}name{PC(8:0/26:2)};score{0.989}adduct{PC+H}name{PC(12:0/22:2)};score{0.989}adduct{PC+H}name{PC(14:0/20:2)};score{0.989}adduct{PC+H}name{PC(14:1/20:1)};score{0.989}adduct{PC+H}name{PC(16:0/18:2)};score{0.989}adduct{PC+H}name{PC(16:1/18:1)};score{0.989}adduct{PC+H}name{PC(17:0/17:2)};score{0.989}adduct{PC+H}name{PC(17:1/17:1)};score{0.989}adduct{PC+H}name{PC(17:2/17:0)};scor…	10	score{0.9222}adduct{PC+H}name{PC(8:0/26:2)};score{0.9222}adduct{PC+H}name{PC(12:0/22:2)};score{0.9222}adduct{PC+H}name{PC(14:0/20:2)};score{0.9222}adduct{PC+H}name{PC(14:1/20:1)};score{0.9222}adduct{PC+H}name{PC(16:0/18:2)};score{0.9222}adduct{PC+H}name{PC(16:1/18:1)};score{0.9222}adduct{PC+H}name{PC(17:0/17:2)};score{0.9222}adduct{PC+H}name{PC(17:1/17:1)};score{0.9222}adduct{PC+H}name{PC(17:2/17…	M759T675_3_POS	758.572	674.702	M759T675_3_POS	1149pos	758.569	675.056	3.91064	0.353654	PC(34:2)+H	PC(34:2)+H	_1363	MetDDA	p180174 pos ms2	7.47338e+09	6.45529e+09	7.68338e+09	7.68805e+09	7.68409e+09	3.38409e+09	5.13844e+09	9.9874e+09	2.93728e+09
669POS	32122	M759T850_POS	758.607	758.601	758.615	849.916	827.98	859.332	55	5	5	8	4	8	6324695	[M]+	[M+H-2H2O]+ 793.629	16	16	610	TRUE	TRUE	3	score{0.9946}adduct{pPE+H}name{PE(P-18:0/20:1)};score{0.9859}adduct{pPE+H}name{PE(P-20:0/18:1)};score{0.9695}adduct{pPE+H}name{PE(P-16:0/22:1)}	0		M759T850_POS	758.607	849.916	M759T850_POS	1470pos	758.606	857.354	1.42564	7.43755	PE(38:2e)+H	PE(38:2e)+H	_1366	MetDDA	p180174 pos ms2	3.38675e+07	1.16701e+07	3.36776e+07	3.34373e+07	2.35074e+07	6.32558e+06	2.5298e+06	1.56836e+07	2.96226e+06
670POS	32123	M759T897_3_POS	758.609	758.601	758.614	897.048	880.071	901.927	38	8	8	8	5	8	14250810			58	18	644	TRUE	FALSE	2	score{0.9283}adduct{pPE+H}name{PE(P-18:0/20:1)};score{0.8219}adduct{pPE+H}name{PE(P-16:0/22:1)}	0		M759T897_3_POS	758.609	897.048	M759T897_3_POS	1467pos	758.606	897.475	3.7984	0.427072	PE(20:0p/18:1)+H	PE(38:1p)+H	_1367	MetDDA	p180174 pos ms2	6.91254e+07	6.81424e+07	7.63435e+07	6.91212e+07	6.81109e+07	3.3574e+07	2.46421e+07	4.70364e+07	1.82956e+07
671POS	32125	M759T742_2_POS	758.609	758.602	758.614	742.223	740.818	743.911	25	6	4	5	5	4	15111590		[M+H]+ 757.6	292	0	0	FALSE	FALSE	0		0		M759T742_2_POS	758.609	742.223	M759T742_2_POS	1176pos	758.606	742.299	3.66658	0.0763374	PC(35:1p)+H	PC(35:1p)+H	_1369	MetDDA	p180174 pos ms2	1.83965e+07	1.48808e+07	1.79218e+07	1.59522e+07	1.59707e+07	1.28787e+06	1.1173e+07	3.54898e+07	3.35859e+06
672POS	32169	M760T619_POS	759.544	759.538	759.552	619.369	618.082	620.532	34	7	7	8	4	8	10888000		[M+K]+ 720.571	467	0	0	FALSE	FALSE	0		0		M760T619_POS	759.544	619.369	M760T619_POS	1764pos	759.544	620.308	0.720827	0.93966	SM(d39:8)+H	SM(d39:8)+H	_1372	MetDDA	p180174 pos ms2	1.45653e+07	1.44887e+07	7.66659e+06	1.53275e+07	1.78688e+07	9.91194e+06	4.3973e+06	1.48736e+07	6.38775e+06
673POS	32206	M760T779_4_POS	759.632	759.628	759.642	779.324	777.995	782.295	38	8	8	8	5	8	1199099000	[M]+	[M+H]+ 758.631	88	29	124	TRUE	FALSE	4	score{0.9916}adduct{SM+H}name{SM(d14:0/24:1)};score{0.9916}adduct{SM+H}name{SM(d14:1/24:0)};score{0.9916}adduct{SM+H}name{SM(d16:1/22:0)};score{0.9916}adduct{SM+H}name{SM(d18:1/20:0)}	4	score{0.9916}adduct{SM+H}name{SM(d14:0/24:1)};score{0.9916}adduct{SM+H}name{SM(d14:1/24:0)};score{0.9916}adduct{SM+H}name{SM(d16:1/22:0)};score{0.9916}adduct{SM+H}name{SM(d18:1/20:0)}	M760T779_4_POS	759.632	779.324	M760T779_4_POS	1756pos	759.637	779.877	6.65124	0.552862	SM(d38:1)+H	SM(d38:1)+H	_1374	MetDDA	p180174 pos ms2	4.22236e+09	4.1388e+09	4.14231e+09	3.95724e+09	3.99424e+09	2.55776e+09	1.65098e+09	1.90269e+09	3.10288e+09
674POS	32235	M761T617_2_POS	760.513	760.505	760.519	616.984	615.739	618.289	34	7	8	7	5	7	2404140	[M]+	[M+NH4]+ 742.488	280	0	0	FALSE	FALSE	0		0		M761T617_2_POS	760.513	616.984	M761T617_2_POS	1648pos	760.512	617.268	1.29715	0.28388	PS(34:2)+H	PS(34:2)+H	_1378	MetDDA	p180174 pos ms2	7.87771e+06	1.12057e+07	1.08232e+07	1.10979e+07	1.11853e+07	2.86026e+06	1.1537e+07	6.99549e+06	1.06862e+06
675POS	32270	M761T722_3_POS	760.588	760.58	760.594	721.508	694.67	723.21	51	8	8	8	5	8	4821563000			34	19	126	TRUE	FALSE	10	score{0.989}adduct{PC+H}name{PC(8:0/26:1)};score{0.989}adduct{PC+H}name{PC(10:0/24:1)};score{0.989}adduct{PC+H}name{PC(12:0/22:1)};score{0.989}adduct{PC+H}name{PC(14:0/20:1)};score{0.989}adduct{PC+H}name{PC(14:1/20:0)};score{0.989}adduct{PC+H}name{PC(15:1/19:0)};score{0.989}adduct{PC+H}name{PC(16:0/18:1)};score{0.989}adduct{PC+H}name{PC(16:1/18:0)};score{0.989}adduct{PC+H}name{PC(17:0/17:1)};scor…	10	score{0.989}adduct{PC+H}name{PC(8:0/26:1)};score{0.989}adduct{PC+H}name{PC(10:0/24:1)};score{0.989}adduct{PC+H}name{PC(12:0/22:1)};score{0.989}adduct{PC+H}name{PC(14:0/20:1)};score{0.989}adduct{PC+H}name{PC(14:1/20:0)};score{0.989}adduct{PC+H}name{PC(15:1/19:0)};score{0.989}adduct{PC+H}name{PC(16:0/18:1)};score{0.989}adduct{PC+H}name{PC(16:1/18:0)};score{0.989}adduct{PC+H}name{PC(17:0/17:1)};scor…	M761T722_3_POS	760.588	721.508	M761T722_3_POS	1135pos	760.585	722.4	3.57158	0.891819	PC(34:1)+H	PC(34:1)+H	_1379	MetDDA	p180174 pos ms2	2.0052e+10	2.00481e+10	1.95141e+10	1.71362e+10	2.00483e+10	1.06262e+10	8.15642e+09	2.58562e+10	9.7372e+09
676POS	32271	M761T675_4_POS	760.589	760.58	760.595	674.598	661.5	675.269	42	8	7	8	5	7	659018000		[M+H]+ 759.586	30	35	121	TRUE	TRUE	10	score{0.989}adduct{PC+H}name{PC(8:0/26:1)};score{0.989}adduct{PC+H}name{PC(10:0/24:1)};score{0.989}adduct{PC+H}name{PC(12:0/22:1)};score{0.989}adduct{PC+H}name{PC(14:0/20:1)};score{0.989}adduct{PC+H}name{PC(14:1/20:0)};score{0.989}adduct{PC+H}name{PC(15:1/19:0)};score{0.989}adduct{PC+H}name{PC(16:0/18:1)};score{0.989}adduct{PC+H}name{PC(16:1/18:0)};score{0.989}adduct{PC+H}name{PC(17:0/17:1)};scor…	10	score{0.9176}adduct{PC+H}name{PC(8:0/26:1)};score{0.9176}adduct{PC+H}name{PC(10:0/24:1)};score{0.9176}adduct{PC+H}name{PC(12:0/22:1)};score{0.9176}adduct{PC+H}name{PC(14:0/20:1)};score{0.9176}adduct{PC+H}name{PC(14:1/20:0)};score{0.9176}adduct{PC+H}name{PC(15:1/19:0)};score{0.9176}adduct{PC+H}name{PC(16:0/18:1)};score{0.9176}adduct{PC+H}name{PC(16:1/18:0)};score{0.9176}adduct{PC+H}name{PC(17:0/17…	M761T675_4_POS	760.589	674.598	M761T675_4_POS	1133pos	760.585	663.78	5.28078	10.8185	PC(34:1)+H	PC(34:1)+H	_1380	MetDDA	p180174 pos ms2	1.60201e+08	1.73809e+08	1.91036e+08	1.7222e+08	2.24912e+08	1.80472e+08	9.26312e+07	4.45107e+08	1.64988e+08
677POS	32283	M761T907_2_POS	760.618	760.61	760.624	906.731	881.362	911.21	56	8	8	8	5	8	8895193	[M]+	[M+K]+ 721.648 [M+Na]+ 737.622 [M+NH4]+ 742.577 [M+H]+ 759.604	248	2	265	TRUE	FALSE	3	score{0.921}adduct{pPC+H}name{PC(P-20:0/15:0)};score{0.9135}adduct{pPC+H}name{PC(P-18:0/17:0)};score{0.9057}adduct{pPC+H}name{PC(P-16:0/19:0)}	0		M761T907_2_POS	760.618	906.731	M761T907_2_POS	1466pos	760.621	908.597	4.29716	1.86588	PE(38:1e)+H	PE(38:1e)+H	_1383	MetDDA	p180174 pos ms2	4.27285e+07	4.30633e+07	4.35324e+07	4.66874e+07	4.10216e+07	1.01879e+07	1.63917e+07	3.58728e+07	8.43165e+06
678POS	32293	M761T964_1_POS	760.648	760.64	760.654	963.996	961.911	966.626	31	6	6	7	5	7	93485440	[M]+	[M+NH4]+ 742.607	281	4	702	TRUE	FALSE	0		0		M761T964_1_POS	760.648	963.996	M761T964_1_POS	2202pos	760.645	964.01	3.98936	0.01422	TG(8:0/18:2/18:2)+NH4	TG(44:4)+NH4	_1385	MetDDA	p180174 pos ms2	1.04816e+08	1.01833e+08	1.04768e+08	1.04893e+08	8.95097e+07	856136	6.64099e+07	7.2822e+07	4.44602e+07
679POS	32377	M762T803_1_POS	761.659	761.654	761.667	802.538	800.81	805.993	33	7	6	7	5	7	30165810	[M]+	[M+H]+ 760.652	367	0	0	FALSE	FALSE	0		0		M762T803_1_POS	761.659	802.538	M762T803_1_POS	1754pos	761.653	802.928	7.2178	0.38979	SM(d38:0)+H	SM(d38:0)+H	_1387	MetDDA	p180174 pos ms2	1.03908e+08	4.90216e+07	1.03883e+08	1.04173e+08	9.75264e+07	5.62555e+07	5.54112e+07	3.18729e+07	7.06989e+07
680POS	32407	M763T671_POS	762.506	762.501	762.514	671.046	667.811	692.536	44	6	6	6	4	7	19304710	[M]+		91	0	0	FALSE	FALSE	0		0		M763T671_POS	762.506	671.046	M763T671_POS	1445pos	762.504	682.109	2.19211	11.0634	PE(16:0/20:4)+Na	PE(36:4)+Na	_1388	MetDDA	p180174 pos ms2	8.07716e+06	7.39039e+06	1.20612e+07	5.65112e+06	1.31358e+07	1.29551e+07	7.06702e+06	7.42951e+06	2.06968e+07
681POS	32415	M763T670_2_POS	762.535	762.531	762.544	669.73	668.514	671.022	35	8	7	7	5	8	42354080		[M+H]+ 761.521	91	22	440	TRUE	FALSE	10	score{0.9844}adduct{PS+H}name{PS(20:1/14:0)};score{0.9843}adduct{PS+H}name{PS(20:0/14:1)};score{0.9843}adduct{PS+H}name{PS(19:0/15:1)};score{0.9842}adduct{PS+H}name{PS(18:0/16:1)};score{0.9842}adduct{PS+H}name{PS(18:1/16:0)};score{0.9842}adduct{PS+H}name{PS(22:1/12:0)};score{0.9841}adduct{PS+H}name{PS(17:0/17:1)};score{0.984}adduct{PS+H}name{PS(17:1/17:0)};score{0.9838}adduct{PS+H}name{PS(16:0/18…	0		M763T670_2_POS	762.535	669.73	M763T670_2_POS	1647pos	762.528	669.466	9.75233	0.264334	PS(34:1)+H	PS(34:1)+H	_1391	MetDDA	p180174 pos ms2	2.09039e+08	2.09381e+08	7.03421e+07	1.93112e+08	2.07905e+08	7.40549e+07	1.34419e+08	4.52179e+07	6.59307e+07
682POS	32436	M763T776_1_POS	762.601	762.59	762.605	775.558	773.852	779.249	38	8	8	8	5	8	1260945000	[M]+	[M+H]+ 761.59	97	30	173	TRUE	FALSE	10	score{0.989}adduct{PC+H}name{PC(8:0/26:0)};score{0.989}adduct{PC+H}name{PC(9:0/25:0)};score{0.989}adduct{PC+H}name{PC(10:0/24:0)};score{0.989}adduct{PC+H}name{PC(11:0/23:0)};score{0.989}adduct{PC+H}name{PC(12:0/22:0)};score{0.989}adduct{PC+H}name{PC(13:0/21:0)};score{0.989}adduct{PC+H}name{PC(14:0/20:0)};score{0.989}adduct{PC+H}name{PC(15:0/19:0)};score{0.989}adduct{PC+H}name{PC(16:0/18:0)};score…	10	score{0.8763}adduct{PC+H}name{PC(8:0/26:0)};score{0.8763}adduct{PC+H}name{PC(9:0/25:0)};score{0.8763}adduct{PC+H}name{PC(10:0/24:0)};score{0.8763}adduct{PC+H}name{PC(11:0/23:0)};score{0.8763}adduct{PC+H}name{PC(12:0/22:0)};score{0.8763}adduct{PC+H}name{PC(13:0/21:0)};score{0.8763}adduct{PC+H}name{PC(14:0/20:0)};score{0.8763}adduct{PC+H}name{PC(15:0/19:0)};score{0.8763}adduct{PC+H}name{PC(16:0/18:…	M763T776_1_POS	762.601	775.558	M763T776_1_POS	1123pos	762.601	776.166	0.480592	0.608152	PC(34:0)+H	PC(34:0)+H	_1392	MetDDA	p180174 pos ms2	5.71486e+09	5.52399e+09	5.70932e+09	4.12677e+09	5.7059e+09	2.77303e+09	2.46614e+09	4.52132e+09	4.08617e+09
683POS	32454	M763T849_1_POS	762.635	762.628	762.642	849.048	834.842	858.909	55	7	7	8	4	8	5188487	[M]+	[M+K]+ 723.678 [M+Na]+ 739.652 [M+NH4]+ 744.607 [M+H]+ 761.634	140	4	214	TRUE	TRUE	0		0		M763T849_1_POS	762.635	849.048	M763T849_1_POS	1173pos	762.637	849.9	3.04012	0.852	PC(35:0e)+H	PC(35:0e)+H	_1395	MetDDA	p180174 pos ms2	1.05503e+07	1.77587e+07	1.78437e+07	1.88977e+07	1.89044e+07	7.36126e+06	2.50975e+07	1.82935e+07	2.4081e+07
684POS	32455	M763T979_2_POS	762.639	762.627	762.642	979.461	969.354	992.839	34	7	7	7	5	5	3482181		[M+K]+ 723.669 [M+Na]+ 739.643 [M+NH4]+ 744.597 [M+H]+ 761.624	381	0	0	FALSE	FALSE	0		0		M763T979_2_POS	762.639	979.461	M763T979_2_POS	1462pos	762.637	979.02	1.9426	0.441	PE(38:0e)+H	PE(38:0e)+H	_1396	MetDDA	p180174 pos ms2	9.62716e+06	7.37806e+06	7.52275e+06	7.7826e+06	7.61946e+06	1.45601e+06	2.59936e+06	1.03666e+07	3.29776e+06
685POS	32466	M763T962_2_POS	762.656	762.65	762.665	962.187	949.204	992.517	63	7	7	7	5	7	50980910	[M]+	[M+H]+ 761.644	110	6	544	TRUE	TRUE	0		0		M763T962_2_POS	762.656	962.187	M763T962_2_POS	2197pos	762.661	964.025	6.44524	1.83778	TG(8:0/18:1/18:2)+NH4	TG(44:3)+NH4	_1400	MetDDA	p180174 pos ms2	9.57125e+07	1.22482e+08	1.18391e+08	1.08593e+08	1.44862e+08	1.4666e+07	1.90912e+08	1.78693e+08	1.10039e+08
686POS	32468	M763T1028_2_POS	762.664	762.661	762.671	1027.71	1022.86	1040.97	56	6	6	8	5	7	189499700	[M]+	[M+NH4]+ 744.629	308	26	601	TRUE	FALSE	0		0		M763T1028_2_POS	762.664	1027.71	M763T1028_2_POS	2198pos	762.661	1027.04	4.43773	0.670061	TG(16:1/10:0/18:2)+NH4	TG(44:3)+NH4	_1401	MetDDA	p180174 pos ms2	4.87505e+08	5.21465e+08	6.21407e+08	3.83183e+08	4.82987e+08	2.08881e+06	1.95881e+08	1.47006e+08	1.19778e+08
687POS	32469	M763T1054_2_POS	762.665	762.659	762.672	1053.61	1046.16	1062.94	32	7	7	4	3	7	37687970		[M+NH4]+ 744.623	322	10	535	TRUE	TRUE	0		0		M763T1054_2_POS	762.665	1053.61	M763T1054_2_POS	2200pos	762.661	1053.69	6.01116	0.080758	TG(16:0/10:1/18:2)+NH4	TG(44:3)+NH4	_1402	MetDDA	p180174 pos ms2	6.67658e+07	6.05926e+07	6.05655e+07	6.18361e+07	6.65519e+07	2.59187e+06	5.80509e+07	3.31421e+07	5.0287e+07
688POS	32575	M765T665_POS	764.523	764.517	764.532	664.822	662.921	670.263	40	8	7	8	5	8	85249410		[M+Na]+ 741.531	44	0	0	FALSE	FALSE	0		0		M765T665_POS	764.523	664.822	M765T665_POS	1504pos	764.522	664.391	0.675585	0.431077	PE(16:0/22:6)+H	PE(38:6)+H	_1405	MetDDA	p180174 pos ms2	6.85984e+07	7.06581e+07	7.60177e+07	7.59399e+07	7.57154e+07	1.01837e+08	6.66908e+07	7.66554e+07	2.00871e+07
689POS	32586	M765T623_3_POS	764.551	764.547	764.561	622.649	620.932	624.067	26	7	4	5	5	5	17621860		[M+NH4]+ 746.517	208	3	319	TRUE	FALSE	10	score{0.9861}adduct{PG+NH4}name{PG(18:2/16:0)};score{0.9805}adduct{PG+NH4}name{PG(16:0/18:2)};score{0.9759}adduct{PG+NH4}name{PG(22:2/12:0)};score{0.9756}adduct{PG+NH4}name{PG(26:2/8:0)};score{0.9755}adduct{PG+NH4}name{PG(20:1/14:1)};score{0.9754}adduct{PG+NH4}name{PG(20:2/14:0)};score{0.9745}adduct{PG+NH4}name{PG(18:1/16:1)};score{0.9739}adduct{PG+NH4}name{PG(17:0/17:2)};score{0.9737}adduct{PG+N…	0		M765T623_3_POS	764.551	622.649	M765T623_3_POS	1580pos	764.544	623.06	10.0536	0.411179	PG(34:2)+NH4	PG(34:2)+NH4	_1409	MetDDA	p180174 pos ms2	4.68079e+07	1.8553e+07	5.06732e+07	4.66166e+07	5.04138e+07	2.95675e+07	1.68894e+07	2.57425e+07	2.68207e+07
690POS	32633	M765T1025_2_POS	764.674	764.668	764.682	1024.7	1013.56	1036.36	74	8	7	8	5	8	137459400	[M]+	[M+K]+ 725.705 [M+Na]+ 741.679 [M+NH4]+ 746.634 [M+H]+ 763.661	187	20	505	TRUE	TRUE	0		0		M765T1025_2_POS	764.674	1024.7	M765T1025_2_POS	2192pos	764.676	1021.25	2.70115	3.45688	TG(16:0/10:0/18:2)+NH4	TG(44:2)+NH4	_1415	MetDDA	p180174 pos ms2	3.42534e+08	4.09269e+08	3.6619e+08	4.28848e+08	3.95933e+08	1.12594e+07	2.15856e+08	3.9254e+08	3.04485e+08
691POS	32634	M765T1096_3_POS	764.678	764.667	764.682	1096.25	1077.78	1098.22	40	8	8	8	5	7	1649248000	[M]+	[M+NH4]+ 746.647	83	27	458	TRUE	FALSE	1	score{0.8048}adduct{TG+NH4}name{TG(12:0/16:1/16:1)}	0		M765T1096_3_POS	764.678	1096.25	M765T1096_3_POS	2194pos	764.676	1097.03	1.87595	0.78168	TG(16:0/10:0/18:2)+NH4	TG(44:2)+NH4	_1416	MetDDA	p180174 pos ms2	2.50679e+09	2.43168e+09	2.50473e+09	2.08744e+09	2.50526e+09	2.99815e+07	1.64717e+09	5.31968e+08	4.81149e+08
692POS	32636	M765T1120_2_POS	764.677	764.667	764.682	1120.31	1116.53	1145.51	39	7	6	7	4	7	370998400		[M+NH4]+ 746.645	175	29	472	TRUE	FALSE	1	score{0.9628}adduct{TG+NH4}name{TG(12:0/16:1/16:1)}	0		M765T1120_2_POS	764.677	1120.31	M765T1120_2_POS	2195pos	764.676	1120.11	1.35286	0.204421	TG(16:0/10:1/18:1)+NH4	TG(44:2)+NH4	_1417	MetDDA	p180174 pos ms2	3.51328e+08	3.40511e+08	3.49681e+08	1.85072e+08	3.52233e+08	5.94826e+06	2.32253e+08	6.76903e+07	9.58235e+07
693POS	32737	M767T670_2_POS	766.543	766.535	766.549	670.119	668.559	671.292	33	7	7	7	5	7	174761400		[M+NH4]+ 748.504	91	17	669	TRUE	TRUE	10	score{0.9965}adduct{PE+H}name{PE(18:1/20:4)};score{0.9936}adduct{PE+H}name{PE(20:4/18:1)};score{0.9915}adduct{PE+H}name{PE(24:4/14:1)};score{0.9912}adduct{PE+H}name{PE(22:4/16:1)};score{0.9912}adduct{PE+H}name{PE(22:5/16:0)};score{0.9908}adduct{PE+H}name{PE(20:1/18:4)};score{0.9908}adduct{PE+H}name{PE(20:2/18:3)};score{0.9908}adduct{PE+H}name{PE(20:3/18:2)};score{0.9907}adduct{PE+H}name{PE(20:5/1…	0		M767T670_2_POS	766.543	670.119	M767T670_2_POS	1189pos	766.538	686.76	6.21818	16.641	PC(35:5)+H	PC(35:5)+H	_1424	MetDDA	p180174 pos ms2	4.08462e+08	4.4926e+08	4.05964e+08	5.01483e+08	4.07082e+08	1.82892e+08	1.52477e+08	7.13547e+08	6.1412e+08
694POS	32744	M767T670_3_POS	766.558	766.551	766.564	669.902	668.559	671.278	37	8	8	8	5	8	547776400	[M]+	[M+NH4]+ 748.524	91	17	263	TRUE	FALSE	10	score{0.9823}adduct{PG+NH4}name{PG(18:1/16:0)};score{0.981}adduct{PG+NH4}name{PG(16:0/18:1)};score{0.976}adduct{PG+NH4}name{PG(24:1/10:0)};score{0.976}adduct{PG+NH4}name{PG(22:1/12:0)};score{0.9756}adduct{PG+NH4}name{PG(26:1/8:0)};score{0.9755}adduct{PG+NH4}name{PG(20:0/14:1)};score{0.9754}adduct{PG+NH4}name{PG(20:1/14:0)};score{0.9751}adduct{PG+NH4}name{PG(19:0/15:1)};score{0.9745}adduct{PG+NH4}…	0		M767T670_3_POS	766.558	669.902	M767T670_3_POS	1576pos	766.559	670.701	1.25692	0.798763	PG(34:1)+NH4	PG(34:1)+NH4	_1427	MetDDA	p180174 pos ms2	1.69504e+09	1.695e+09	1.72456e+09	1.69516e+09	1.70554e+09	1.43644e+09	8.53136e+08	1.81858e+09	8.32788e+08
695POS	32751	M767T692_2_POS	766.575	766.566	766.58	692.158	690.437	693.164	38	8	8	8	5	8	769088800		[M+H]+ 765.574	132	37	118	TRUE	FALSE	2	score{0.9118}adduct{pPC+H}name{PC(P-18:0/18:4)};score{0.904}adduct{pPC+H}name{PC(P-16:0/20:4)}	2	score{0.9118}adduct{pPC+H}name{PC(P-18:0/18:4)};score{0.904}adduct{pPC+H}name{PC(P-16:0/20:4)}	M767T692_2_POS	766.575	692.158	M767T692_2_POS	1243pos	766.575	692.3	0.236768	0.142173	PC(36:4p)+H	PC(36:4p)+H	_1429	MetDDA	p180174 pos ms2	1.58848e+09	1.53527e+09	1.58632e+09	1.53197e+09	1.74744e+09	3.57504e+09	6.67446e+08	1.39407e+09	6.80237e+08
696POS	32752	M767T670_4_POS	766.576	766.566	766.58	669.761	659.837	671.022	35	8	7	7	4	8	268809000			91	32	335	TRUE	TRUE	2	score{0.9118}adduct{pPC+H}name{PC(P-18:0/18:4)};score{0.904}adduct{pPC+H}name{PC(P-16:0/20:4)}	2	score{0.9118}adduct{pPC+H}name{PC(P-18:0/18:4)};score{0.904}adduct{pPC+H}name{PC(P-16:0/20:4)}	M767T670_4_POS	766.576	669.761	M767T670_4_POS	1241pos	766.575	660.768	1.67172	8.99258	PC(36:4p)+H	PC(36:4p)+H	_1430	MetDDA	p180174 pos ms2	1.83032e+08	1.53416e+08	1.63193e+08	1.99609e+08	1.99236e+08	4.243e+08	7.32381e+07	1.96285e+08	6.55965e+07
697POS	32786	M767T1091_1_POS	766.684	766.679	766.692	1091.39	1068.45	1102.43	49	8	8	8	5	8	168084500			204	23	472	TRUE	TRUE	2	score{0.9671}adduct{TG+NH4}name{TG(14:0/16:1/14:0)};score{0.879}adduct{TG+NH4}name{TG(12:0/16:1/16:0)}	0		M767T1091_1_POS	766.684	1091.39	M767T1091_1_POS	2185pos	766.692	1091.16	10.7156	0.23	TG(16:0/12:0/16:1)+NH4	TG(44:1)+NH4	_1432	MetDDA	p180174 pos ms2	6.04473e+08	9.26809e+08	9.57998e+08	9.5675e+08	9.57201e+08	1.8435e+07	3.17959e+08	2.22751e+08	1.9589e+08
698POS	32788	M767T1163_2_POS	766.682	766.677	766.692	1162.59	1160.04	1190.94	40	8	7	8	5	8	1624328000		[M+NH4]+ 748.639	71	16	584	TRUE	FALSE	2	score{0.9701}adduct{TG+NH4}name{TG(14:0/16:1/14:0)};score{0.938}adduct{TG+NH4}name{TG(12:0/16:1/16:0)}	0		M767T1163_2_POS	766.682	1162.59	M767T1163_2_POS	2186pos	766.692	1163.31	12.5417	0.717651	TG(16:0/12:1/16:0)+NH4	TG(44:1)+NH4	_1433	MetDDA	p180174 pos ms2	2.30059e+09	2.67468e+09	2.41267e+09	2.59791e+09	2.59375e+09	5.0085e+07	1.76043e+09	4.77972e+08	5.17055e+08
699POS	32913	M769T799_2_POS	768.553	768.546	768.56	798.672	796.83	813.722	37	8	7	8	5	8	27607770			178	4	455	TRUE	FALSE	10	score{0.9915}adduct{PE+H}name{PE(24:4/14:0)};score{0.9912}adduct{PE+H}name{PE(22:4/16:0)};score{0.9908}adduct{PE+H}name{PE(20:0/18:4)};score{0.9908}adduct{PE+H}name{PE(20:1/18:3)};score{0.9908}adduct{PE+H}name{PE(20:2/18:2)};score{0.9907}adduct{PE+H}name{PE(20:3/18:1)};score{0.9907}adduct{PE+H}name{PE(20:4/18:0)};score{0.9902}adduct{PE+H}name{PE(18:0/20:4)};score{0.9902}adduct{PE+H}name{PE(18:1/2…	0		M769T799_2_POS	768.553	798.672	M769T799_2_POS	1417pos	768.551	799.542	2.10981	0.870319	PE(18:0/18:1)+Na	PE(36:1)+Na	_1439	MetDDA	p180174 pos ms2	9.34545e+07	9.1359e+07	1.00273e+08	9.31352e+07	9.14252e+07	9.47396e+07	5.00215e+07	9.32727e+07	4.01331e+07
700POS	32917	M769T741_1_POS	768.558	768.552	768.566	740.586	738.552	761.004	40	7	8	8	5	8	517760300		[M+H]+ 767.543	33	26	738	TRUE	FALSE	10	score{0.9965}adduct{PE+H}name{PE(18:0/20:4)};score{0.9934}adduct{PE+H}name{PE(20:4/18:0)};score{0.9915}adduct{PE+H}name{PE(24:4/14:0)};score{0.9912}adduct{PE+H}name{PE(22:4/16:0)};score{0.9908}adduct{PE+H}name{PE(20:0/18:4)};score{0.9908}adduct{PE+H}name{PE(20:1/18:3)};score{0.9908}adduct{PE+H}name{PE(20:2/18:2)};score{0.9907}adduct{PE+H}name{PE(20:3/18:1)};score{0.9902}adduct{PE+H}name{PE(18:1/2…	0		M769T741_1_POS	768.558	740.586	M769T741_1_POS	1480pos	768.554	741.133	4.83568	0.546809	PE(18:0/20:4)+H	PE(38:4)+H	_1441	MetDDA	p180174 pos ms2	1.37969e+09	1.30172e+09	1.5191e+09	1.44943e+09	1.4491e+09	1.88718e+09	1.14527e+09	1.69053e+09	2.07787e+08
701POS	32926	M769T718_POS	768.581	768.575	768.589	718.389	716.699	719.837	33	7	6	8	5	6	42738860		[M+H-2H2O]+ 803.598	63	7	185	TRUE	FALSE	2	score{0.9113}adduct{pPC+H}name{PC(P-18:0/18:3)};score{0.9034}adduct{pPC+H}name{PC(P-16:0/20:3)}	0		M769T718_POS	768.581	718.389	M769T718_POS	1239pos	768.59	717.448	12.3195	0.941344	PC(36:4e)+H	PC(36:4e)+H	_1444	MetDDA	p180174 pos ms2	7.55737e+07	8.12519e+07	5.82537e+07	8.08253e+07	8.05779e+07	8.4295e+07	4.71476e+07	1.28672e+08	4.40057e+07
702POS	32929	M769T757_2_POS	768.59	768.583	768.596	757.18	740.116	774.988	39	8	8	8	4	8	86459990		[M+Na]+ 745.6	126	22	422	TRUE	FALSE	5	score{0.9644}adduct{pPC+Na}name{PC(P-16:0/18:0)};score{0.9626}adduct{pPC+Na}name{PC(P-18:0/16:0)};score{0.9608}adduct{pPC+Na}name{PC(P-20:0/14:0)};score{0.9113}adduct{pPC+H}name{PC(P-18:0/18:3)};score{0.9034}adduct{pPC+H}name{PC(P-16:0/20:3)}	0		M769T757_2_POS	768.59	757.18	M769T757_2_POS	1142pos	768.588	757.734	2.64966	0.553634	PC(34:1e)+Na	PC(34:1e)+Na	_1445	MetDDA	p180174 pos ms2	2.49722e+08	1.44562e+08	2.42325e+08	2.41792e+08	2.26312e+08	5.48195e+07	1.66096e+08	2.66203e+08	8.84337e+07
703POS	32931	M769T703_1_POS	768.596	768.59	768.605	702.526	690.004	720.502	84	6	8	8	4	7	403690900	[M]+	[M+H]+ 767.591	192	5	127	TRUE	FALSE	2	score{0.9113}adduct{pPC+H}name{PC(P-18:0/18:3)};score{0.9034}adduct{pPC+H}name{PC(P-16:0/20:3)}	0		M769T703_1_POS	768.596	702.526	M769T703_1_POS	1238pos	768.59	702.548	6.93668	0.0217195	PC(36:4e)+H	PC(36:4e)+H	_1446	MetDDA	p180174 pos ms2	3.37544e+08	3.38462e+08	3.33468e+08	7.85941e+07	2.94741e+08	7.83422e+07	2.79599e+08	3.69578e+08	9.33715e+07
704POS	32961	M769T1236_3_POS	768.714	768.71	768.725	1235.58	1233.08	1237.02	31	6	7	7	5	6	717343800		[M+K]+ 729.744 [M+Na]+ 745.718 [M+NH4]+ 750.673 [M+H]+ 767.7	31	26	282	TRUE	FALSE	0		0		M769T1236_3_POS	768.714	1235.58	M769T1236_3_POS	2183pos	768.708	1235.49	8.76073	0.091198	TG(16:0/14:0/14:0)+NH4	TG(44:0)+NH4	_1451	MetDDA	p180174 pos ms2	1.82014e+09	8.08274e+08	1.82084e+09	1.78106e+09	1.69725e+09	5.9551e+07	6.23708e+08	3.39434e+08	1.02304e+09
705POS	32978	M770T623_1_POS	769.505	769.498	769.51	622.794	609.121	643.724	35	7	6	8	4	8	7356027		[M+Na]+ 746.517	208	0	0	FALSE	FALSE	0		0		M770T623_1_POS	769.505	622.794	M770T623_1_POS	1579pos	769.499	623.06	7.13511	0.266179	PG(34:2)+Na	PG(34:2)+Na	_1453	MetDDA	p180174 pos ms2	1.46916e+07	2.32831e+07	2.3259e+07	2.32574e+07	2.01364e+07	1.12858e+07	9.82424e+06	4.42864e+07	1.23235e+07
706POS	33028	M770T1096_2_POS	769.631	769.625	769.64	1095.95	1082.85	1098.22	39	7	8	8	5	7	72240780		[M+Na]+ 746.647	83	16	259	TRUE	FALSE	0		0		M770T1096_2_POS	769.631	1095.95	M770T1096_2_POS	218pos	769.63	1095.33	1.76123	0.615756	CerG1(d38:3)+NH4	CerG1(d38:3)+NH4	_1455	MetDDA	p180174 pos ms2	2.50102e+08	2.14036e+08	2.23781e+08	2.14399e+08	2.14206e+08	5.81669e+06	1.64852e+08	9.93482e+07	7.13998e+07
707POS	33062	M771T667_POS	770.513	770.503	770.517	667.353	660.488	672.555	59	8	8	8	5	7	29435700		[M+CH3CN+Na]+ 706.507	347	21	245	TRUE	TRUE	0		0		M771T667_POS	770.513	667.353	M771T667_POS	1510pos	770.51	669.574	5.04404	2.22068	PE(18:2p/20:4)+Na	PE(38:6p)+Na	_1458	MetDDA	p180174 pos ms2	6.49162e+07	6.20804e+07	6.38147e+07	6.48949e+07	6.48914e+07	4.83646e+07	3.47343e+07	9.2505e+07	3.79511e+07
708POS	33073	M771T719_2_POS	770.565	770.556	770.57	718.872	717.008	721.115	38	8	8	8	5	8	40335300		[M+K]+ 731.6	63	8	480	TRUE	TRUE	10	score{0.9912}adduct{PE+H}name{PE(22:2/16:1)};score{0.9908}adduct{PE+H}name{PE(20:0/18:3)};score{0.9908}adduct{PE+H}name{PE(20:1/18:2)};score{0.9907}adduct{PE+H}name{PE(20:2/18:1)};score{0.9907}adduct{PE+H}name{PE(20:3/18:0)};score{0.9902}adduct{PE+H}name{PE(18:0/20:3)};score{0.9902}adduct{PE+H}name{PE(18:1/20:2)};score{0.9901}adduct{PE+H}name{PE(18:2/20:1)};score{0.9901}adduct{PE+H}name{PE(18:3/2…	0		M771T719_2_POS	770.565	718.872	M771T719_2_POS	1181pos	770.569	717.6	5.49402	1.2725	PC(35:3)+H	PC(35:3)+H	_1459	MetDDA	p180174 pos ms2	1.15849e+08	1.11101e+08	1.05584e+08	1.04867e+08	1.04509e+08	1.13908e+08	1.27518e+08	7.52773e+07	1.09081e+08
709POS	33074	M771T740_1_POS	770.564	770.556	770.57	740.481	736.761	750.858	40	8	6	8	5	8	73614040		[M+NH4]+ 752.536	33	14	594	TRUE	TRUE	10	score{0.989}adduct{PC+H}name{PC(15:0/20:3)};score{0.989}adduct{PC+H}name{PC(15:1/20:2)};score{0.989}adduct{PC+H}name{PC(17:0/18:3)};score{0.989}adduct{PC+H}name{PC(17:1/18:2)};score{0.989}adduct{PC+H}name{PC(17:2/18:1)};score{0.989}adduct{PC+H}name{PC(18:1/17:2)};score{0.989}adduct{PC+H}name{PC(18:2/17:1)};score{0.989}adduct{PC+H}name{PC(18:3/17:0)};score{0.989}adduct{PC+H}name{PC(20:2/15:1)};sco…	0		M771T740_1_POS	770.564	740.481	M771T740_1_POS	1182pos	770.569	741.78	7.44066	1.2995	PC(35:3)+H	PC(35:3)+H	_1460	MetDDA	p180174 pos ms2	1.79875e+08	1.88869e+08	1.35535e+08	1.88137e+08	1.88776e+08	1.53485e+08	9.9499e+07	1.93899e+08	6.38568e+07
710POS	33078	M771T669_2_POS	770.572	770.563	770.577	669.133	648.574	672.397	39	6	6	7	5	8	8065936			91	8	199	TRUE	TRUE	10	score{0.989}adduct{PC+H}name{PC(15:0/20:3)};score{0.989}adduct{PC+H}name{PC(15:1/20:2)};score{0.989}adduct{PC+H}name{PC(17:0/18:3)};score{0.989}adduct{PC+H}name{PC(17:1/18:2)};score{0.989}adduct{PC+H}name{PC(17:2/18:1)};score{0.989}adduct{PC+H}name{PC(18:1/17:2)};score{0.989}adduct{PC+H}name{PC(18:2/17:1)};score{0.989}adduct{PC+H}name{PC(18:3/17:0)};score{0.989}adduct{PC+H}name{PC(20:2/15:1)};sco…	10	score{0.902}adduct{PC+H}name{PC(15:0/20:3)};score{0.902}adduct{PC+H}name{PC(15:1/20:2)};score{0.902}adduct{PC+H}name{PC(17:0/18:3)};score{0.902}adduct{PC+H}name{PC(17:1/18:2)};score{0.902}adduct{PC+H}name{PC(17:2/18:1)};score{0.902}adduct{PC+H}name{PC(18:1/17:2)};score{0.902}adduct{PC+H}name{PC(18:2/17:1)};score{0.902}adduct{PC+H}name{PC(18:3/17:0)};score{0.902}adduct{PC+H}name{PC(20:2/15:1)};sco…	M771T669_2_POS	770.572	669.133	M771T669_2_POS	1180pos	770.569	662.58	2.81155	6.553	PC(35:3)+H	PC(35:3)+H	_1463	MetDDA	p180174 pos ms2	1.74952e+07	1.66186e+07	1.58287e+07	2.60295e+07	1.58052e+07	1.06489e+07	7.45307e+06	4.52306e+07	1.41363e+07
711POS	33092	M771T762_1_POS	770.609	770.6	770.614	761.688	751.115	765.702	64	8	7	8	4	8	38483970	[M]+	[M+H]+ 769.603	251	12	284	TRUE	FALSE	2	score{0.9107}adduct{pPC+H}name{PC(P-18:0/18:2)};score{0.9028}adduct{pPC+H}name{PC(P-16:0/20:2)}	0		M771T762_1_POS	770.609	761.688	M771T762_1_POS	1216pos	770.606	758.573	4.12855	3.1146	PC(36:2p)+H	PC(36:2p)+H	_1470	MetDDA	p180174 pos ms2	1.06549e+08	1.02882e+08	1.06415e+08	6.76214e+07	1.01862e+08	5.67197e+07	5.18872e+07	1.60135e+08	4.67144e+07
712POS	33093	M771T716_1_POS	770.604	770.6	770.614	716.043	700.434	729.273	85	8	8	8	5	8	48798560	[M]+	[M+K]+ 731.649 [M+Na]+ 747.623	18	10	331	TRUE	TRUE	2	score{0.9107}adduct{pPC+H}name{PC(P-18:0/18:2)};score{0.9028}adduct{pPC+H}name{PC(P-16:0/20:2)}	0		M771T716_1_POS	770.604	716.043	M771T716_1_POS	1214pos	770.606	715.925	2.61937	0.117595	PC(36:2p)+H	PC(36:2p)+H	_1471	MetDDA	p180174 pos ms2	1.31251e+08	1.2367e+08	1.26466e+08	1.33547e+08	1.31247e+08	1.01732e+07	1.17728e+08	2.23159e+08	4.59275e+07
713POS	33094	M771T816_2_POS	770.606	770.6	770.614	816.351	814.764	827.591	35	7	8	7	4	7	12772640		[M+Na]+ 747.616	325	8	402	TRUE	TRUE	2	score{0.9107}adduct{pPC+H}name{PC(P-18:0/18:2)};score{0.9028}adduct{pPC+H}name{PC(P-16:0/20:2)}	0		M771T816_2_POS	770.606	816.351	M771T816_2_POS	842pos	770.603	817.105	3.09691	0.7544	LPC(34:0)+Na	LPC(34:0)+Na	_1472	MetDDA	p180174 pos ms2	2.67508e+07	3.73958e+07	3.7434e+07	3.70742e+07	3.73541e+07	1.54428e+07	3.31634e+07	3.47251e+07	1.95705e+07
714POS	33135	M772T670_2_POS	771.516	771.508	771.522	670.231	668.559	671.292	37	8	8	8	5	8	822959800	[M]+	[M+Na]+ 748.524	91	1	546	TRUE	FALSE	10	score{0.9832}adduct{PG+Na}name{PG(8:0/26:1)};score{0.9832}adduct{PG+Na}name{PG(10:0/24:1)};score{0.9832}adduct{PG+Na}name{PG(12:0/22:1)};score{0.9832}adduct{PG+Na}name{PG(14:0/20:1)};score{0.9832}adduct{PG+Na}name{PG(14:1/20:0)};score{0.9832}adduct{PG+Na}name{PG(15:1/19:0)};score{0.9832}adduct{PG+Na}name{PG(16:0/18:1)};score{0.9832}adduct{PG+Na}name{PG(16:1/18:0)};score{0.9832}adduct{PG+Na}name{P…	0		M772T670_2_POS	771.516	670.231	M772T670_2_POS	1575pos	771.515	670.701	2.38556	0.469763	PG(34:1)+Na	PG(34:1)+Na	_1474	MetDDA	p180174 pos ms2	1.74941e+09	1.5754e+09	1.70706e+09	1.74819e+09	1.74823e+09	1.30291e+09	7.23904e+08	1.19462e+09	6.91321e+08
715POS	33187	M772T1162_3_POS	771.649	771.644	771.657	1162.16	1143.85	1163.97	40	7	8	8	5	8	62151280		[M+Na]+ 748.662	71	30	264	TRUE	FALSE	0		0		M772T1162_3_POS	771.649	1162.16	M772T1162_3_POS	217pos	771.646	1163.92	4.41328	1.75971	CerG1(d38:2)+NH4	CerG1(d38:2)+NH4	_1477	MetDDA	p180174 pos ms2	2.2243e+08	2.22882e+08	1.94356e+08	2.11894e+08	2.10346e+08	9.83241e+06	1.26388e+08	6.41974e+07	3.58642e+07
716POS	33228	M773T716_2_POS	772.529	772.52	772.535	715.991	692.146	741.801	59	8	8	8	5	7	193425800			18	30	196	TRUE	FALSE	0		0		M773T716_2_POS	772.529	715.991	M773T716_2_POS	1506pos	772.525	715.288	4.70727	0.702508	PE(38:6e)+Na	PE(38:6e)+Na	_1478	MetDDA	p180174 pos ms2	6.41195e+08	6.33296e+08	5.99963e+08	5.73561e+08	5.67419e+08	4.81571e+08	8.49027e+08	8.85493e+08	5.82304e+08
717POS	33238	M773T639_POS	772.549	772.544	772.556	639.421	630.713	650.657	41	5	5	6	5	7	4653313		[M+Na]+ 749.556	439	1	23	FALSE	TRUE	0		0		M773T639_POS	772.549	639.421	M773T639_POS	2263pos	772.551	639.87	2.15585	0.449074	TG(46:12)+NH4	TG(46:12)+NH4	_1480	MetDDA	p180174 pos ms2	1.68326e+07	2.1879e+07	1.74498e+07	1.68809e+07	1.68653e+07	5.10489e+06	5.18175e+06	1.29635e+07	5.04016e+06
718POS	33249	M773T706_2_POS	772.584	772.573	772.587	705.552	676.505	707.28	61	8	8	8	5	8	101918000	[M]+	[M+H]+ 771.579	184	6	135	TRUE	FALSE	10	score{0.989}adduct{PC+H}name{PC(9:0/26:2)};score{0.989}adduct{PC+H}name{PC(13:0/22:2)};score{0.989}adduct{PC+H}name{PC(15:0/20:2)};score{0.989}adduct{PC+H}name{PC(15:1/20:1)};score{0.989}adduct{PC+H}name{PC(17:0/18:2)};score{0.989}adduct{PC+H}name{PC(17:1/18:1)};score{0.989}adduct{PC+H}name{PC(17:2/18:0)};score{0.989}adduct{PC+H}name{PC(18:0/17:2)};score{0.989}adduct{PC+H}name{PC(18:1/17:1)};scor…	10	score{0.923}adduct{PC+H}name{PC(9:0/26:2)};score{0.923}adduct{PC+H}name{PC(13:0/22:2)};score{0.923}adduct{PC+H}name{PC(15:0/20:2)};score{0.923}adduct{PC+H}name{PC(15:1/20:1)};score{0.923}adduct{PC+H}name{PC(17:0/18:2)};score{0.923}adduct{PC+H}name{PC(17:1/18:1)};score{0.923}adduct{PC+H}name{PC(17:2/18:0)};score{0.923}adduct{PC+H}name{PC(18:0/17:2)};score{0.923}adduct{PC+H}name{PC(18:1/17:1)};scor…	M773T706_2_POS	772.584	705.552	M773T706_2_POS	1177pos	772.585	705	1.14356	0.55173	PC(35:2)+H	PC(35:2)+H	_1482	MetDDA	p180174 pos ms2	1.20479e+08	1.26762e+08	1.29256e+08	1.26838e+08	1.41774e+08	4.35458e+07	1.53113e+08	1.55218e+08	4.41147e+07
719POS	33264	M773T771_1_POS	772.618	772.61	772.624	771.088	759.974	788.469	76	8	7	8	5	8	237069300		[M+H]+ 771.605	82	26	110	TRUE	FALSE	3	score{0.9178}adduct{pPC+H}name{PC(P-20:0/16:1)};score{0.9102}adduct{pPC+H}name{PC(P-18:0/18:1)};score{0.9023}adduct{pPC+H}name{PC(P-16:0/20:1)}	3	score{0.9178}adduct{pPC+H}name{PC(P-20:0/16:1)};score{0.9102}adduct{pPC+H}name{PC(P-18:0/18:1)};score{0.9023}adduct{pPC+H}name{PC(P-16:0/20:1)}	M773T771_1_POS	772.618	771.088	M773T771_1_POS	1202pos	772.621	769.123	3.97156	1.96482	PC(18:0p/18:1)+H	PC(36:1p)+H	_1484	MetDDA	p180174 pos ms2	3.7642e+08	3.98017e+08	5.04408e+08	2.00019e+08	3.78707e+08	6.00311e+07	1.68083e+08	6.57378e+08	1.99706e+08
720POS	33265	M773T812_1_POS	772.617	772.61	772.624	811.702	809.172	833.431	35	7	7	7	5	8	30762380	[M]+	[M+H]+ 771.603	324	17	182	TRUE	FALSE	3	score{0.9178}adduct{pPC+H}name{PC(P-20:0/16:1)};score{0.9102}adduct{pPC+H}name{PC(P-18:0/18:1)};score{0.9023}adduct{pPC+H}name{PC(P-16:0/20:1)}	3	score{0.8489}adduct{pPC+H}name{PC(P-20:0/16:1)};score{0.8418}adduct{pPC+H}name{PC(P-18:0/18:1)};score{0.8345}adduct{pPC+H}name{PC(P-16:0/20:1)}	M773T812_1_POS	772.617	811.702	M773T812_1_POS	1213pos	772.621	812.628	5.65416	0.926332	PC(36:2e)+H	PC(36:2e)+H	_1485	MetDDA	p180174 pos ms2	1.47066e+08	1.46623e+08	1.53742e+08	1.46634e+08	1.48161e+08	7.06606e+07	4.84037e+07	5.37342e+07	6.69952e+07
721POS	33270	M773T785_POS	772.633	772.626	772.64	785.417	783.571	788.608	28	6	7	6	3	6	9461764		[M+H]+ 771.628	53	5	113	TRUE	TRUE	3	score{0.9178}adduct{pPC+H}name{PC(P-20:0/16:1)};score{0.9102}adduct{pPC+H}name{PC(P-18:0/18:1)};score{0.9023}adduct{pPC+H}name{PC(P-16:0/20:1)}	0		M773T785_POS	772.633	785.417	M773T785_POS	216pos	772.63	785.355	4.25752	0.0614941	CerG1(d18:1/20:0+O)+H	CerG1(d38:1+O)+H	_1486	MetDDA	p180174 pos ms2	3.68151e+07	4.07462e+07	3.75338e+07	4.95018e+07	4.49093e+07	4.82525e+06	1.78832e+07	4.13193e+07	2.75359e+07
722POS	33350	M774T811_3_POS	773.654	773.645	773.659	811.376	797.23	815.116	40	8	8	8	5	8	21474030	[M]+	[M+H]+ 772.653	324	6	215	TRUE	FALSE	4	score{0.9916}adduct{SM+H}name{SM(d15:0/24:1)};score{0.9916}adduct{SM+H}name{SM(d15:1/24:0)};score{0.9916}adduct{SM+H}name{SM(d17:1/22:0)};score{0.9916}adduct{SM+H}name{SM(d19:1/20:0)}	4	score{0.9836}adduct{SM+H}name{SM(d15:0/24:1)};score{0.9836}adduct{SM+H}name{SM(d15:1/24:0)};score{0.9836}adduct{SM+H}name{SM(d17:1/22:0)};score{0.9836}adduct{SM+H}name{SM(d19:1/20:0)}	M774T811_3_POS	773.654	811.376	M774T811_3_POS	1763pos	773.653	811.986	1.28934	0.609712	SM(d39:1)+H	SM(d39:1)+H	_1489	MetDDA	p180174 pos ms2	1.07354e+08	1.09048e+08	1.15838e+08	1.10247e+08	1.10809e+08	1.19287e+08	5.32213e+07	8.08445e+07	1.18769e+08
723POS	33371	M775T716_2_POS	774.524	774.515	774.53	715.779	714.599	729.822	43	8	8	8	5	8	27949060		[M+K]+ 735.561	18	1	370	TRUE	TRUE	4	score{0.989}adduct{PC+H}name{PC(18:4/18:4)};score{0.927}adduct{pPE+Na}name{PE(P-16:0/22:4)};score{0.925}adduct{pPE+Na}name{PE(P-18:0/20:4)};score{0.923}adduct{pPE+Na}name{PE(P-20:0/18:4)}	0		M775T716_2_POS	774.524	715.779	M775T716_2_POS	1582pos	774.528	716.276	4.98822	0.496674	PG(35:4)+NH4	PG(35:4)+NH4	_1490	MetDDA	p180174 pos ms2	1.08453e+08	1.16071e+08	6.76584e+07	1.26071e+08	1.06498e+08	1.23998e+08	1.64467e+08	9.96823e+07	1.22671e+08
724POS	33379	M775T770_3_POS	774.544	774.54	774.552	770.364	768.408	791.537	38	8	8	8	5	8	54508120	[M]+	[M+Na]+ 751.556	82	32	507	TRUE	FALSE	3	score{0.9424}adduct{pPE+Na}name{PE(P-16:0/22:4)};score{0.9404}adduct{pPE+Na}name{PE(P-18:0/20:4)};score{0.9384}adduct{pPE+Na}name{PE(P-20:0/18:4)}	0		M775T770_3_POS	774.544	770.364	M775T770_3_POS	1490pos	774.541	770.997	4.50136	0.633161	PE(38:4p)+Na	PE(38:4p)+Na	_1494	MetDDA	p180174 pos ms2	2.55774e+08	2.87346e+08	2.55349e+08	2.6133e+08	2.55696e+08	1.75117e+08	1.9955e+08	2.38099e+08	2.16949e+08
725POS	33381	M775T753_2_POS	774.545	774.537	774.551	752.622	751.115	755.376	33	8	5	8	5	7	20543660		[M+K]+ 735.574 [M+Na]+ 751.548 [M+NH4]+ 756.503 [M+H]+ 773.53	113	1	848	TRUE	TRUE	3	score{0.9379}adduct{pPE+Na}name{PE(P-16:0/22:4)};score{0.9359}adduct{pPE+Na}name{PE(P-18:0/20:4)};score{0.9339}adduct{pPE+Na}name{PE(P-20:0/18:4)}	0		M775T753_2_POS	774.545	752.622	M775T753_2_POS	1488pos	774.541	749.241	5.276	3.38065	PE(38:4p)+Na	PE(38:4p)+Na	_1495	MetDDA	p180174 pos ms2	6.38792e+07	6.38158e+07	6.13352e+07	4.48072e+07	6.41289e+07	4.72722e+07	4.21204e+07	6.29171e+07	3.89812e+07
726POS	33406	M775T863_2_POS	774.606	774.6	774.611	863.046	856.414	865.857	39	8	5	8	5	7	13562110		[M+H]+ 773.591	127	8	397	TRUE	FALSE	10	score{0.9934}adduct{PE+H}name{PE(20:0/18:1)};score{0.9927}adduct{PE+H}name{PE(18:1/20:0)};score{0.9916}adduct{PE+H}name{PE(26:1/12:0)};score{0.9915}adduct{PE+H}name{PE(24:0/14:1)};score{0.9915}adduct{PE+H}name{PE(24:1/14:0)};score{0.9914}adduct{PE+H}name{PE(23:0/15:1)};score{0.9912}adduct{PE+H}name{PE(22:0/16:1)};score{0.9912}adduct{PE+H}name{PE(22:1/16:0)};score{0.991}adduct{PE+H}name{PE(21:0/17…	0		M775T863_2_POS	774.606	863.046	M775T863_2_POS	1463pos	774.601	860.95	6.28255	2.09628	PE(38:1)+H	PE(38:1)+H	_1499	MetDDA	p180174 pos ms2	6.47312e+07	6.3073e+07	6.53475e+07	7.61748e+07	6.34401e+07	5.9511e+07	1.8353e+07	3.44685e+07	1.71942e+07
727POS	33407	M775T750_2_POS	774.607	774.605	774.619	749.862	728.672	752.783	62	8	7	8	5	8	134999100		[M+K]+ 735.637 [M+Na]+ 751.611 [M+NH4]+ 756.566 [M+H]+ 773.593	150	24	215	TRUE	FALSE	10	score{0.989}adduct{PC+H}name{PC(9:0/26:1)};score{0.989}adduct{PC+H}name{PC(11:0/24:1)};score{0.989}adduct{PC+H}name{PC(13:0/22:1)};score{0.989}adduct{PC+H}name{PC(14:1/21:0)};score{0.989}adduct{PC+H}name{PC(15:0/20:1)};score{0.989}adduct{PC+H}name{PC(15:1/20:0)};score{0.989}adduct{PC+H}name{PC(16:1/19:0)};score{0.989}adduct{PC+H}name{PC(17:0/18:1)};score{0.989}adduct{PC+H}name{PC(17:1/18:0)};scor…	10	score{0.8774}adduct{PC+H}name{PC(9:0/26:1)};score{0.8774}adduct{PC+H}name{PC(11:0/24:1)};score{0.8774}adduct{PC+H}name{PC(13:0/22:1)};score{0.8774}adduct{PC+H}name{PC(14:1/21:0)};score{0.8774}adduct{PC+H}name{PC(15:0/20:1)};score{0.8774}adduct{PC+H}name{PC(15:1/20:0)};score{0.8774}adduct{PC+H}name{PC(16:1/19:0)};score{0.8774}adduct{PC+H}name{PC(17:0/18:1)};score{0.8774}adduct{PC+H}name{PC(17:1/18…	M775T750_2_POS	774.607	749.862	M775T750_2_POS	1175pos	774.601	750.921	8.6063	1.05941	PC(17:0/18:1)+H	PC(35:1)+H	_1500	MetDDA	p180174 pos ms2	1.66671e+08	3.00183e+08	1.96866e+08	2.93752e+08	3.56962e+08	6.97775e+07	9.55791e+07	8.13138e+08	2.70006e+08
728POS	33415	M775T821_POS	774.634	774.629	774.642	820.501	805.861	825.41	46	8	8	8	5	8	66716240		[M+H]+ 773.62	351	27	119	TRUE	FALSE	3	score{0.9173}adduct{pPC+H}name{PC(P-20:0/16:0)};score{0.9096}adduct{pPC+H}name{PC(P-18:0/18:0)};score{0.9017}adduct{pPC+H}name{PC(P-16:0/20:0)}	3	score{0.8419}adduct{pPC+H}name{PC(P-20:0/16:0)};score{0.8349}adduct{pPC+H}name{PC(P-18:0/18:0)};score{0.8276}adduct{pPC+H}name{PC(P-16:0/20:0)}	M775T821_POS	774.634	820.501	M775T821_POS	1200pos	774.637	821.478	3.5094	0.976608	PC(36:1e)+H	PC(36:1e)+H	_1501	MetDDA	p180174 pos ms2	4.02983e+08	4.03009e+08	4.03169e+08	4.2315e+08	4.18297e+08	6.99786e+07	2.44867e+08	3.96329e+08	1.79146e+08
729POS	33417	M775T770_5_POS	774.642	774.635	774.65	769.861	760.252	792.554	41	8	8	8	5	8	45246950	[M]+	[M+NH4]+ 756.617	82	9	106	TRUE	TRUE	3	score{0.9173}adduct{pPC+H}name{PC(P-20:0/16:0)};score{0.9096}adduct{pPC+H}name{PC(P-18:0/18:0)};score{0.9017}adduct{pPC+H}name{PC(P-16:0/20:0)}	3	score{0.9173}adduct{pPC+H}name{PC(P-20:0/16:0)};score{0.9096}adduct{pPC+H}name{PC(P-18:0/18:0)};score{0.9017}adduct{pPC+H}name{PC(P-16:0/20:0)}	M775T770_5_POS	774.642	769.861	M775T770_5_POS	212pos	774.645	770.411	4.72541	0.549854	CerG1(d18:0+pO/20:0)+H	CerG1(d38:0+pO)+H	_1502	MetDDA	p180174 pos ms2	1.05392e+08	1.03854e+08	1.07148e+08	1.07403e+08	1.09885e+08	1.04392e+08	3.22985e+07	6.47384e+07	4.96676e+07
730POS	33455	M776T683_POS	775.552	775.542	775.557	683.397	669.749	715.854	85	8	6	8	5	8	6984083		[M+H]+ 774.536	486	2	338	TRUE	TRUE	0		0		M776T683_POS	775.552	683.397	M776T683_POS	1585pos	775.548	676.216	4.68763	7.18052	PG(18:1/18:1)+H	PG(36:2)+H	_1504	MetDDA	p180174 pos ms2	2.32883e+07	2.20169e+07	2.6578e+07	2.19529e+07	2.31897e+07	1.77675e+07	1.01716e+07	2.94584e+07	8.62159e+06
731POS	33477	M776T759_POS	775.631	775.625	775.64	758.563	750.369	783.484	53	6	6	6	4	7	6934077			366	0	0	FALSE	FALSE	0		0		M776T759_POS	775.631	758.563	M776T759_POS	1758pos	775.632	758.64	1.50523	0.077	SM(d38:1+pO)+H	SM(d38:1+pO)+H	_1505	MetDDA	p180174 pos ms2	1.46997e+07	1.49283e+07	1.96039e+07	1.15317e+07	1.57048e+07	1.91759e+07	3.99384e+06	1.71313e+07	1.4696e+07
732POS	33516	M777T696_2_POS	776.541	776.533	776.547	696.149	683.218	714.074	37	7	6	8	5	8	11820610		[M+NH4]+ 758.507	255	0	0	FALSE	FALSE	0		0		M777T696_2_POS	776.541	696.149	M777T696_2_POS	1649pos	776.544	696.959	2.85046	0.809554	PS(35:1)+H	PS(35:1)+H	_1506	MetDDA	p180174 pos ms2	3.99146e+07	3.9913e+07	4.14164e+07	4.09e+07	3.19478e+07	1.35388e+07	2.42634e+07	4.30274e+07	1.46614e+07
733POS	33518	M777T751_2_POS	776.545	776.54	776.555	751.177	736.613	753.618	39	8	8	8	5	8	243288400		[M+H]+ 775.533	9	10	859	TRUE	FALSE	1	score{0.9352}adduct{pPE+H}name{PE(P-18:0/22:6)}	0		M777T751_2_POS	776.545	751.177	M777T751_2_POS	1482pos	776.556	764.533	14.891	13.3555	PE(38:4e)+Na	PE(38:4e)+Na	_1507	MetDDA	p180174 pos ms2	4.51556e+08	4.19464e+08	6.12475e+08	4.52085e+08	4.12294e+08	4.33823e+08	1.14837e+08	1.83783e+08	2.08613e+08
734POS	33520	M777T780_POS	776.556	776.547	776.562	780.156	768.878	797.372	51	8	5	7	5	7	15973040		[M+Na]+ 753.563	88	11	492	TRUE	TRUE	1	score{0.9815}adduct{pPE+H}name{PE(P-18:0/22:6)}	0		M777T780_POS	776.556	780.156	M777T780_POS	1484pos	776.556	781.042	0.210545	0.886333	PE(38:4e)+Na	PE(38:4e)+Na	_1508	MetDDA	p180174 pos ms2	4.51816e+07	2.55687e+07	4.59441e+07	4.4373e+07	4.56129e+07	2.00649e+07	6.06258e+07	8.20911e+07	5.63541e+07
735POS	33522	M777T751_3_POS	776.56	776.556	776.569	750.89	736.267	753.618	51	8	8	8	5	8	289096000		[M+H]+ 775.559	9	25	875	TRUE	FALSE	1	score{0.9343}adduct{pPE+H}name{PE(P-18:0/22:6)}	0		M777T751_3_POS	776.56	750.89	M777T751_3_POS	1544pos	776.559	751.879	1.84339	0.988627	PE(18:0p/22:6)+H	PE(40:6p)+H	_1509	MetDDA	p180174 pos ms2	7.8988e+08	8.43358e+08	8.17425e+08	8.41618e+08	8.63437e+08	7.73851e+08	4.72291e+08	7.64392e+08	4.78067e+08
736POS	33531	M777T751_4_POS	776.575	776.57	776.585	751.445	736.613	764.203	39	6	6	6	3	7	124529100		[M+H]+ 775.559	9	0	0	FALSE	FALSE	0		0		M777T751_4_POS	776.575	751.445	M777T751_4_POS	973pos	776.58	761.724	6.4366	10.2787	LPS(36:1)+H	LPS(36:1)+H	_1512	MetDDA	p180174 pos ms2	3.06196e+08	9.37897e+07	1.54541e+08	3.02942e+08	3.07193e+08	8.03e+07	3.50404e+08	2.57109e+08	4.40636e+07
737POS	33541	M777T806_1_POS	776.617	776.607	776.621	805.572	793.121	821.747	69	8	8	8	5	8	15538160		[M+Na]+ 753.636	146	4	464	TRUE	FALSE	10	score{0.989}adduct{PC+H}name{PC(9:0/26:0)};score{0.989}adduct{PC+H}name{PC(10:0/25:0)};score{0.989}adduct{PC+H}name{PC(11:0/24:0)};score{0.989}adduct{PC+H}name{PC(12:0/23:0)};score{0.989}adduct{PC+H}name{PC(13:0/22:0)};score{0.989}adduct{PC+H}name{PC(14:0/21:0)};score{0.989}adduct{PC+H}name{PC(15:0/20:0)};score{0.989}adduct{PC+H}name{PC(16:0/19:0)};score{0.989}adduct{PC+H}name{PC(17:0/18:0)};scor…	10	score{0.9227}adduct{PC+H}name{PC(9:0/26:0)};score{0.9227}adduct{PC+H}name{PC(10:0/25:0)};score{0.9227}adduct{PC+H}name{PC(11:0/24:0)};score{0.9227}adduct{PC+H}name{PC(12:0/23:0)};score{0.9227}adduct{PC+H}name{PC(13:0/22:0)};score{0.9227}adduct{PC+H}name{PC(14:0/21:0)};score{0.9227}adduct{PC+H}name{PC(15:0/20:0)};score{0.9227}adduct{PC+H}name{PC(16:0/19:0)};score{0.9227}adduct{PC+H}name{PC(17:0/18…	M777T806_1_POS	776.617	805.572	M777T806_1_POS	1171pos	776.616	806.944	1.05135	1.37229	PC(35:0)+H	PC(35:0)+H	_1513	MetDDA	p180174 pos ms2	7.26756e+07	5.72508e+07	5.65371e+07	5.72959e+07	6.25316e+07	6.91319e+07	4.48447e+07	4.71694e+07	5.46142e+07
738POS	33552	M777T884_2_POS	776.654	776.645	776.659	883.931	857.792	912.934	61	8	8	8	5	8	21327980		[M+CH3CN+H]+ 734.628	268	21	140	TRUE	FALSE	0		0		M777T884_2_POS	776.654	883.931	M777T884_2_POS	1194pos	776.653	884.208	2.10068	0.277474	PC(36:0e)+H	PC(36:0e)+H	_1515	MetDDA	p180174 pos ms2	1.10583e+08	1.16992e+08	1.16981e+08	1.15855e+08	1.16963e+08	3.72573e+07	8.26053e+07	8.06638e+07	4.98791e+07
739POS	33563	M777T1062_1_POS	776.68	776.676	776.688	1062.46	1060.32	1075.45	34	7	6	6	5	7	23903710		[M+NH4]+ 758.638	362	4	738	TRUE	FALSE	0		0		M777T1062_1_POS	776.68	1062.46	M777T1062_1_POS	2219pos	776.676	1062.67	5.3233	0.2146	TG(9:0/18:1/18:2)+NH4	TG(45:3)+NH4	_1517	MetDDA	p180174 pos ms2	5.47859e+07	5.47912e+07	5.24062e+07	5.44542e+07	5.40901e+07	1.21348e+06	3.24366e+07	2.89932e+07	2.33795e+07
740POS	33628	M778T748_2_POS	777.65	777.644	777.657	747.523	745.572	750.057	36	8	7	8	5	8	49808580		[M+H]+ 776.65	220	0	0	FALSE	FALSE	0		0		M778T748_2_POS	777.65	747.523	M778T748_2_POS	1755pos	777.648	748.245	3.06372	0.722406	SM(d38:0+pO)+H	SM(d38:0+pO)+H	_1518	MetDDA	p180174 pos ms2	1.7385e+08	2.05219e+08	2.00449e+08	2.0504e+08	2.00327e+08	8.41021e+07	7.89873e+07	9.06926e+07	6.71023e+07
741POS	33675	M779T759_POS	778.573	778.565	778.58	759.369	743.38	773.807	89	8	8	8	5	8	70214710	[M]+	[M+H]+ 777.566 [M+H-2H2O]+ 813.592	366	11	902	TRUE	FALSE	1	score{0.9919}adduct{pPE+H}name{PE(P-18:0/22:5)}	0		M779T759_POS	778.573	759.369	M779T759_POS	1540pos	778.575	759.311	2.20724	0.0580912	PE(40:6e)+H	PE(40:6e)+H	_1519	MetDDA	p180174 pos ms2	2.8781e+08	2.43553e+08	2.57841e+08	3.44734e+08	2.78595e+08	2.75531e+08	1.02878e+08	3.27666e+08	1.00918e+08
742POS	33710	M779T1133_3_POS	778.696	778.685	778.699	1132.53	1118.44	1146.98	37	7	7	8	5	7	82612480		[M+NH4]+ 760.665	453	20	614	TRUE	FALSE	0		0		M779T1133_3_POS	778.696	1132.53	M779T1133_3_POS	2218pos	778.692	1133.12	4.86005	0.593659	TG(11:0/16:0/18:2)+NH4	TG(45:2)+NH4	_1521	MetDDA	p180174 pos ms2	1.73057e+08	1.84919e+08	1.73075e+08	1.73054e+08	1.74668e+08	2.88721e+06	1.39039e+08	7.20249e+07	6.35487e+07
743POS	33757	M780T746_3_POS	779.609	779.601	779.615	746.024	744.565	747.424	24	6	4	5	4	5	52929830		[M+K]+ 740.651 [M+Na]+ 756.624 [M+NH4]+ 761.579 [M+H]+ 778.606	36	1	241	TRUE	TRUE	1	score{0.9804}adduct{SM+Na}name{SM(d14:1/24:1)}	0		M780T746_3_POS	779.609	746.024	M780T746_3_POS	1781pos	779.606	727.86	3.39593	18.164	SM(d40:5)+H	SM(d40:5)+H	_1522	MetDDA	p180174 pos ms2	1.12676e+08	9.45998e+07	1.24981e+08	6.25558e+07	1.10952e+08	7.40696e+07	5.5495e+07	1.11172e+08	2.12908e+08
744POS	33807	M781T675_3_POS	780.554	780.545	780.56	674.942	671.785	678.82	41	8	8	7	5	8	150306700		[M+Na]+ 757.562	30	17	237	TRUE	FALSE	10	score{0.9903}adduct{PC+Na}name{PC(16:0/18:2)};score{0.989}adduct{PC+H}name{PC(14:0/22:5)};score{0.989}adduct{PC+H}name{PC(14:1/22:4)};score{0.989}adduct{PC+H}name{PC(16:0/20:5)};score{0.989}adduct{PC+H}name{PC(16:1/20:4)};score{0.989}adduct{PC+H}name{PC(18:1/18:4)};score{0.989}adduct{PC+H}name{PC(18:2/18:3)};score{0.989}adduct{PC+H}name{PC(18:3/18:2)};score{0.989}adduct{PC+H}name{PC(18:4/18:1)};s…	0		M781T675_3_POS	780.554	674.942	M781T675_3_POS	1148pos	780.551	675.056	3.48663	0.114154	PC(16:0/18:2)+Na	PC(34:2)+Na	_1526	MetDDA	p180174 pos ms2	3.45199e+08	3.45197e+08	3.23278e+08	3.45154e+08	3.41636e+08	1.59205e+08	2.32786e+08	4.33738e+08	1.32428e+08
745POS	33823	M781T897_POS	780.581	780.575	780.589	897.025	894.938	903.834	31	5	5	8	5	6	1584898	[M]+	[M+H]+ 779.574	58	21	601	TRUE	TRUE	1	score{0.9823}adduct{pPE+H}name{PE(P-18:0/22:4)}	0		M781T897_POS	780.581	897.025	M781T897_POS	1471pos	780.588	896.58	9.04903	0.445	PE(38:2e)+Na	PE(38:2e)+Na	_1532	MetDDA	p180174 pos ms2	5.6309e+06	6.01403e+06	5.86232e+06	6.29616e+06	6.58385e+06	5.4423e+06	1.20578e+06	5.92664e+06	2.87638e+06
746POS	33825	M781T813_3_POS	780.593	780.582	780.597	812.521	791.515	818.044	75	7	8	8	5	8	173733500	[M]+		324	30	737	TRUE	FALSE	1	score{0.9331}adduct{pPE+H}name{PE(P-18:0/22:4)}	0		M781T813_3_POS	780.593	812.521	M781T813_3_POS	1529pos	780.59	813.283	3.88358	0.762293	PE(18:0p/22:4)+H	PE(40:4p)+H	_1533	MetDDA	p180174 pos ms2	7.12595e+08	7.3195e+08	7.6045e+08	7.42872e+08	7.32142e+08	5.58373e+08	3.71548e+08	6.10345e+08	3.91966e+08
747POS	33826	M781T833_2_POS	780.594	780.582	780.597	832.503	831.513	835.79	37	7	6	8	5	8	31294610	[M]+	[M+K]+ 741.625 [M+H]+ 779.581	379	10	423	TRUE	TRUE	1	score{0.9813}adduct{pPE+H}name{PE(P-18:0/22:4)}	0		M781T833_2_POS	780.594	832.503	M781T833_2_POS	1530pos	780.59	833.411	4.90844	0.908027	PE(20:0p/20:4)+H	PE(40:4p)+H	_1534	MetDDA	p180174 pos ms2	1.52057e+08	1.51761e+08	1.58215e+08	1.57604e+08	1.52132e+08	9.75913e+07	7.31821e+07	1.19571e+08	6.83338e+07
748POS	33859	M781T1199_2_POS	780.699	780.695	780.71	1199.13	1183.49	1209.79	63	7	8	8	5	8	80587790		[M+K]+ 741.743 [M+Na]+ 757.717 [M+NH4]+ 762.672 [M+H]+ 779.699	28	21	555	TRUE	FALSE	0		0		M781T1199_2_POS	780.699	1199.13	M781T1199_2_POS	2215pos	780.708	1200.1	11.3559	0.972669	TG(15:0/14:0/16:1)+NH4	TG(45:1)+NH4	_1538	MetDDA	p180174 pos ms2	2.27276e+08	2.57976e+08	2.77557e+08	2.76465e+08	2.76924e+08	6.02597e+06	1.17446e+08	1.03359e+08	1.10745e+08
749POS	33926	M782T779_2_POS	781.617	781.61	781.624	779.324	777.995	782.295	38	8	8	8	5	8	95116550	[M]+	[M+Na]+ 758.631	88	11	237	TRUE	FALSE	4	score{0.996}adduct{SM+Na}name{SM(d14:0/24:1)};score{0.996}adduct{SM+Na}name{SM(d14:1/24:0)};score{0.996}adduct{SM+Na}name{SM(d16:1/22:0)};score{0.996}adduct{SM+Na}name{SM(d18:1/20:0)}	0		M782T779_2_POS	781.617	779.324	M782T779_2_POS	1780pos	781.622	790.98	6.65608	11.656	SM(d40:4)+H	SM(d40:4)+H	_1542	MetDDA	p180174 pos ms2	4.02258e+08	3.52798e+08	3.51043e+08	3.41513e+08	3.70686e+08	4.15012e+08	1.59303e+08	2.43864e+08	3.46364e+08
750POS	33982	M783T722_2_POS	782.57	782.562	782.576	721.756	720.331	739.01	40	8	8	8	5	8	132939500			34	7	330	TRUE	FALSE	10	score{0.989}adduct{PC+H}name{PC(12:0/24:4)};score{0.989}adduct{PC+H}name{PC(14:0/22:4)};score{0.989}adduct{PC+H}name{PC(16:0/20:4)};score{0.989}adduct{PC+H}name{PC(16:1/20:3)};score{0.989}adduct{PC+H}name{PC(18:0/18:4)};score{0.989}adduct{PC+H}name{PC(18:1/18:3)};score{0.989}adduct{PC+H}name{PC(18:2/18:2)};score{0.989}adduct{PC+H}name{PC(18:3/18:1)};score{0.989}adduct{PC+H}name{PC(18:4/18:0)};sco…	0		M783T722_2_POS	782.57	721.756	M783T722_2_POS	1134pos	782.567	722.4	3.41375	0.643819	PC(34:1)+Na	PC(34:1)+Na	_1545	MetDDA	p180174 pos ms2	4.21639e+08	4.21749e+08	4.10999e+08	4.08693e+08	4.08699e+08	3.37041e+08	3.84419e+08	4.94084e+08	3.38975e+08
751POS	33983	M783T666_3_POS	782.571	782.564	782.577	665.625	647.682	666.394	38	7	8	8	4	8	3722283000	[M]+	[M+H]+ 781.555	44	32	22	FALSE	FALSE	10	score{0.989}adduct{PC+H}name{PC(12:0/24:4)};score{0.989}adduct{PC+H}name{PC(14:0/22:4)};score{0.989}adduct{PC+H}name{PC(16:0/20:4)};score{0.989}adduct{PC+H}name{PC(16:1/20:3)};score{0.989}adduct{PC+H}name{PC(18:0/18:4)};score{0.989}adduct{PC+H}name{PC(18:1/18:3)};score{0.989}adduct{PC+H}name{PC(18:2/18:2)};score{0.989}adduct{PC+H}name{PC(18:3/18:1)};score{0.989}adduct{PC+H}name{PC(18:4/18:0)};sco…	10	score{0.989}adduct{PC+H}name{PC(12:0/24:4)};score{0.989}adduct{PC+H}name{PC(14:0/22:4)};score{0.989}adduct{PC+H}name{PC(16:0/20:4)};score{0.989}adduct{PC+H}name{PC(16:1/20:3)};score{0.989}adduct{PC+H}name{PC(18:0/18:4)};score{0.989}adduct{PC+H}name{PC(18:1/18:3)};score{0.989}adduct{PC+H}name{PC(18:2/18:2)};score{0.989}adduct{PC+H}name{PC(18:3/18:1)};score{0.989}adduct{PC+H}name{PC(18:4/18:0)};sco…	M783T666_3_POS	782.571	665.625	M783T666_3_POS	1235pos	782.569	665.645	2.12952	0.0202659	PC(36:4)+H	PC(36:4)+H	_1546	MetDDA	p180174 pos ms2	2.36137e+09	1.23972e+09	2.47591e+09	2.36122e+09	2.22438e+09	1.77907e+09	1.28302e+09	2.867e+09	4.56865e+08
752POS	34002	M783T823_1_POS	782.612	782.608	782.621	822.885	811.087	826.653	42	6	7	4	4	7	32251960			288	2	512	TRUE	FALSE	0		0		M783T823_1_POS	782.612	822.885	M783T823_1_POS	1523pos	782.606	824.252	7.38744	1.36787	PE(40:3p)+H	PE(40:3p)+H	_1554	MetDDA	p180174 pos ms2	6.79542e+07	7.17603e+07	4.64916e+07	9.49935e+07	9.11821e+07	3.62835e+07	7.04634e+07	5.09007e+07	6.16354e+07
753POS	34017	M783T851_2_POS	782.658	782.653	782.667	851.362	849.299	865.48	40	7	6	6	4	6	25529190		[M+NH4]+ 764.619	16	0	0	FALSE	FALSE	0		0		M783T851_2_POS	782.658	851.362	M783T851_2_POS	225pos	782.65	851.265	9.39683	0.0974144	CerG1(d18:1/22:1)+H	CerG1(d40:2)+H	_1558	MetDDA	p180174 pos ms2	3.00408e+07	2.99876e+07	2.16549e+07	2.92165e+07	2.77303e+07	670198	2.09663e+06	4.99392e+07	1.01011e+08
754POS	34034	M783T1273_2_POS	782.727	782.72	782.735	1272.56	1268.15	1293.88	39	8	8	8	5	8	107718700		[M+NH4]+ 764.698	103	8	359	TRUE	FALSE	0		0		M783T1273_2_POS	782.727	1272.56	M783T1273_2_POS	2213pos	782.723	1272.46	5.47381	0.101064	TG(15:0/14:0/16:0)+NH4	TG(45:0)+NH4	_1560	MetDDA	p180174 pos ms2	3.02419e+08	2.8466e+08	3.04019e+08	3.03924e+08	3.03955e+08	2.22556e+07	2.21807e+08	1.41918e+08	2.15125e+08
755POS	34098	M784T727_1_POS	783.627	783.621	783.634	727.011	725.7	740.563	40	7	8	8	5	7	41948860	[M]+	[M+H]+ 782.617	92	0	0	FALSE	FALSE	0		0		M784T727_1_POS	783.627	727.011	M784T727_1_POS	1778pos	783.637	727.335	13.211	0.323791	SM(d40:3)+H	SM(d40:3)+H	_1561	MetDDA	p180174 pos ms2	1.47925e+08	1.66219e+08	1.09961e+08	1.65549e+08	1.66836e+08	9.78859e+07	3.88175e+07	1.2646e+08	4.88853e+07
756POS	34136	M785T607_2_POS	784.52	784.515	784.527	606.668	605.091	607.978	28	4	5	7	4	8	1589461		[M+Na]+ 761.54	394	1	158	TRUE	TRUE	0		0		M785T607_2_POS	784.52	606.668	M785T607_2_POS	1668pos	784.512	607.058	9.92518	0.390715	PS(16:0/20:4)+H	PS(36:4)+H	_1564	MetDDA	p180174 pos ms2	5.75457e+06	6.52439e+06	6.51414e+06	3.56559e+06	6.55349e+06	1.87249e+06	9.39734e+06	4.1221e+06	1.07698e+06
757POS	34159	M785T691_POS	784.587	784.58	784.595	690.822	679.536	722.435	109	8	8	8	5	8	1020494000		[M+K]+ 745.634 [M+Na]+ 761.608 [M+NH4]+ 766.562 [M+H]+ 783.59	118	9	138	TRUE	FALSE	10	score{0.989}adduct{PC+H}name{PC(14:1/22:2)};score{0.989}adduct{PC+H}name{PC(16:0/20:3)};score{0.989}adduct{PC+H}name{PC(16:1/20:2)};score{0.989}adduct{PC+H}name{PC(18:0/18:3)};score{0.989}adduct{PC+H}name{PC(18:1/18:2)};score{0.989}adduct{PC+H}name{PC(18:2/18:1)};score{0.989}adduct{PC+H}name{PC(18:3/18:0)};score{0.989}adduct{PC+H}name{PC(20:2/16:1)};score{0.989}adduct{PC+H}name{PC(20:3/16:0)};sco…	10	score{0.989}adduct{PC+H}name{PC(14:1/22:2)};score{0.989}adduct{PC+H}name{PC(16:0/20:3)};score{0.989}adduct{PC+H}name{PC(16:1/20:2)};score{0.989}adduct{PC+H}name{PC(18:0/18:3)};score{0.989}adduct{PC+H}name{PC(18:1/18:2)};score{0.989}adduct{PC+H}name{PC(18:2/18:1)};score{0.989}adduct{PC+H}name{PC(18:3/18:0)};score{0.989}adduct{PC+H}name{PC(20:2/16:1)};score{0.989}adduct{PC+H}name{PC(20:3/16:0)};sco…	M785T691_POS	784.587	690.822	M785T691_POS	1223pos	784.585	691.975	2.44269	1.15338	PC(36:3)+H	PC(36:3)+H	_1567	MetDDA	p180174 pos ms2	3.23033e+08	3.22985e+08	3.29649e+08	3.40366e+08	2.78304e+08	2.38364e+08	1.81112e+08	3.49169e+08	1.24182e+08
758POS	34160	M785T776_2_POS	784.589	784.581	784.595	775.7	757.083	779.375	38	8	8	7	4	8	69249920		[M+Na]+ 761.61	97	15	159	TRUE	TRUE	10	score{0.989}adduct{PC+H}name{PC(14:1/22:2)};score{0.989}adduct{PC+H}name{PC(16:0/20:3)};score{0.989}adduct{PC+H}name{PC(16:1/20:2)};score{0.989}adduct{PC+H}name{PC(18:0/18:3)};score{0.989}adduct{PC+H}name{PC(18:1/18:2)};score{0.989}adduct{PC+H}name{PC(18:2/18:1)};score{0.989}adduct{PC+H}name{PC(18:3/18:0)};score{0.989}adduct{PC+H}name{PC(20:2/16:1)};score{0.989}adduct{PC+H}name{PC(20:3/16:0)};sco…	10	score{0.989}adduct{PC+H}name{PC(14:1/22:2)};score{0.989}adduct{PC+H}name{PC(16:0/20:3)};score{0.989}adduct{PC+H}name{PC(16:1/20:2)};score{0.989}adduct{PC+H}name{PC(18:0/18:3)};score{0.989}adduct{PC+H}name{PC(18:1/18:2)};score{0.989}adduct{PC+H}name{PC(18:2/18:1)};score{0.989}adduct{PC+H}name{PC(18:3/18:0)};score{0.989}adduct{PC+H}name{PC(20:2/16:1)};score{0.989}adduct{PC+H}name{PC(20:3/16:0)};sco…	M785T776_2_POS	784.589	775.7	M785T776_2_POS	1122pos	784.583	776.166	8.5669	0.466152	PC(34:0)+Na	PC(34:0)+Na	_1568	MetDDA	p180174 pos ms2	2.31339e+08	2.01317e+08	2.18518e+08	2.09007e+08	1.65318e+08	1.39995e+08	1.25651e+08	1.24346e+08	1.48769e+08
759POS	34161	M785T665_2_POS	784.587	784.58	784.595	665.133	663.971	666.394	31	6	6	5	4	7	496178300		[M+K]+ 745.617 [M+Na]+ 761.591 [M+NH4]+ 766.545 [M+H]+ 783.573	44	28	107	TRUE	TRUE	10	score{0.989}adduct{PC+H}name{PC(14:1/22:2)};score{0.989}adduct{PC+H}name{PC(16:0/20:3)};score{0.989}adduct{PC+H}name{PC(16:1/20:2)};score{0.989}adduct{PC+H}name{PC(18:0/18:3)};score{0.989}adduct{PC+H}name{PC(18:1/18:2)};score{0.989}adduct{PC+H}name{PC(18:2/18:1)};score{0.989}adduct{PC+H}name{PC(18:3/18:0)};score{0.989}adduct{PC+H}name{PC(20:2/16:1)};score{0.989}adduct{PC+H}name{PC(20:3/16:0)};sco…	10	score{0.989}adduct{PC+H}name{PC(14:1/22:2)};score{0.989}adduct{PC+H}name{PC(16:0/20:3)};score{0.989}adduct{PC+H}name{PC(16:1/20:2)};score{0.989}adduct{PC+H}name{PC(18:0/18:3)};score{0.989}adduct{PC+H}name{PC(18:1/18:2)};score{0.989}adduct{PC+H}name{PC(18:2/18:1)};score{0.989}adduct{PC+H}name{PC(18:3/18:0)};score{0.989}adduct{PC+H}name{PC(20:2/16:1)};score{0.989}adduct{PC+H}name{PC(20:3/16:0)};sco…	M785T665_2_POS	784.587	665.133	M785T665_2_POS	1222pos	784.585	680.792	2.31523	15.6589	PC(36:3)+H	PC(36:3)+H	_1569	MetDDA	p180174 pos ms2	1.29607e+08	1.47392e+08	1.22714e+08	2.22743e+08	1.23717e+08	1.16533e+08	8.00026e+07	8.97256e+07	1.38446e+08
760POS	34195	M785T867_3_POS	784.668	784.662	784.677	866.812	847.444	869.715	44	8	8	8	5	8	13816350	[M]+	[M+H]+ 783.658	169	1	30	TRUE	FALSE	5	score{0.9909}adduct{HexCer+H}name{HexCer(d18:1/22:0)};score{0.8363}adduct{HexCer+H}name{HexCer(d14:1/26:0)};score{0.8339}adduct{HexCer+H}name{HexCer(d14:0/26:1)};score{0.8037}adduct{HexCer+H}name{HexCer(d16:1/24:0)};score{0.8013}adduct{HexCer+H}name{HexCer(d16:0/24:1)}	1	score{0.9711}adduct{HexCer+H}name{HexCer(d18:1/22:0)}	M785T867_3_POS	784.668	866.812	M785T867_3_POS	224pos	784.666	867.375	2.55458	0.563837	CerG1(d18:1/22:0)+H	CerG1(d40:1)+H	_1573	MetDDA	p180174 pos ms2	4.70615e+07	4.73156e+07	4.93851e+07	4.98154e+07	3.75003e+07	4.71863e+07	4.98725e+07	3.64139e+07	4.80373e+07
761POS	34276	M786T786_2_POS	785.653	785.645	785.66	785.794	775.555	799.524	81	8	8	8	5	8	295883900		[M+H]+ 784.65	53	19	253	TRUE	FALSE	2	score{0.9916}adduct{SM+H}name{SM(d14:1/26:1)};score{0.9916}adduct{SM+H}name{SM(d16:1/24:1)}	2	score{0.8033}adduct{SM+H}name{SM(d14:1/26:1)};score{0.8033}adduct{SM+H}name{SM(d16:1/24:1)}	M786T786_2_POS	785.653	785.794	M786T786_2_POS	1774pos	785.653	787.657	0.124101	1.86318	SM(d40:2)+H	SM(d40:2)+H	_1576	MetDDA	p180174 pos ms2	3.79888e+08	3.52242e+08	3.74746e+08	3.87369e+08	3.79848e+08	2.68972e+08	9.45005e+07	1.78373e+08	1.87669e+07
762POS	34325	M787T728_POS	786.59	786.582	786.597	728.105	709.977	736.761	69	8	8	8	5	8	822922900			92	11	12	FALSE	TRUE	10	score{0.989}adduct{PC+H}name{PC(10:0/26:2)};score{0.989}adduct{PC+H}name{PC(14:0/22:2)};score{0.989}adduct{PC+H}name{PC(14:1/22:1)};score{0.989}adduct{PC+H}name{PC(16:0/20:2)};score{0.989}adduct{PC+H}name{PC(16:1/20:1)};score{0.989}adduct{PC+H}name{PC(17:2/19:0)};score{0.989}adduct{PC+H}name{PC(18:0/18:2)};score{0.989}adduct{PC+H}name{PC(18:1/18:1)};score{0.989}adduct{PC+H}name{PC(18:2/18:0)};sco…	10	score{0.989}adduct{PC+H}name{PC(10:0/26:2)};score{0.989}adduct{PC+H}name{PC(14:0/22:2)};score{0.989}adduct{PC+H}name{PC(14:1/22:1)};score{0.989}adduct{PC+H}name{PC(16:0/20:2)};score{0.989}adduct{PC+H}name{PC(16:1/20:1)};score{0.989}adduct{PC+H}name{PC(17:2/19:0)};score{0.989}adduct{PC+H}name{PC(18:0/18:2)};score{0.989}adduct{PC+H}name{PC(18:1/18:1)};score{0.989}adduct{PC+H}name{PC(18:2/18:0)};sco…	M787T728_POS	786.59	728.105	M787T728_POS	1205pos	786.601	729.52	13.6456	1.41468	PC(36:2)+H	PC(36:2)+H	_1581	MetDDA	p180174 pos ms2	5.77524e+08	1.0715e+09	7.39621e+08	1.84598e+09	7.16138e+08	2.09756e+08	3.45445e+08	1.27498e+09	2.89219e+08
763POS	34332	M787T734_2_POS	786.605	786.597	786.611	734.276	710.017	751.592	66	8	8	8	5	8	3860097000	[M]+	[M+H]+ 785.594	42	22	134	TRUE	FALSE	10	score{0.989}adduct{PC+H}name{PC(10:0/26:2)};score{0.989}adduct{PC+H}name{PC(14:0/22:2)};score{0.989}adduct{PC+H}name{PC(14:1/22:1)};score{0.989}adduct{PC+H}name{PC(16:0/20:2)};score{0.989}adduct{PC+H}name{PC(16:1/20:1)};score{0.989}adduct{PC+H}name{PC(17:2/19:0)};score{0.989}adduct{PC+H}name{PC(18:0/18:2)};score{0.989}adduct{PC+H}name{PC(18:1/18:1)};score{0.989}adduct{PC+H}name{PC(18:2/18:0)};sco…	10	score{0.8747}adduct{PC+H}name{PC(10:0/26:2)};score{0.8747}adduct{PC+H}name{PC(14:0/22:2)};score{0.8747}adduct{PC+H}name{PC(14:1/22:1)};score{0.8747}adduct{PC+H}name{PC(16:0/20:2)};score{0.8747}adduct{PC+H}name{PC(16:1/20:1)};score{0.8747}adduct{PC+H}name{PC(17:2/19:0)};score{0.8747}adduct{PC+H}name{PC(18:0/18:2)};score{0.8747}adduct{PC+H}name{PC(18:1/18:1)};score{0.8747}adduct{PC+H}name{PC(18:2/1…	M787T734_2_POS	786.605	734.276	M787T734_2_POS	1206pos	786.601	737.497	5.04256	3.22079	PC(36:2)+H	PC(36:2)+H	_1582	MetDDA	p180174 pos ms2	3.72934e+09	3.72228e+09	4.01848e+09	2.06772e+09	4.31423e+09	1.46122e+09	2.80075e+09	2.68019e+09	1.39739e+09
764POS	34345	M787T967_POS	786.644	786.635	786.649	966.538	962.527	977.156	45	7	6	7	5	7	14115740	[M]+	[M+K]+ 747.673 [M+Na]+ 763.647 [M+NH4]+ 768.602 [M+H]+ 785.629	189	0	0	FALSE	FALSE	0		0		M787T967_POS	786.644	966.538	M787T967_POS	1517pos	786.637	968.334	8.36656	1.79596	PE(18:0p/22:1)+H	PE(40:1p)+H	_1584	MetDDA	p180174 pos ms2	5.25324e+06	5.24382e+06	4.42375e+06	5.30091e+06	5.07533e+06	1.99507e+06	2.34467e+06	2.18627e+06	4.35243e+06
765POS	34351	M787T977_POS	786.658	786.651	786.664	976.563	961.134	979.263	27	5	6	6	5	4	38003240		[M+NH4]+ 768.621	539	2	642	TRUE	FALSE	0		0		M787T977_POS	786.658	976.563	M787T977_POS	2285pos	786.661	976.829	3.45195	0.266249	TG(10:0/18:2/18:3)+NH4	TG(46:5)+NH4	_1586	MetDDA	p180174 pos ms2	5.84468e+07	5.75499e+07	5.85432e+07	5.60492e+07	4.12809e+07	349428	5.48055e+07	1.31895e+07	1.97059e+07
766POS	34429	M788T844_2_POS	787.66	787.655	787.67	843.937	841.969	848.273	38	8	8	8	5	8	474980700	[M]+	[M+H]+ 786.66	148	24	115	TRUE	FALSE	5	score{0.9916}adduct{SM+H}name{SM(d14:0/26:1)};score{0.9916}adduct{SM+H}name{SM(d14:1/26:0)};score{0.9916}adduct{SM+H}name{SM(d16:0/24:1)};score{0.9916}adduct{SM+H}name{SM(d16:1/24:0)};score{0.9916}adduct{SM+H}name{SM(d18:1/22:0)}	5	score{0.9231}adduct{SM+H}name{SM(d14:0/26:1)};score{0.9231}adduct{SM+H}name{SM(d14:1/26:0)};score{0.9231}adduct{SM+H}name{SM(d16:0/24:1)};score{0.9231}adduct{SM+H}name{SM(d16:1/24:0)};score{0.9231}adduct{SM+H}name{SM(d18:1/22:0)}	M788T844_2_POS	787.66	843.937	M788T844_2_POS	1769pos	787.669	844.17	10.9851	0.232714	SM(d40:1)+H	SM(d40:1)+H	_1589	MetDDA	p180174 pos ms2	1.42635e+09	2.22223e+09	2.22966e+09	2.11778e+09	2.11934e+09	9.64076e+08	6.54177e+08	4.7382e+08	1.85184e+09
767POS	34433	M788T786_1_POS	787.666	787.662	787.677	786.307	776.109	811.866	64	5	6	6	5	8	9309821		[M+H]+ 786.66	53	30	109	TRUE	TRUE	5	score{0.9916}adduct{SM+H}name{SM(d14:0/26:1)};score{0.9916}adduct{SM+H}name{SM(d14:1/26:0)};score{0.9916}adduct{SM+H}name{SM(d16:0/24:1)};score{0.9916}adduct{SM+H}name{SM(d16:1/24:0)};score{0.9916}adduct{SM+H}name{SM(d18:1/22:0)}	5	score{0.9052}adduct{SM+H}name{SM(d14:0/26:1)};score{0.9052}adduct{SM+H}name{SM(d14:1/26:0)};score{0.9052}adduct{SM+H}name{SM(d16:0/24:1)};score{0.9052}adduct{SM+H}name{SM(d16:1/24:0)};score{0.9052}adduct{SM+H}name{SM(d18:1/22:0)}	M788T786_1_POS	787.666	786.307	M788T786_1_POS	1768pos	787.669	799.192	3.62146	12.8855	SM(d40:1)+H	SM(d40:1)+H	_1591	MetDDA	p180174 pos ms2	7.71056e+06	1.03461e+07	1.25691e+07	8.16845e+06	1.17776e+07	1.37473e+07	3.25387e+06	8.96228e+06	1.22405e+07
768POS	34463	M789T679_2_POS	788.538	788.533	788.547	678.605	669.15	693.148	71	8	8	7	5	8	81174510	[M]+	[M+K]+ 749.57 [M+Na]+ 765.544 [M+NH4]+ 770.498 [M+H]+ 787.526	263	26	438	TRUE	FALSE	10	score{0.9925}adduct{PS+H}name{PS(18:0/18:2)};score{0.9901}adduct{PS+H}name{PS(18:2/18:0)};score{0.9843}adduct{PS+H}name{PS(22:2/14:0)};score{0.9843}adduct{PS+H}name{PS(22:1/14:1)};score{0.9843}adduct{PS+H}name{PS(20:1/16:1)};score{0.9843}adduct{PS+H}name{PS(20:2/16:0)};score{0.9842}adduct{PS+H}name{PS(19:0/17:2)};score{0.9838}adduct{PS+H}name{PS(17:2/19:0)};score{0.9836}adduct{PS+H}name{PS(26:2/1…	0		M789T679_2_POS	788.538	678.605	M789T679_2_POS	1662pos	788.544	674.948	7.11887	3.65718	PS(36:2)+H	PS(36:2)+H	_1595	MetDDA	p180174 pos ms2	3.14848e+08	3.04001e+08	3.26973e+08	3.27564e+08	1.41279e+08	1.59109e+08	1.55064e+08	3.25356e+08	1.16399e+08
769POS	34464	M789T612_2_POS	788.54	788.533	788.547	612.219	610.951	613.553	32	8	6	5	5	8	17703030		[M+NH4]+ 770.511	201	2	512	TRUE	TRUE	10	score{0.988}adduct{PS+H}name{PS(18:0/18:2)};score{0.986}adduct{PS+H}name{PS(18:2/18:0)};score{0.9843}adduct{PS+H}name{PS(22:2/14:0)};score{0.9843}adduct{PS+H}name{PS(22:1/14:1)};score{0.9843}adduct{PS+H}name{PS(20:1/16:1)};score{0.9843}adduct{PS+H}name{PS(20:2/16:0)};score{0.9842}adduct{PS+H}name{PS(19:0/17:2)};score{0.9838}adduct{PS+H}name{PS(17:2/19:0)};score{0.9836}adduct{PS+H}name{PS(26:2/10:…	0		M789T612_2_POS	788.54	612.219	M789T612_2_POS	1598pos	788.544	612.346	4.4557	0.127399	PG(18:2/18:2)+NH4	PG(36:4)+NH4	_1596	MetDDA	p180174 pos ms2	4.23842e+07	4.23764e+07	4.30082e+07	4.61738e+07	4.23808e+07	5.14866e+07	2.30795e+07	4.94283e+07	2.30643e+07
770POS	34495	M789T780_3_POS	788.616	788.61	788.622	780.347	778.206	783.621	40	8	8	8	5	7	1477095000	[M]+		88	28	101	TRUE	FALSE	10	score{0.989}adduct{PC+H}name{PC(10:0/26:1)};score{0.989}adduct{PC+H}name{PC(12:0/24:1)};score{0.989}adduct{PC+H}name{PC(14:0/22:1)};score{0.989}adduct{PC+H}name{PC(14:1/22:0)};score{0.989}adduct{PC+H}name{PC(15:1/21:0)};score{0.989}adduct{PC+H}name{PC(16:0/20:1)};score{0.989}adduct{PC+H}name{PC(16:1/20:0)};score{0.989}adduct{PC+H}name{PC(17:1/19:0)};score{0.989}adduct{PC+H}name{PC(18:0/18:1)};sco…	10	score{0.8064}adduct{PC+H}name{PC(10:0/26:1)};score{0.8064}adduct{PC+H}name{PC(12:0/24:1)};score{0.8064}adduct{PC+H}name{PC(14:0/22:1)};score{0.8064}adduct{PC+H}name{PC(14:1/22:0)};score{0.8064}adduct{PC+H}name{PC(15:1/21:0)};score{0.8064}adduct{PC+H}name{PC(16:0/20:1)};score{0.8064}adduct{PC+H}name{PC(16:1/20:0)};score{0.8064}adduct{PC+H}name{PC(17:1/19:0)};score{0.8064}adduct{PC+H}name{PC(18:0/1…	M789T780_3_POS	788.616	780.347	M789T780_3_POS	1196pos	788.616	781.127	0.0209227	0.77954	PC(36:1)+H	PC(36:1)+H	_1603	MetDDA	p180174 pos ms2	6.13107e+09	6.46822e+09	6.48035e+09	6.72676e+09	6.66686e+09	2.72956e+09	3.24356e+09	5.67831e+09	2.9234e+09
771POS	34514	M789T976_2_POS	788.662	788.653	788.667	976.465	963.622	1004.46	46	5	8	5	3	7	4729345			539	1	562	TRUE	TRUE	0		0		M789T976_2_POS	788.662	976.465	M789T976_2_POS	1516pos	788.653	984.72	11.0713	8.255	PE(40:1e)+H	PE(40:1e)+H	_1606	MetDDA	p180174 pos ms2	4.54958e+06	4.53596e+06	5.09615e+06	5.99122e+06	4.57588e+06	200839	4.69183e+06	6.99122e+06	7.43183e+06
772POS	34516	M789T844_3_POS	788.668	788.66	788.675	843.909	841.969	848.273	37	8	7	8	5	8	320476200	[M]+	[M+H]+ 787.658	148	0	0	FALSE	FALSE	0		0		M789T844_3_POS	788.668	843.909	M789T844_3_POS	2280pos	788.676	851.16	9.97314	7.251	TG(18:1/10:1/18:2)+NH4	TG(46:4)+NH4	_1607	MetDDA	p180174 pos ms2	1.39149e+09	1.44394e+09	1.45242e+09	1.46459e+09	1.44005e+09	8.58972e+08	5.23945e+08	6.43298e+08	9.65173e+08
773POS	34517	M789T1034_3_POS	788.667	788.66	788.671	1034.01	1031.51	1035.75	33	7	6	8	4	7	490334000		[M+NH4]+ 770.63	170	17	497	TRUE	FALSE	0		0		M789T1034_3_POS	788.667	1034.01	M789T1034_3_POS	2281pos	788.676	1034.14	11.2411	0.132953	TG(10:0/18:2/18:2)+NH4	TG(46:4)+NH4	_1608	MetDDA	p180174 pos ms2	5.7477e+08	3.23509e+08	5.2372e+08	5.47996e+08	5.75537e+08	7.90916e+06	2.40758e+08	2.02267e+08	1.04866e+08
774POS	34524	M789T1056_1_POS	788.683	788.675	788.689	1056.2	1051.24	1065.33	37	7	7	8	5	6	135456700	[M]+	[M+K]+ 749.728	364	16	625	TRUE	FALSE	0		0		M789T1056_1_POS	788.683	1056.2	M789T1056_1_POS	2282pos	788.676	1055.58	8.41213	0.615683	TG(18:1/10:1/18:2)+NH4	TG(46:4)+NH4	_1613	MetDDA	p180174 pos ms2	1.18248e+08	1.18085e+08	1.21608e+08	1.18068e+08	1.28923e+08	3.08036e+06	1.2248e+08	5.30873e+07	4.55144e+07
775POS	34525	M789T1075_POS	788.683	788.675	788.689	1074.82	1072.56	1084.43	27	4	5	6	5	4	7949367		[M+NH4]+ 770.642	517	19	461	TRUE	TRUE	0		0		M789T1075_POS	788.683	1074.82	M789T1075_POS	2283pos	788.676	1074.74	8.28533	0.077871	TG(16:0/10:0/20:4)+NH4	TG(46:4)+NH4	_1614	MetDDA	p180174 pos ms2	2.04764e+07	2.03784e+07	2.7034e+07	2.17834e+07	2.04704e+07	246186	1.48094e+07	8.29188e+06	1.60681e+07
776POS	34633	M791T741_POS	790.535	790.528	790.542	741.308	739.058	758.819	52	8	6	8	5	7	27907380	[M]+	[M+Na]+ 767.543	33	0	0	FALSE	FALSE	0		0		M791T741_POS	790.535	741.308	M791T741_POS	1479pos	790.536	741.133	0.542038	0.175191	PE(18:0/20:4)+Na	PE(38:4)+Na	_1617	MetDDA	p180174 pos ms2	9.63317e+07	9.46732e+07	1.07755e+08	1.07237e+08	1.07801e+08	1.02095e+08	7.46791e+07	1.18887e+08	3.66578e+07
777POS	34642	M791T626_POS	790.559	790.551	790.564	626.45	611.75	627.827	36	8	5	8	5	7	5086070	[M]+	[M+NH4]+ 772.518	690	3	453	TRUE	TRUE	10	score{0.9929}adduct{PS+H}name{PS(18:0/18:1)};score{0.9901}adduct{PS+H}name{PS(18:1/18:0)};score{0.9844}adduct{PS+H}name{PS(21:0/15:1)};score{0.9843}adduct{PS+H}name{PS(22:1/14:0)};score{0.9843}adduct{PS+H}name{PS(22:0/14:1)};score{0.9843}adduct{PS+H}name{PS(20:0/16:1)};score{0.9843}adduct{PS+H}name{PS(20:1/16:0)};score{0.9842}adduct{PS+H}name{PS(19:0/17:1)};score{0.9841}adduct{PS+H}name{PS(24:1/1…	0		M791T626_POS	790.559	626.45	M791T626_POS	1592pos	790.559	626.8	0.333308	0.349957	PG(36:3)+NH4	PG(36:3)+NH4	_1620	MetDDA	p180174 pos ms2	2.30272e+07	2.57543e+07	2.51593e+07	2.57084e+07	2.57188e+07	1.31285e+07	1.36955e+07	3.46446e+07	9.28543e+06
778POS	34648	M791T724_1_POS	790.564	790.557	790.572	723.583	722.49	737.994	50	8	8	8	5	8	630337600	[M]+	[M+H]+ 789.553	61	34	322	TRUE	FALSE	10	score{0.9885}adduct{PS+H}name{PS(18:0/18:1)};score{0.986}adduct{PS+H}name{PS(18:1/18:0)};score{0.9844}adduct{PS+H}name{PS(21:0/15:1)};score{0.9843}adduct{PS+H}name{PS(22:1/14:0)};score{0.9843}adduct{PS+H}name{PS(22:0/14:1)};score{0.9843}adduct{PS+H}name{PS(20:0/16:1)};score{0.9843}adduct{PS+H}name{PS(20:1/16:0)};score{0.9842}adduct{PS+H}name{PS(19:0/17:1)};score{0.9841}adduct{PS+H}name{PS(24:1/12…	0		M791T724_1_POS	790.564	723.583	M791T724_1_POS	1654pos	790.559	724.189	5.61182	0.605985	PS(18:0/18:1)+H	PS(36:1)+H	_1622	MetDDA	p180174 pos ms2	2.47973e+09	2.54607e+09	2.53067e+09	2.15322e+09	2.64613e+09	1.55723e+09	1.47135e+09	1.83376e+09	1.48537e+09
779POS	34649	M791T673_2_POS	790.574	790.567	790.58	672.613	671.785	674.251	39	7	8	8	5	8	134472300	[M]+	[M+H]+ 789.559	145	0	0	FALSE	FALSE	0		0		M791T673_2_POS	790.574	672.613	M791T673_2_POS	1313pos	790.575	673.237	0.782343	0.624219	PC(38:6p)+H	PC(38:6p)+H	_1623	MetDDA	p180174 pos ms2	3.3754e+08	3.40944e+08	3.48012e+08	3.46835e+08	3.46825e+08	1.52459e+08	1.25067e+08	2.13554e+08	1.20699e+08
780POS	34670	M791T838_3_POS	790.631	790.625	790.64	838.073	837.203	849.356	42	8	8	8	4	7	71474880		[M+H]+ 789.633	76	23	299	TRUE	FALSE	10	score{0.989}adduct{PC+H}name{PC(10:0/26:0)};score{0.989}adduct{PC+H}name{PC(11:0/25:0)};score{0.989}adduct{PC+H}name{PC(12:0/24:0)};score{0.989}adduct{PC+H}name{PC(13:0/23:0)};score{0.989}adduct{PC+H}name{PC(14:0/22:0)};score{0.989}adduct{PC+H}name{PC(15:0/21:0)};score{0.989}adduct{PC+H}name{PC(16:0/20:0)};score{0.989}adduct{PC+H}name{PC(17:0/19:0)};score{0.989}adduct{PC+H}name{PC(18:0/18:0)};sco…	0		M791T838_3_POS	790.631	838.073	M791T838_3_POS	1193pos	790.632	838.881	0.674777	0.807924	PC(36:0)+H	PC(36:0)+H	_1626	MetDDA	p180174 pos ms2	1.26227e+08	2.75771e+08	2.59812e+08	2.74883e+08	2.74662e+08	1.95515e+08	1.2391e+08	1.73902e+08	1.6069e+08
781POS	34671	M791T758_1_POS	790.641	790.633	790.647	758.455	756.788	761.371	52	8	8	8	5	8	90401290	[M]+		126	0	0	FALSE	FALSE	0		0		M791T758_1_POS	790.641	758.455	M791T758_1_POS	214pos	790.64	759.283	0.663386	0.828172	CerG1(d18:0+pO/20:0+O)+H	CerG1(d38:0+pO+O)+H	_1627	MetDDA	p180174 pos ms2	2.8234e+08	2.93338e+08	2.97385e+08	2.97414e+08	2.97738e+08	1.81533e+08	2.02235e+08	2.75166e+08	1.61263e+08
782POS	34694	M791T1054_2_POS	790.687	790.678	790.692	1054	1050.85	1074.46	25	4	5	4	4	4	37436950		[M+K]+ 751.717 [M+Na]+ 767.691 [M+NH4]+ 772.646 [M+H]+ 789.673	322	21	462	TRUE	TRUE	1	score{0.9626}adduct{TG+NH4}name{TG(14:1/16:1/16:1)}	0		M791T1054_2_POS	790.687	1054	M791T1054_2_POS	2274pos	790.692	1055.37	6.34322	1.36814	TG(10:0/18:1/18:2)+NH4	TG(46:3)+NH4	_1630	MetDDA	p180174 pos ms2	7.14209e+07	4.0213e+07	8.1948e+07	8.52571e+07	7.4902e+07	1.43246e+06	2.64884e+07	1.57132e+07	2.66933e+07
783POS	34695	M791T1099_3_POS	790.692	790.685	790.699	1098.91	1096.83	1101.13	49	8	7	8	5	8	1802479000	[M]+	[M+NH4]+ 772.658	78	28	582	TRUE	FALSE	1	score{0.9399}adduct{TG+NH4}name{TG(14:1/16:1/16:1)}	0		M791T1099_3_POS	790.692	1098.91	M791T1099_3_POS	2276pos	790.692	1099.23	0.486283	0.320366	TG(16:1/14:1/16:1)+NH4	TG(46:3)+NH4	_1631	MetDDA	p180174 pos ms2	2.51755e+09	2.49462e+09	2.30923e+09	2.51733e+09	2.48031e+09	3.00311e+07	1.31635e+09	5.62017e+08	5.01754e+08
784POS	34696	M791T1027_POS	790.692	790.685	790.699	1027.28	1003.16	1037.26	53	7	8	7	4	7	60907910	[M]+		308	24	60	TRUE	FALSE	0		0		M791T1027_POS	790.692	1027.28	M791T1027_POS	2273pos	790.692	1031.95	0.106868	4.67069	TG(10:0/18:1/18:2)+NH4	TG(46:3)+NH4	_1632	MetDDA	p180174 pos ms2	5.66191e+07	3.13422e+08	3.43258e+08	3.12734e+08	2.80722e+08	1.59439e+07	6.75187e+07	1.95088e+08	1.68452e+08
785POS	34700	M791T1123_1_POS	790.699	790.692	790.706	1122.75	1110.34	1134.61	95	7	6	8	4	7	79782900	[M]+	[M+NH4]+ 772.674	175	11	596	TRUE	TRUE	1	score{0.9685}adduct{TG+NH4}name{TG(14:1/16:1/16:1)}	0		M791T1123_1_POS	790.699	1122.75	M791T1123_1_POS	2278pos	790.692	1124.69	9.21273	1.93705	TG(16:0/12:1/18:2)+NH4	TG(46:3)+NH4	_1634	MetDDA	p180174 pos ms2	1.17671e+08	1.13492e+08	1.28173e+08	1.36681e+08	1.22826e+08	9.44864e+06	6.06357e+07	2.63056e+07	4.04944e+07
786POS	34817	M793T674_POS	792.575	792.568	792.582	674.13	644.127	685.015	73	8	8	8	5	8	30171650	[M]+		30	14	220	TRUE	TRUE	10	score{0.976}adduct{PG+NH4}name{PG(26:2/10:0)};score{0.9758}adduct{PG+NH4}name{PG(22:1/14:1)};score{0.9757}adduct{PG+NH4}name{PG(22:2/14:0)};score{0.975}adduct{PG+NH4}name{PG(20:1/16:1)};score{0.975}adduct{PG+NH4}name{PG(20:2/16:0)};score{0.9746}adduct{PG+NH4}name{PG(19:0/17:2)};score{0.974}adduct{PG+NH4}name{PG(18:0/18:2)};score{0.9738}adduct{PG+NH4}name{PG(18:2/18:0)};score{0.9731}adduct{PG+NH4}…	0		M793T674_POS	792.575	674.13	M793T674_POS	1587pos	792.575	676.216	0.36148	2.08648	PG(36:2)+NH4	PG(36:2)+NH4	_1637	MetDDA	p180174 pos ms2	1.01385e+08	1.09948e+08	1.11262e+08	1.11266e+08	1.11254e+08	9.84603e+07	5.11818e+07	1.07629e+08	3.35023e+07
787POS	34822	M793T695_2_POS	792.591	792.584	792.597	695	682.043	697.147	76	8	8	8	5	8	107616400	[M]+	[M+H]+ 791.589	356	30	144	TRUE	FALSE	2	score{0.9046}adduct{pPC+H}name{PC(P-18:0/20:5)};score{0.8965}adduct{pPC+H}name{PC(P-16:0/22:5)}	2	score{0.9046}adduct{pPC+H}name{PC(P-18:0/20:5)};score{0.8965}adduct{pPC+H}name{PC(P-16:0/22:5)}	M793T695_2_POS	792.591	695	M793T695_2_POS	1309pos	792.59	696.362	0.544417	1.36202	PC(38:6e)+H	PC(38:6e)+H	_1638	MetDDA	p180174 pos ms2	3.16747e+08	2.93621e+08	3.24373e+08	3.16676e+08	3.13391e+08	5.69544e+08	1.18639e+08	2.19299e+08	1.00978e+08
788POS	34824	M793T713_1_POS	792.59	792.583	792.596	712.635	711.308	726.15	40	8	6	8	4	8	16196720	[M]+	[M+H]+ 791.588	161	9	261	TRUE	FALSE	2	score{0.9046}adduct{pPC+H}name{PC(P-18:0/20:5)};score{0.8965}adduct{pPC+H}name{PC(P-16:0/22:5)}	2	score{0.9046}adduct{pPC+H}name{PC(P-18:0/20:5)};score{0.8965}adduct{pPC+H}name{PC(P-16:0/22:5)}	M793T713_1_POS	792.59	712.635	M793T713_1_POS	1310pos	792.59	712.937	0.464932	0.30234	PC(38:6e)+H	PC(38:6e)+H	_1640	MetDDA	p180174 pos ms2	5.96569e+07	6.18833e+07	2.79796e+07	6.1605e+07	6.17704e+07	8.77605e+07	2.84294e+07	3.95601e+07	2.49261e+07
789POS	34863	M793T1097_POS	792.703	792.695	792.709	1097.21	1087.48	1108.25	48	7	6	8	5	8	613448900	[M]+	[M+Na]+ 769.724	83	13	501	TRUE	TRUE	1	score{0.9054}adduct{TG+NH4}name{TG(12:0/18:1/16:1)}	0		M793T1097_POS	792.703	1097.21	M793T1097_POS	2267pos	792.708	1096.8	6.01171	0.407185	TG(46:2)+NH4	TG(46:2)+NH4	_1642	MetDDA	p180174 pos ms2	1.08598e+09	1.16003e+09	1.19948e+09	1.11687e+09	1.38727e+09	1.97073e+07	1.3284e+09	1.1167e+09	3.91609e+08
790POS	34867	M793T1170_2_POS	792.709	792.702	792.717	1170.45	1162.3	1172.48	71	8	7	8	5	8	4118786000	[M]+	[M+NH4]+ 774.68	39	20	651	TRUE	FALSE	1	score{0.8876}adduct{TG+NH4}name{TG(12:0/18:1/16:1)}	0		M793T1170_2_POS	792.709	1170.45	M793T1170_2_POS	2268pos	792.708	1171.24	1.30502	0.78962	TG(16:0/12:1/18:1)+NH4	TG(46:2)+NH4	_1643	MetDDA	p180174 pos ms2	9.32062e+09	9.33519e+09	9.62112e+09	1.12014e+10	9.54549e+09	1.87309e+08	5.83671e+09	2.46897e+09	2.6171e+09
791POS	34868	M793T1201_1_POS	792.709	792.702	792.717	1200.56	1197.7	1209.27	33	4	6	6	4	6	264260400	[M]+	[M+K]+ 753.738 [M+Na]+ 769.712 [M+NH4]+ 774.667 [M+H]+ 791.694	19	18	396	TRUE	FALSE	1	score{0.9037}adduct{TG+NH4}name{TG(12:0/18:1/16:1)}	0		M793T1201_1_POS	792.709	1200.56	M793T1201_1_POS	2270pos	792.708	1200.68	1.80962	0.123051	TG(16:0/12:1/18:1)+NH4	TG(46:2)+NH4	_1644	MetDDA	p180174 pos ms2	6.96133e+07	6.64469e+07	6.97264e+07	6.98235e+07	4.49471e+07	1.17693e+06	1.07329e+07	6.80923e+06	3.17094e+07
792POS	34890	M793T668_POS	793.496	793.491	793.501	668.373	667.106	673.23	34	7	8	8	4	6	4273221	[M]+	[M+Na]+ 770.5	347	12	346	TRUE	TRUE	10	score{0.8934}adduct{PG+Na}name{PG(12:0/24:4)};score{0.8934}adduct{PG+Na}name{PG(14:0/22:4)};score{0.8934}adduct{PG+Na}name{PG(16:0/20:4)};score{0.8934}adduct{PG+Na}name{PG(16:1/20:3)};score{0.8934}adduct{PG+Na}name{PG(18:0/18:4)};score{0.8934}adduct{PG+Na}name{PG(18:1/18:3)};score{0.8934}adduct{PG+Na}name{PG(18:2/18:2)};score{0.8934}adduct{PG+Na}name{PG(18:3/18:1)};score{0.8934}adduct{PG+Na}name{…	0		M793T668_POS	793.496	668.373	M793T668_POS	1602pos	793.499	667.56	3.79271	0.813	PG(16:0/20:4)+Na	PG(36:4)+Na	_1646	MetDDA	p180174 pos ms2	1.44651e+07	1.4601e+07	1.63594e+07	3.91469e+06	1.31914e+07	2.09164e+07	1.4596e+07	2.01325e+07	1.5814e+07
793POS	34891	M793T612_POS	793.498	793.494	793.504	612.361	610.951	613.674	32	7	4	8	5	8	6394799	[M]+	[M+Na]+ 770.511	201	0	0	FALSE	FALSE	0		0		M793T612_POS	793.498	612.361	M793T612_POS	1599pos	793.499	612.346	1.02017	0.0146006	PG(36:4)+Na	PG(36:4)+Na	_1647	MetDDA	p180174 pos ms2	1.59201e+07	1.44673e+07	1.44561e+07	1.59194e+07	1.59157e+07	1.89819e+07	8.87122e+06	2.2596e+07	8.98763e+06
794POS	34999	M795T751_2_POS	794.606	794.6	794.615	750.732	748.835	753.063	39	8	8	8	5	7	285248200		[M+H]+ 793.605	9	29	174	TRUE	FALSE	3	score{0.9118}adduct{pPC+H}name{PC(P-20:0/18:4)};score{0.904}adduct{pPC+H}name{PC(P-18:0/20:4)};score{0.8959}adduct{pPC+H}name{PC(P-16:0/22:4)}	3	score{0.9118}adduct{pPC+H}name{PC(P-20:0/18:4)};score{0.904}adduct{pPC+H}name{PC(P-18:0/20:4)};score{0.8959}adduct{pPC+H}name{PC(P-16:0/22:4)}	M795T751_2_POS	794.606	750.732	M795T751_2_POS	1294pos	794.606	751.273	0.354264	0.540841	PC(38:4p)+H	PC(38:4p)+H	_1653	MetDDA	p180174 pos ms2	8.62521e+08	8.62425e+08	8.81723e+08	8.81933e+08	8.83411e+08	7.38263e+08	3.12245e+08	6.16044e+08	4.51277e+08
795POS	35000	M795T705_2_POS	794.606	794.6	794.614	705.201	696	707.038	41	8	8	8	5	7	439356800		[M+H]+ 793.594	184	4	163	TRUE	FALSE	3	score{0.9118}adduct{pPC+H}name{PC(P-20:0/18:4)};score{0.904}adduct{pPC+H}name{PC(P-18:0/20:4)};score{0.8959}adduct{pPC+H}name{PC(P-16:0/22:4)}	3	score{0.8495}adduct{pPC+H}name{PC(P-20:0/18:4)};score{0.8422}adduct{pPC+H}name{PC(P-18:0/20:4)};score{0.8346}adduct{pPC+H}name{PC(P-16:0/22:4)}	M795T705_2_POS	794.606	705.201	M795T705_2_POS	1291pos	794.606	705.476	0.023282	0.275182	PC(38:4p)+H	PC(38:4p)+H	_1654	MetDDA	p180174 pos ms2	2.46327e+08	2.39269e+08	2.49294e+08	2.00849e+08	2.46095e+08	8.32307e+07	2.36564e+08	2.50626e+08	8.66599e+07
796POS	35001	M795T734_1_POS	794.606	794.6	794.614	733.923	720.796	735.535	43	8	7	8	5	7	66282810	[M]+	[M+K]+ 755.651 [M+Na]+ 771.625 [M+NH4]+ 776.58 [M+H]+ 793.607	42	10	219	TRUE	FALSE	3	score{0.9118}adduct{pPC+H}name{PC(P-20:0/18:4)};score{0.904}adduct{pPC+H}name{PC(P-18:0/20:4)};score{0.8959}adduct{pPC+H}name{PC(P-16:0/22:4)}	3	score{0.9118}adduct{pPC+H}name{PC(P-20:0/18:4)};score{0.904}adduct{pPC+H}name{PC(P-18:0/20:4)};score{0.8959}adduct{pPC+H}name{PC(P-16:0/22:4)}	M795T734_1_POS	794.606	733.923	M795T734_1_POS	1292pos	794.606	734.301	0.102567	0.378397	PC(38:4p)+H	PC(38:4p)+H	_1655	MetDDA	p180174 pos ms2	2.0761e+08	2.30754e+08	2.28175e+08	2.28163e+08	2.30722e+08	1.83918e+08	8.26551e+07	1.45457e+08	5.29328e+07
797POS	35042	M795T1236_2_POS	794.726	794.72	794.735	1236.21	1217.77	1240.11	71	8	8	8	5	8	5033285000	[M]+	[M+NH4]+ 776.689	31	25	552	TRUE	FALSE	1	score{0.9636}adduct{TG+NH4}name{TG(14:0/16:0/16:1)}	0		M795T1236_2_POS	794.726	1236.21	M795T1236_2_POS	2257pos	794.723	1236.76	3.88121	0.551102	TG(16:0/14:0/16:1)+NH4	TG(46:1)+NH4	_1656	MetDDA	p180174 pos ms2	1.55999e+10	1.51542e+10	1.56291e+10	1.62319e+10	1.58556e+10	4.58301e+08	8.51797e+09	5.06825e+09	8.91607e+09
798POS	35094	M796T1039_3_POS	795.62	795.614	795.627	1039.05	1019.55	1057.51	54	8	8	8	5	8	142662200		[M+H]+ 794.62	193	13	866	TRUE	FALSE	0		0		M796T1039_3_POS	795.62	1039.05	M796T1039_3_POS	319pos	795.629	1039.81	10.6665	0.764797	Co(Q9)+H	Co(Q9)+H	_1660	MetDDA	p180174 pos ms2	4.42682e+08	4.42108e+08	4.22251e+08	3.99504e+08	3.99214e+08	2.44793e+08	1.21669e+08	3.57577e+08	3.45688e+08
[truncated: 1,120 more rows]
[truncated: 28 more columns]

## Sheet: norm
No.	X	name	mz	mzmin	mzmax	rt	rtmin	rtmax	npeaks	C	M	P	QC	S	maxint	isotopes	adduct	pcgroup	num.ms1.spec	num.spec	isolation.warning	rt.extended	nhits.reverse	hits.reverse	nhits.forward	hits.forward	ms1name	mz	rt	name	ms2name	ms2mz	ms2rt	mzerror	rterror	forward	reverse	identification	lib	from.file	QC1	QC2	QC3	QC4	QC5	C1	C2	C3	C4
[truncated: 1,918 more rows]
[truncated: 28 more columns]

[truncated: 1 more sheets: simca-p]
